# Supplementary material for: Pathological features of COVID-19-associated liver injury—a preliminary proteomics report based on clinical samples
Source: Signal Transduct Target Ther. 2021 Jan 8;6:9. doi: 10.1038/s41392-020-00406-1 (PMC7791959; doi:10.1038/s41392-020-00406-1)
Supplement: Supplementary file 2 — Supplementary Table S2 [file 41392_2020_406_MOESM2_ESM.xlsx]

## Sheet: Table S2-1
Supplementary Table S2-1. All Proteins identified in COVID-19 and control liver samples. The empty cell represents that the protein is not identitied in the specific sample.
Uniprot Protein ID	Gene symbol	Protein Intentisty (Normalized iBAQ Value)
		COVID-19 (Sample1)	COVID-19 (Sample2)	COVID-19 (Sample3)	Control (L032P)	Control (L038P)	Control (L044P)	Control (L058P)	Control (L064P)	Control (L103P)
P04217	A1BG	3.61222	5.84621	9.65667	14.8882	17.4178	7.41829	7.64053	6.87542	10.86
Q9NQ94	A1CF	26.3978	17.6382	22.8168	6.60121	8.75561	11.106	10.1038	10.2263	15.3909
P01023	A2M	16.4656	12.0369	18.3119	47.439	68.5861	54.248	21.8772	49.9662	39.5455
Q9NRG9	AAAS	0.258113	0.5508	1.78644	0	0.040278	0.101409	0.407039	0.260265	0
Q86V21	AACS	0.0273632	0.416461	0.0730763
P22760	AADAC	40.2941	50.2367	56.1158	68.0999	32.9087	38.9566	52.3286	44.6624	25.3868
Q8N5Z0	AADAT	1.64599	4.34373	14.0465	5.29893	4.99574	6.96265	6.13501	6.61941	8.45068
Q2M2I8	AAK1	0.548017	0.672556	0.252232	0.061659	0.0565995	0.0357412	0.103986	0.183045	0.0995872
Q9H7C9	AAMDC				0	0	0.434634	0.429251	0.582963	1.00018
Q13685	AAMP	1.19834	2.68056	2.94051	0.648782	0.496609	0.344426	0.8808	0.410999	1.70785
Q9Y312	AAR2	1.80141	0.343922	0.217593	0	0.212753	0.0997249	0.307793	0.183644	0.103419
P49588	AARS1	17.2555	20.4846	9.24666	21.0108	12.0909	10.3927	17.0163	13.9489	13.8229
Q5JTZ9	AARS2	1.38208	2.38591	2.32756	0.402584	0.361193	1.5083	0.285885	0.557458	0.357095
Q9BTE6	AARSD1	1.95355	1.63054	1.82761	1.0056	0.144463	4.96915	0.819723	1.82963	0.340091
Q9NRN7	AASDHPPT	0.131221	0.229341	0.109551	0.719225	0.69014	1.72786	0.980915	0.805671	0.434326
Q9UDR5	AASS	14.5945	11.0725	30.209	27.0823	10.6163	26.2523	17.0537	16.397	12.9104
Q9NY61	AATF	0.390317	0.331881	0.367254	0	0	0	0	0.117158	0
P80404	ABAT	66.3969	109.938	465.203	301.385	173.806	285.28	270.252	222.428	145.341
O95477	ABCA1	0.105537	0.166271	0.215259	0.012015	0.0226577	0.00651284	0.011443	0.0146148	0.0331753
Q86UQ4	ABCA13	0.00179884	0.0458319	0
Q9BZC7	ABCA2	0	0.0182792	0.016666
Q8N139	ABCA6	1.60635	3.79231	6.39138	1.71042	1.74869	3.58621	3.37973	5.49754	2.78719
O94911	ABCA8	0.469053	0.251711	0.624807	0.510962	1.53164	0.460772	0.471025	0.833084	0.102499
P08183	ABCB1	0.264858	0.972185	1.53603	0.668443	11.6784	0.197207	0.287166	0.403246	0.626065
Q9NRK6	ABCB10	0.668386	1.46736	2.38612	0.288123	0.151528	0.746248	0.112574	0.382837	0.606589
O95342	ABCB11	1.20119	1.37558	3.8705	4.64462	1.91341	3.80028	1.68304	2.52705	1.46578
P21439	ABCB4	0.321127	1.00452	1.48813	0.384602	0.194977	0.217346	0.794733	0.296686	0.124032
Q2M3G0	ABCB5	0.15273	0.169461	0.160769
Q9NP58	ABCB6	2.26203	1.17733	1.67674	1.25503	0.207808	0.424421	0.27733	0.275287	0.0160873
O75027	ABCB7	2.15237	3.1102	3.4409	0.795289	0.619076	1.43964	0.448444	0.632065	0.288713
Q9NUT2	ABCB8	1.28163	2.45921	2.10156	0.210312	0.293177	0.339015	0.169549	0.46254	0.118775
P33527	ABCC1	0.00274601	0.0991748	0.294137
Q92887	ABCC2	1.92645	0.833924	1.20748	1.07577	0.203527	0.756337	0.734329	0.566153	0.270565
O15438	ABCC3	1.89231	1.86106	3.26515	0.581283	0.185368	0.210776	0.201049	0.279466	0.235597
O95255	ABCC6	3.36003	2.51866	4.96821	1.74721	2.26434	2.04394	1.96952	1.9729	1.66855
O60706	ABCC9	0.0207737	0.0210899	0.0254425
P33897	ABCD1	1.04616	1.39863	1.16115	0.204185	0.114994	0.0351905	0.175517	0.150527	0.0699536
P28288	ABCD3	12.2133	17.1206	19.6048	11.8614	6.20558	7.61297	9.13281	12.7519	8.33132
O14678	ABCD4	0.534652	0.558186	0.556415	0	0.544516	0.0163086	0.07857	0.176063	0.113885
P61221	ABCE1	4.34031	4.0204	4.91631	2.66224	2.40505	2.85393	2.7416	3.28084	1.87433
Q8NE71	ABCF1	3.07591	3.42298	2.54449	2.28326	1.18935	1.58171	2.00347	1.94981	1.53567
Q9UG63	ABCF2	1.03038	1.14478	0.759288	0.0228467	0.179369	0.0782433	0.137642	0.131956	0.116985
Q9NUQ8	ABCF3	1.34974	1.83893	1.62171	0.122172	0.329451	0.53977	0.607204	0.329992	0.567718
Q9H222	ABCG5				0.028423	0.0217113	0.0398958	0.0157891	0.0249589	0
Q9H221	ABCG8	0	0.0758164	0.218717	0.0446553	0.144326	0.0663957	0.0749701	0.060214	0.028624
Q9NUJ1	ABHD10	4.59278	2.50353	20.0629	11.3086	7.86486	16.2285	8.20462	12.179	14.753
Q8NFV4	ABHD11	1.77246	2.1174	2.72863	0.228863	0.549998	1.71373	0.584059	2.34067	0.582167
Q8N2K0	ABHD12	1.00681	0.831164	1.26659	0.83556	0.280397	0.285851	0.311332	0.539851	0.0706055
Q96IU4	ABHD14B	58.9736	61.1921	49.1803	122.895	105.981	161.097	81.1972	56.3883	83.0435
Q6UXT9	ABHD15	0.0778041	0.0736681	0.0436677	0.415383	0	0.40421	0	0	0.474628
O95870	ABHD16A	3.23578	6.15953	6.59106	0.904421	0.696964	0.661789	0.940682	0.983118	0.827185
Q5VST6	ABHD17B	0	0	0.107214	0	0.0345364	0	0.226089	0.027664	0
P08910	ABHD2	0.964493	3.00252	1.3875	1.00175	0.314293	0.0692971	0.164118	0.391315	0.172357
Q8WU67	ABHD3	0	0.456966	0.248665	1.4596	0	0.707979	0.245457	0.448556	0.0896977
Q8WTS1	ABHD5	1.22002	0	0	0.124561	0.0253576	0.00558571	0.117318	0	0.181161
Q9BV23	ABHD6	6.96541	4.76853	10.4334	0.990924	1.70763	1.26951	1.96624	1.05891	1.42946
Q8IZP0	ABI1	4.47709	2.6107	4.09527	0.313016	0.934432	0.249608	0.665415	0.519926	2.85708
Q9NYB9	ABI2	0	0	0.0128546
Q9P2A4	ABI3	0.572837	1.4364	0.470289	0.154162	0.206704	0.0945139	0.443103	0.15975	0.236394
Q9NX38	ABITRAM	0.340021	0.133202	0.0644774
P00519	ABL1	0.0110136	0.0394058	0.000889886
P42684	ABL2	0.00184578	0.0108994	0.00695811
O14639	ABLIM1	1.73632	1.74142	1.5372	0.0603377	0.034721	0.0581958	0.102527	0.132801	0.251517
Q6H8Q1	ABLIM2	0.190451	0	0
O94929	ABLIM3	9.32976	5.22768	4.40939	0.0213381	0	0.0239224	0.0516968	0.0500604	0.191369
Q12979	ABR				0.00352386	0.0037059	0	0	0	0.00879013
Q9P1F3	ABRACL	23.7499	8.36549	3.75125	17.6604	28.5151	0.636318	5.56115	10.3357	8.63338
Q15018	ABRAXAS2	1.13943	1.1351	0.499708	0.995523	0.711143	1.05961	0.782943	1.30896	0.511578
Q8N961	ABTB2	0.0246059	0.168411	0
P09110	ACAA1	255.129	278.741	521.738	583.449	353.95	167.801	194.292	296.058	124.291
P42765	ACAA2	780.292	602.641	1430.32	619.924	464.531	694.764	456.695	458.048	161.693
Q13085	ACACA	2.3741	2.48713	1.08815	0.566757	0.534364	0.355294	0.608876	0.938581	0.357892
O00763	ACACB	10.825	9.55383	7.14575	3.26374	4.05381	4.42179	3.70063	4.05178	3.96845
Q6JQN1	ACAD10	0.928417	7.18418	2.22535	1.43906	0.608868	0.650033	0.6282	1.70926	1.26082
Q709F0	ACAD11	16.6847	32.5793	29.5254	27.1236	9.22825	7.1344	5.3195	12.9094	10.1555
Q9UKU7	ACAD8	0.795195	1.11713	2.84614	1.42439	1.21919	2.41141	1.26717	1.421	1.19842
Q9H845	ACAD9	7.25408	15.2123	15.7033	25.6637	1.90986	5.76413	2.38878	5.55937	4.96699
P28330	ACADL	4.07443	2.9438	14.0698	4.07864	3.23997	40.2022	8.15685	4.38967	2.72281
P11310	ACADM	22.408	36.3511	142.417	80.3733	95.0177	91.4707	54.1698	74.2416	66.6346
P16219	ACADS	30.1664	206.434	181.194	77.4168	112.301	118.122	117.331	108.275	87.0185
P45954	ACADSB	64.4506	180.121	512.183	67.8444	119.279	217.955	114.862	129.591	114.988
P49748	ACADVL	163.579	287.264	187.621	62.5179	58.683	77.0469	62.7245	61.6003	63.8941
P16112	ACAN	0.0424684	0	0.00405746
Q15057	ACAP2	0.313519	0.139333	0.106801	0.0727328	0.153002	0.0851426	0.165812	0.0709762	0.163146
Q96P50	ACAP3	0.0137131	0.0217679	0
P24752	ACAT1	335.632	351.876	783.93	263.499	200.934	386.36	315.913	318.641	170.489
Q9BWD1	ACAT2	49.1508	22.5842	7.83861	151.086	109.197	104.727	101.413	88.7764	95.3649
Q9H3P7	ACBD3	2.74886	3.64837	3.48043	0.949729	1.22758	1.45965	1.91037	1.2337	1.18029
Q8NC06	ACBD4	0.587484	1.14917	1.41255	0.953257	0.49233	0.312819	0.291769	0	0.156713
Q5T8D3	ACBD5	4.96438	10.9291	17.1523	2.34864	2.72339	2.22911	3.26009	4.6353	3.32468
Q9BR61	ACBD6	0.0954377	0.0734814	0.0166759
Q96QU6	ACCS	0	0.0434454	0
P12821	ACE	1.01205	2.25158	2.13208
Q9UKV3	ACIN1	0.259905	0.6317	0.680757	0.0848602	0.31267	0.490078	0.50457	0.347792	0.245836
P53396	ACLY	13.3218	11.0974	3.64471	2.20921	3.82812	2.64995	7.10945	4.94469	4.68333
Q8TDX5	ACMSD	7.89582	2.09778	0.363783	4.82541	3.14572	4.67067	3.1233	5.10482	1.52738
P21399	ACO1	35.1248	20.9253	7.07186	96.7686	92.8782	122.357	105.196	82.166	71.9891
Q99798	ACO2	44.5657	29.99	113.596	69.7472	41.8581	64.1029	52.1615	66.3656	37.7286
Q86TX2;P49753	ACOT1	15.344	11.3604	31.5211	42.4678	48.2709	46.6733	32.1819	38.832	17.3634
Q8WXI4	ACOT11				0.0306178	0	0.04083	0	0.0963095	0
Q8WYK0	ACOT12	0.320814	2.13523	1.56906	3.33528	3.49111	2.05611	2.58614	1.93264	1.23915
Q9NPJ3	ACOT13	83.0645	40.737	192.058	71.5502	34.3658	105.761	62.49	73.3335	31.4831
P49753	ACOT2				0	3.30066	2.40704	0	0	0
Q8N9L9	ACOT4	0.0575544	0.341622	0.686188	0.478307	0.271741	0.183267	0.769242	0.73546	0.624308
O00154	ACOT7	0.471361	0.174523	0.0536378	0.482128	0.58216	0.300025	0.334911	0.311781	0.1698
O14734	ACOT8	6.15411	3.68652	4.62522	0.934302	0.13048	0.226159	0.432898	2.27447	0.555353
Q9Y305	ACOT9	2.60712	4.49417	8.44108	2.08962	2.31622	1.76055	1.71852	3.64772	2.43976
Q15067	ACOX1	23.0483	25.4114	45.4033	55.97	31.0014	30.2543	38.105	62.8128	30.1649
Q99424	ACOX2	16.4035	17.1893	47.8744	55.4274	35.2579	30.9613	31.1266	38.8006	30.1281
O15254	ACOX3	1.06577	2.53697	3.06166	3.77448	2.01698	1.59963	1.73748	1.74681	1.34647
P24666	ACP1	8.15941	6.25287	6.66289	8.6145	3.09091	6.89095	9.29544	7.05801	12.6535
P11117	ACP2	3.28052	4.89975	5.96453	1.29649	0.998224	0.9175	1.42285	1.44194	3.57544
P13686	ACP5	0	0.10309	0.0778706	0.0940142	0	0.289899	0.0537812	0.146667	0.0381639
Q9NPH0	ACP6	0.249698	0.33483	0.331213	0.118707	0.313118	1.25534	0.282216	0.331997	0.243445
Q96CM8	ACSF2	24.0508	24.5561	25.2473	17.2572	15.2988	33.6047	18.8573	21.1042	14.2605
Q4G176	ACSF3	6.32765	7.38061	0.80132	2.34504	1.88385	4.53643	1.17263	1.78319	1.06342
P33121	ACSL1	461.843	573.663	455.03	182.809	178.905	135.38	162.318	168.904	106.452
O95573	ACSL3	5.28668	7.91742	9.68897	2.9956	2.28543	2.50634	2.3979	1.97474	1.57869
O60488	ACSL4	0.440214	1.34086	0.433481	0.0335718	0.0401074	0.0298829	0.191159	0.562844	0.0326071
Q9ULC5	ACSL5	46.9537	64.0845	85.9951	33.4574	23.6089	48.0282	24.9321	29.8208	19.1482
Q9UKU0	ACSL6	0.257187	0.15903	0.265014
Q08AH1	ACSM1	3.07648	0.978679	7.15435	2.14799	0.0338708	2.32729	0.514341	9.53724	0.219554
Q08AH3	ACSM2A	22.9776	26.3032	58.6762	53.6511	33.2443	119.13	22.6589	10.7048	36.016
Q68CK6	ACSM2B	129.705	207.982	257.728	131.486	66.0411	291.783	101.103	62.4674	134.222
Q53FZ2	ACSM3	6.53311	15.0913	17.5815	16.1734	15.8824	26.9897	10.4171	11.9182	13.7224
Q6NUN0	ACSM5	0.280879	19.8209	61.3946	7.39592	3.49503	0.2675	4.81165	2.71979	8.38426
Q9NUB1	ACSS1	0.037547	2.07102	3.18435	0.0967857	0.13979	0.0317484	0.239746	0.0901531	0
Q9NR19	ACSS2	23.0278	27.1247	9.38138	9.0829	14.6169	9.72736	13.1194	15.3828	8.52793
Q9H6R3	ACSS3	12.8753	12.5455	24.5506	12.8357	19.5606	25.6991	17.6481	15.1055	9.43287
P62736;P63267	ACTA2	5.27186	3.15295	14.0736	1.95357	15.6609	0.751376	0.827844	1.21621	1.08849
P60709	ACTB	2217.4	1597.64	1692.61	19.0447	16.9826	35.1743	60.436	45.6429	24.9903
Q562R1	ACTBL2	221.13	228.315	0.857442	0.634037	0.301316	0.381016	0	0	5.96697
P68032;P68133	ACTC1	253.827	238.096	245.379	40.9787	117.386	35.0113	75.146	68.9909	41.0312
P63261	ACTG1	3.32412	0.981601	0.987593	1148.79	1298.03	1475.99	930.89	828.422	378.656
O96019	ACTL6A	1.37236	1.13161	1.23349	0.174022	0.305735	0.0511297	0.526261	0.699304	0.744865
P12814	ACTN1	62.3732	49.8796	45.4652	27.9582	44.5094	20.8492	32.9505	28.3451	23.6925
P35609	ACTN2	0.0101616	1.04253	0
O43707	ACTN4	130.976	100.887	99.0858	85.9844	112.133	115.579	81.8681	94.445	68.4862
Q9NZ32	ACTR10	0.595292	1.39095	0.817232	0.505584	0.246417	0.340249	0.677921	0.64245	0.378819
P61163	ACTR1A	15.2593	11.7233	7.2767	4.58939	7.3581	4.45598	4.99468	4.92996	4.5652
P42025	ACTR1B	6.20426	3.81179	3.22404	1.45935	2.38136	2.35364	2.03487	1.04712	2.14138
P61160	ACTR2	28.79	20.7925	10.0113	25.3473	23.4682	21.2581	31.3047	25.9178	25.0271
P61158	ACTR3	47.176	30.9099	23.7385	38.4627	22.1512	23.8661	33.1285	26.5554	27.8617
Q9H9F9	ACTR5	0.105611	0.051338	0.0273925	0	0.373247	0	0.586382	0.505627	0.0191545
P37023	ACVRL1	0.109176	0.0101629	0.0105262
Q03154	ACY1	58.9793	37.1899	23.2471	132.117	123.807	178.16	219.815	135.917	112.389
Q96HD9	ACY3	0.166206	0	0.0968897	2.762	2.00512	1.64024	3.6711	2.15641	1.80538
P14621	ACYP2	3.02548	2.18883	2.38966	0.2598	0.333534	0.258221	0.334889	0.27478	4.55621
P00813	ADA	0.731962	1.3535	1.23769	0.0605932	0.224809	0.103322	0.0561522	0.0381533	0.13788
Q9NZK5	ADA2	0.148857	0.145832	0.312888	0.0447162	0.176992	0.125471	0.118075	0.0502608	0.399685
O14672	ADAM10	0.69352	0.522985	0.793381	0.781979	0.447135	0.398545	0.706538	0.228954	0.349124
Q13444	ADAM15	0.0558104	0.0232157	0.0356635
P78536	ADAM17	0.0726661	0.0267104	0	0	0.0296757	0	0.0139688	0.0184929	0
Q13443	ADAM9	0.106212	0.0375876	0.032259
O75173	ADAMTS4	0.122968	0	0
Q6UY14	ADAMTSL4	0	0	0.0326205
Q9NPF8	ADAP2	0.0204269	0.00885008	0.0585834	0.0803733	0.0235817	0.023754	0	0	0
P55265	ADAR	1.12268	1.32558	1.50868	0.58486	0.710948	0.472445	1.18664	0.799923	0.822832
P78563	ADARB1	0	0.0424281	0.0186463
Q9BUB4	ADAT1	0	0.00413485	0.00323085
Q86TW2	ADCK1	0	0.026768	0.101437
Q3MIX3	ADCK5				0.0399226	0	0.264224	0.00964023	0.073819	0.0409761
O95622;O43306	ADCY5	0	0	0.00460185
O60503	ADCY9	0	0.0218902	0.00229079
P35611	ADD1	1.958	2.43443	3.53335	1.20301	1.93727	1.87694	1.69255	1.40561	2.4745
Q9UEY8	ADD3	0.589337	0.650965	1.35505	0.845415	1.34353	1.07866	1.39529	1.54212	0.592528
Q9UHX3	ADGRE2	0	0.311156	0.0432931
Q8IZP9	ADGRG2	0.0526331	0	0
O95490	ADGRL2	0.0200881	0.0278552	0.0146269
Q9HBW9	ADGRL4	0	0.0192797	0
P07327	ADH1A	51.3878	24.0034	17.2887	161.902	218.475	253.385	139.547	123.638	84.8889
P00325	ADH1B	1253.51	1253.52	568.993	1914.28	2338.18	3488.29	981.197	1170.2	376.939
P00326	ADH1C	47.4296	49.8336	30.7736	244.957	266.282	605.803	297.24	243.648	59.7229
P08319	ADH4	176.505	347.926	507.887	2027.3	3530.83	2351.97	827.648	756.28	262.553
P11766	ADH5	35.0051	12.0764	8.72977	132.333	104.789	139.357	113.101	124.123	93.2722
P28332	ADH6	56.6283	25.811	36.3508	852.301	928.894	535.893	398.593	418.365	115.743
P40394	ADH7	0.181169	0	0.149256	0	0.782655	0.935384	0	0	5.05508
Q8IWW8	ADHFE1	4.82304	4.49823	17.0227	8.75636	9.46345	20.0313	7.14701	11.2738	10.812
Q9BV57	ADI1	2.8433	1.70976	1.63446	10.5543	8.24102	10.6641	15.062	10.0162	8.23445
Q15848	ADIPOQ				0.19582	0.14	0.434717	0	0.10314	0.332407
Q15847	ADIRF	1.32059	5.50962	3.01096	0	2.75788	5.70118	11.5552	13.5728	13.3004
P55263	ADK	10.9652	8.15471	2.24985	20.7069	24.0278	21.5053	26.9297	21.0354	23.6149
Q9H2P0	ADNP	0.0253573	0.0307178	0.00216864	0.0222654	0.00293989	0.00807612	0.022711	0.00946648	0.202918
Q96SZ5	ADO	0.299584	0.382045	0.165464	0.0458817	0	0	0.0561304	0	0.139026
Q9BRR6	ADPGK	2.35418	2.60213	3.95814	0.581965	1.06014	1.27368	0.803266	0.712395	0.286362
P54922	ADPRH	0.252046	0.0297925	0.0180276
Q9NX46	ADPRHL2	0.521258	0.325279	0.480943	1.62764	1.05805	1.02005	1.17682	1.7622	0.451616
Q16186	ADRM1	7.49687	4.91193	4.96787	4.22367	3.29507	3.51976	6.38643	5.97237	2.70544
P30566	ADSL	1.14225	1.78787	1.15507	3.51267	3.8723	3.96523	4.01806	3.60303	2.39971
Q8N142	ADSS1	3.13576	3.72981	0.909991	0.738059	1.94544	2.60693	5.21636	0.6517	5.82596
P30520	ADSS2	2.57768	1.41105	1.02574	0.908193	2.9933	3.3759	1.66709	0.981451	2.15201
Q8IUX7	AEBP1	0.069503	0.125569	0.479018	0.0792369	0.805951	0.208408	0.021441	0.184939	0.0251027
Q8N4X5	AFAP1L2				0	0	0	0	0	0.0165186
P55196	AFDN	2.63148	3.01604	2.22538	0.564591	0.607917	0.522178	0.812406	0.71225	2.45162
Q8WV93	AFG1L	0.708851	0.329067	0.487061	0.0169282	0	0.032801	0.0393035	0.291083	0.0623204
Q9Y4W6	AFG3L2	9.39673	6.386	10.1784	3.34574	3.26682	4.26005	2.37445	4.86668	4.18385
P43652	AFM	0.325202	0.109235	0.404612	2.88002	2.64313	1.84555	2.24396	1.39361	0.899471
Q63HM1	AFMID	6.60122	6.11164	2.46345	3.10777	7.63553	7.19443	7.12356	76.9708	12.0784
P02771	AFP				0	0	0	0	0.144583	0
Q6ULP2	AFTPH	0.572096	0.142304	0.233804	0.0441297	0	0.0122728	0.0572899	0.0248623	0.014659
P20933	AGA	0.952724	0.773966	1.93559	0	0.173966	0.114874	0.227848	0.184912	0.227565
Q9UPQ3;Q8TF27;A6NIR3	AGAP1	0.0263524	0	0
Q96P47	AGAP3	0.514248	0.229357	0.205626	0.0468331	0.0451051	0.0456895	0.0472415	0.132325	0.0435348
P52594	AGFG1	2.99926	2.50429	2.36138	0.0474366	2.29354	2.0321	0.345246	1.78632	1.37612
O95081	AGFG2	3.08845	1.74829	1.09142	0.226676	1.39144	0.766633	1.44315	1.10748	2.69788
Q53H12	AGK	8.06708	5.78993	4.76441	0.345573	1.40305	2.34959	1.46251	1.90288	0.473177
P35573	AGL	23.8884	6.67145	9.74121	62.5131	50.086	62.1186	53.5163	30.4971	51.5685
Q9BSE5	AGMAT	112.208	121.895	122.834	6.59124	34.8272	63.0232	29.4743	37.9504	23.76
Q6ZNB7	AGMO	0	0.431992	1.29549	0.419714	0.539035	0.486618	0.598715	0.4993	0.21845
Q9UL18	AGO1	1.22968	0.440975	0.584699	0.703409	0.625509	0.41577	0.729878	0.543957	0.552492
Q9UKV8	AGO2	0.58794	0.24702	0.181534	0.0353213	0.36757	0.0236935	0.135562	0.130758	0.203587
Q9H9G7	AGO3	0.129448	0.175356	0.225291	0.0279339	0.0531204	0.0485118	0.0442126	0.0387523	0.0909423
Q99943	AGPAT1	1.19885	2.43949	3.73441	0.590603	1.00013	0.866642	1.30504	0.755289	0.237743
O15120	AGPAT2	1.74305	6.21662	10.4155	3.53286	4.07954	4.46973	5.65473	2.18054	1.98177
Q9NRZ7	AGPAT3	0.222814	2.67513	3.84404	1.77534	1.417	1.94647	0.420262	1.90815	1.34735
Q9NUQ2	AGPAT5	3.30389	4.26608	5.15242	0.274205	0.14453	0.374887	0.348329	0.193918	0.541722
O00116	AGPS	4.51784	3.79177	4.26333	2.93184	1.49953	1.26184	1.9663	2.01638	1.43968
O95994	AGR2	0	0.193717	0.755782
O00468	AGRN	0.807591	1.08436	1.72258	0.444947	0.126206	0.634317	0.164472	0.170201	0.316016
P01019	AGT	4.12886	8.67799	15.9336	10.02	6.34178	3.31853	5.55529	4.88069	9.69692
Q6RW13	AGTRAP	0	0.240494	1.84998
P21549	AGXT	419.269	519.846	853.559	884.566	465.957	409.321	397.79	354.845	183.481
Q9BYV1	AGXT2	4.87034	16.9888	20.9324	9.39996	4.93868	0.00510172	4.20392	0.164829	19.3105
Q8WYP5	AHCTF1	0.181024	0.138973	0.0855105	0.176261	0.0852125	0.00463649	0	0.0055799	0.00284278
P23526	AHCY	42.4484	29.1783	18.9415	76.918	73.953	97.3403	87.687	87.6872	101.649
O43865	AHCYL1	3.06623	4.33183	5.57858	2.32136	3.76799	2.22607	3.45767	1.9823	2.6803
Q96HN2	AHCYL2	0	0.132574	0	0.0309293	0.0651602	0.176326	0.0370193	0.0679355	0.0227054
Q09666	AHNAK	1.88601	5.97635	6.98216	2.42254	5.9248	6.78673	5.60045	7.88499	6.60808
Q8IVF2	AHNAK2	0	0.223255	0.0484036
P35869	AHR	0	0	0.0360793
O95433	AHSA1	9.66545	3.28851	1.68127	3.53554	2.55503	11.9764	3.18062	2.40054	4.13603
P02765	AHSG	0.785022	0.14111	1.47778	13.0491	42.96	14.4451	19.3239	20.4934	10.7762
Q9NZD4	AHSP				0.544638	0.591557	0.546482	0	0	0.812798
Q96BJ3	AIDA	0.878291	1.46911	0.754064	0.578339	0.428789	0	0.541264	0.135257	0.188905
P55008	AIF1	2.44007	8.66717	8.31666	3.81512	4.54435	1.91346	3.1461	3.03642	5.61546
O95831	AIFM1	115.14	100.108	123.308	74.531	58.9683	97.1652	54.9992	78.3982	60.7427
Q9BRQ8	AIFM2	1.41975	0.859276	0.732893	0.185469	0.0810538	0	0.0703585	0.214977	0.180268
Q9NVV5	AIG1	3.16197	1.60413	2.17311	2.93866	1.27384	1.95915	5.15731	3.07434	1.12317
Q12904	AIMP1	21.0376	31.397	12.923	8.82327	6.24642	7.77305	8.86901	8.66197	9.76763
Q13155	AIMP2	9.35683	8.38307	4.1262	4.53196	8.11013	5.94589	8.22655	7.44348	3.06288
O00170	AIP	4.14311	5.48662	3.67529	1.39609	2.12809	2.13373	0.99353	0.892522	1.00977
Q96IF1	AJUBA	0.0557335	0.18043	0.0126992
P00568	AK1	10.114	7.03753	4.19665	26.2404	7.34636	11.4095	13.4568	11.6494	10.5802
P54819	AK2	169.859	68.9413	133.124	68.46	33.1744	89.5489	47.1698	66.5515	75.1589
Q9UIJ7	AK3	32.8479	37.8149	92.0988	42.39	26.0154	58.5501	37.1996	30.0599	48.0064
P27144	AK4	104.864	132.674	131.924	48.1008	45.4742	60.3177	50.7806	75.6424	32.8299
Q9Y3D8	AK6	0.352388	0.28997	0.291614
Q92667	AKAP1	0.692494	1.10187	1.22267	0.645132	0.585208	1.06149	0.826541	1.32922	0.954037
O43572	AKAP10	0.50493	0.0899483	0.530295
Q9UKA4	AKAP11	0.0288185	0.109029	0.0316785
Q02952	AKAP12	0.0719765	0.0871127	0.159577	0.37156	1.51307	0.589295	0.85544	0.858057	0.596881
Q12802	AKAP13	0.310698	0.371817	0.228807	0.00852641	0.0363598	0.048766	0.0279805	0.0623152	0.0872208
Q02040	AKAP17A	0	0.0514678	0.064883
Q9Y2D5	AKAP2	3.25145	2.98872	2.17479	0.162827	0.558835	0.924504	1.24216	0.939209	1.88459
Q9P0M2	AKAP7	0.104998	0.167237	0
O43823	AKAP8	0	0.103025	0.0698526	0	0.0469397	0.135301	0.0330547	0.0358685	0.0233737
Q9ULX6	AKAP8L	0.681865	0.513407	0.182318	0	0.386559	0	0.121895	0.226379	0.131446
Q99996	AKAP9	0.3205	0.36297	0.130601	0.0851644	0.0107709	0.0178056	0.0137612	0.0170228	0.0468864
P14550	AKR1A1	97.2444	51.2947	32.4288	193.335	183.631	216.091	196.543	127.362	112.497
P15121	AKR1B1	1.61017	0.887037	0.896037	13.1238	12.9646	7.54127	9.86669	5.04806	7.83001
O60218	AKR1B10	1.35706	0.979653	0	6.51264	3.02854	2.45318	9.2607	5.47411	13.8056
Q04828	AKR1C1	568.534	183.295	49.4003	416.405	389.971	498.124	338.776	477.587	132.276
P52895	AKR1C2	68.4059	12.4016	3.77771	33.4355	41.4162	29.1291	40.6257	40.5178	26.4577
P42330	AKR1C3	83.7285	15.35	5.43836	56.3837	36.1025	66.4624	66.7434	59.5764	48.5561
P17516	AKR1C4	82.506	46.5299	93.1642	215.274	123.675	312.886	244.458	218.875	41.393
P51857	AKR1D1	55.175	53.1697	43.733	59.4253	94.738	76.013	104.605	100.333	59.0995
O43488	AKR7A2	15.9763	11.6156	15.4597	20.6563	18.7244	42.5338	29.4179	22.7459	31.9184
O95154	AKR7A3	72.2729	67.9997	70.3097	198.504	148.89	158.663	135.211	179.929	151.315
P31749	AKT1	0.280067	0.33272	0.510293	1.05798	2.08281	1.05961	1.12513	0.82393	0.883775
Q96B36	AKT1S1	0	0.306583	0.299014	0.361851	1.05161	0.473237	0.811342	0.436769	0.487278
P31751	AKT2	0.931409	3.17325	2.6732	0.701633	0.555787	0.891946	1.09744	0.628587	1.65312
Q9H8T0	AKTIP	1.26824	0.561135	0.3721	0.0863688	0.157074	0.13568	0.323382	0.135999	0
P13716	ALAD	23.3033	10.6237	5.82466	61.1334	75.3262	75.4877	76.1383	54.0576	63.189
P13196	ALAS1	1.1791	0.732785	1.55995	0.310607	0.0426272	0.102726	0.150305	0.267486	0.0392144
P02768	ALB	832.355	771.828	580.438	1429.79	2766.69	1712.4	1084.89	1142.26	313.339
Q13740	ALCAM	0.942807	1.58513	4.29632	3.68251	3.12139	3.14307	2.35947	4.5882	1.5175
Q8IZ83	ALDH16A1	4.90511	6.29075	3.8296	3.03501	3.86559	2.92642	4.8149	2.13689	4.01913
P54886	ALDH18A1	8.91856	10.1558	7.66333	0.49152	0.682953	0.436843	1.15494	0.940585	1.59637
P00352	ALDH1A1	190.873	91.3932	94.3018	1016.91	878.526	1012.34	788.132	939.354	279.761
O94788	ALDH1A2	0.0880201	0.78698	0.450149
P47895	ALDH1A3	0.10884	0.0229303	0.0379833	0.0179685	0.119601	0.0194768	0	0	0
P30837	ALDH1B1	27.3886	27.149	37.2203	58.9483	21.6159	70.3935	44.0367	64.2039	86.2623
O75891	ALDH1L1	106.187	71.7525	21.8249	206.767	97.0649	163.819	137.979	122.476	95.2443
P05091	ALDH2	518.466	329.798	1784.79	337.202	311.72	951.517	733.461	644.6	179.038
P30838	ALDH3A1				0.00305278	0	0.0106241	0.0527716	0.29857	0.175034
P51648	ALDH3A2	81.2892	75.3484	124.312	84.522	88.6496	87.5063	47.1503	65.6555	44.7569
P30038	ALDH4A1	175.362	119.311	522.013	196.946	166.35	207.066	223.115	177.606	131.54
P51649	ALDH5A1	28.2318	9.84659	52.27	41.205	37.5484	73.7619	56.4583	56.4124	54.1947
Q02252	ALDH6A1	96.2442	174.201	518.301	340.317	236.245	296.286	228.13	265.506	133.797
P49419	ALDH7A1	37.6154	18.3122	114.074	183.283	108.011	151.138	118.41	111.835	97.8623
Q9H2A2	ALDH8A1	46.2926	75.0156	75.128	72.5795	69.7188	73.4784	82.3523	79.1228	27.0973
P49189	ALDH9A1	26.6018	21.6202	54.0606	88.9213	70.4431	122.374	73.8498	68.6431	117.237
P04075	ALDOA	28.0585	10.4029	11.0204	28.934	27.9977	22.6576	40.6865	31.6201	46.1303
P05062	ALDOB	540.18	587.922	359.693	1166.05	1125.31	1557.28	1027.42	709.907	348.123
P09972	ALDOC	18.1016	19.1139	6.48211	13.8236	9.5289	16.2544	13.1761	11.0328	12.5973
Q9BT22	ALG1	0.637353	1.19256	0.982094	0.312407	0.476081	0.228027	0.822959	0.456623	0.704931
Q2TAA5	ALG11	1.22968	1.02757	1.30629	1.46093	0.820438	1.37331	0.710381	0.116549	0.917312
Q9BV10	ALG12	0.0504189	0.083598	0.100605	0.21083	0.0569491	0.226467	0.273379	0.391508	0.0329464
Q9NP73	ALG13	0.107258	0.424092	0.248764	0.135027	0.574217	0.0442971	0.14654	0	0.20326
Q96F25	ALG14	0	0	0.216545	0.17911	0	0.324796	0	0.140672	0.0602256
Q9H553	ALG2	3.61535	5.11215	8.03657	2.39078	1.76877	2.04527	2.19467	1.67955	1.26319
Q92685	ALG3				0.525659	0.616196	0	0	0.212972	0
Q9Y673	ALG5	2.84392	8.99321	15.7676	6.07417	4.07926	3.65124	3.68782	4.8447	3.97212
Q9Y672	ALG6	0	0.173866	0.641991	0.75441	0.550389	0.553694	3.54669	0.723433	0.949889
Q9BVK2	ALG8	0	0.488244	0.20918	0.065416	0.325563	0.300892	0.397725	0.445682	0.17435
Q9H6U8	ALG9	0.382708	0.191758	1.3633	0.247001	0.257229	0.423295	0.36203	0.419573	0.180914
Q13686	ALKBH1	0	0	0.122837
Q9NXW9	ALKBH4	0.0875755	0	0
Q6P6C2	ALKBH5	0.344039	0.0447523	0.0223827
Q9BT30	ALKBH7	0.668699	0.309695	1.69657	0.268316	0.0368073	0.0634442	0	0	0.660358
O15296	ALOX15B	0.306395	0.0418247	0
P09917	ALOX5	0.73977	0.641603	0.413445	0.0894834	0.0895446	0.103122	0.116395	0.0317699	0
P20292	ALOX5AP	0	0	0.278087
P09923	ALPI	0.141192	0.236887	0.0626388
Q96QP1	ALPK1	0.0124752	0.00405585	0.0243145
P05186	ALPL	0.315428	1.77789	1.01705	1.70582	1.02342	0.840462	1.11112	1.8547	0.32321
Q96Q42	ALS2	0.123436	0.150959	0.309716	0.0133219	0.00747249	0.027964	0.00199529	0.0193769	0.00936114
Q60I27	ALS2CL	0.0586572	0	0.020764
Q86V81	ALYREF	2.03137	4.48091	4.72557	1.43149	0.592396	1.01192	1.41866	2.81881	1.16903
Q9UHK6	AMACR	6.27237	2.67897	19.0453	33.5256	6.50875	8.04027	8.27844	18.3241	10.45
P02760	AMBP	7.47806	8.58032	11.4287	7.37718	9.73529	19.0078	15.8412	14.8947	14.3312
Q9C0C7	AMBRA1	0	0.0134122	0.00371241
Q96NU7	AMDHD1	10.8116	117.049	19.8495	36.2606	26.8441	24.3814	39.5076	37.3201	32.4845
Q9Y303	AMDHD2	0.162764	0.0306448	0	0.0962309	0.072426	0.0867684	0.0714159	0	0.166005
Q9UKV5	AMFR	0.725977	1.08956	1.63694	0.260895	0.210303	0.305628	0.333543	0.219126	0.104584
Q8IY63	AMOTL1				0	0	0	0	0	0.00887188
Q01433	AMPD2	2.15063	1.06648	0.530433	0.598243	1.8089	0.854094	2.67603	1.74131	1.55879
Q01432	AMPD3	0.0196415	0	0
P48728	AMT	5.67138	5.21551	25.5174	5.92598	4.19588	8.22453	6.57077	8.08086	7.3902
Q9H1A4	ANAPC1	0.00577482	0.0131876	0.0394611	0	0	0.0374287	0	0.0294658	0.00189681
Q9UM13	ANAPC10	0.02881	0.0650829	0.0479293
P60006	ANAPC15	0.0619001	0.0860954	0.223638
Q9UJX6	ANAPC2	0.0311268	0.190722	0.0871155	0.0697764	0.588285	0	0	0.0178753	0
Q9UJX5	ANAPC4	0.141106	0.10723	0.254006
Q9UJX4	ANAPC5	0.141294	0.765659	0.682304
Q9UJX3	ANAPC7	0.329819	0.56652	0.150369
P03950	ANG	0.546791	2.55375	9.09372	1.41869	2.75723	1.05957	2.15173	0.572143	1.77051
Q9UNK9	ANGEL1	0.0667731	0.0889526	0.101443
Q15389	ANGPT1	0	0.196372	0.0988865
Q9Y5C1	ANGPTL3	0	0.266425	0.475719	0.259824	0.240054	0.899825	0.391471	0.384166	0.274877
Q8NI99	ANGPTL6	1.28944	0.939203	1.04629	0.0153011	0.0444199	0.103956	0.0356754	0	0.643907
P16157	ANK1	3.79716	2.11656	0.545005	0.187216	0.586131	0.28977	0.20807	0.346609	0.60336
Q01484	ANK2				0.0367253	0.0873743	0	0.269427	0	0
Q12955	ANK3	0.146484	0.119175	0.176668	0.496703	0.30937	0.0568826	0.309551	0.0413946	0.0284768
Q9P2R3	ANKFY1	5.06212	3.90216	4.93109	2.27379	3.84993	1.51709	1.79297	2.17329	1.00078
Q8IWZ3	ANKHD1	0.643451	0.807598	0.432278	0	0.049535	0.0625563	0.0166405	0.0876123	0.025867
Q9P2G1	ANKIB1	0.0152431	0.090457	0
Q86XL3	ANKLE2	0.018598	0.032601	0.0224765	0	0	0	0	0.0111994	0.00794486
Q9P2S6	ANKMY1				0.69645	0.234623	0	0	0	0.0457113
Q8IV38	ANKMY2	0.599823	1.22492	0.978692	0.0939363	0.966593	0.070627	0.69757	0	0.597781
Q8IZ07	ANKRD13A	0.317138	0.207043	0.157649	0	0.0451275	0.209334	0.0922466	0.0858758	0.0456398
Q6P6B7	ANKRD16				0	0	0.0188482	0	0.0369046	0.025446
O75179	ANKRD17	0.0145047	0.0624124	0.0222525
Q5VUR7;Q5TYW2;Q5SQ80;Q5CZ79;Q4UJ75	ANKRD20A3				2.21965	0	1.18438	0	0	0
Q5VYY1	ANKRD22	0.31899	0.270651	0
O15084	ANKRD28	0.930525	0.995454	1.21531	0.0418449	0.29961	0.301221	0.307228	0.446648	0.201745
Q6AI12	ANKRD40	0.039633	0.0579047	0.0461319
Q8N8A2	ANKRD44	0.276527	0.152096	0.346771	0.0622211	0.0682813	0.0191646	0.0893849	0.0687591	0.118044
Q86W74	ANKRD46	0	0.271274	0.177008
Q92625	ANKS1A	0.151656	0.450256	0.92879	0.0354843	0.00863451	0.00707229	0.0471894	0.0870351	0.0397662
Q9H8Y5	ANKZF1	0.279158	0.542574	0.38626
Q5XXA6	ANO1	0.486806	0.713196	1.35354	0.356814	0.151131	0.151188	0.15133	0.220324	0.0566941
Q9NW15	ANO10	0.254964	0.337184	0.412654	0.115707	0.119399	0.336264	0.545281	0.178678	0.736527
Q4KMQ2	ANO6	0.438134	0.536405	1.43747	0.181726	0.578832	0.270894	0.107988	0.0828785	0.253868
P39687	ANP32A	12.374	6.50938	4.28704	42.1661	42.9488	31.2915	38.5153	33.6634	51.1557
Q92688	ANP32B	12.9009	9.47239	4.19218	5.72524	2.93289	5.17342	3.71735	4.359	7.46153
Q9BTT0	ANP32E	11.0931	2.45572	5.22528	6.35083	4.67076	4.31257	4.6323	3.9501	3.44587
P15144	ANPEP	26.3316	25.248	29.4343	16.4039	12.0154	11.9664	17.9775	8.75978	10.766
P58335	ANTXR2	0	0.225796	0.175757	0.0919994	0.0396236	0.0993163	0.0152702	0.0288837	0.0730294
P04083	ANXA1	70.6429	23.5934	34.2314	14.5492	32.3605	19.9717	18.473	17.6886	14.4281
P50995	ANXA11	24.0545	17.0619	16.502	8.82376	7.26162	5.64282	4.59148	8.3504	10.9783
P27216	ANXA13	0.0747806	0	0.777262	0.963671	0.868905	1.91346	2.09664	1.53507	1.35219
P07355;A6NMY6	ANXA2	98.427	96.8722	140.839	71.5332	88.6384	56.2156	43.3419	114.371	51.2375
P12429	ANXA3	20.2283	4.43924	3.74403	0.455118	1.06719	0.342346	1.04913	0.772558	1.88079
P09525	ANXA4	151.704	103.672	142.214	66.8005	79.7254	92.9048	80.4807	88.291	78.5576
P08758	ANXA5	155.298	119.178	90.0643	80.7772	143.638	85.1509	80.3852	86.6414	70.9509
P08133	ANXA6	258.974	300.17	316.005	184.833	180.823	157.746	169.299	132.439	109.115
P20073	ANXA7	38.2936	46.0077	32.4992	14.4332	15.8522	19.2446	19.6593	20.1019	13.3476
O76027	ANXA9	0.552719	0.290511	1.00897	0.207984	0.754464	0.52568	0.90477	0.338421	0.83912
Q16853	AOC3	16.2057	14.4257	20.8259	8.52714	12.4682	5.5928	10.5452	9.30466	8.67139
Q06278	AOX1	79.0608	44.1949	48.3761	88.7753	99.5847	112.014	89.0245	71.0197	59.776
Q10567	AP1B1	3.73333	5.45361	5.03969	3.55695	2.69534	3.08417	4.51441	2.97725	2.61818
O43747	AP1G1	4.48222	3.92516	2.89494	3.3601	2.14789	3.6234	4.8199	3.38953	4.2376
O75843	AP1G2	0.239889	0.0416137	0.0317342
Q9BXS5	AP1M1	8.78348	8.53595	6.49105	4.18692	3.34457	19.6786	3.46809	3.63033	2.45121
P61966	AP1S1	1.70084	3.03039	0.983435	2.3565	2.16763	6.03218	1.48976	1.54937	1.92677
P56377	AP1S2				0	0.109787	0	0	0	0
O95782	AP2A1	9.19326	12.2706	10.6674	7.5076	12.1656	4.34884	6.30936	4.64061	3.83888
O94973	AP2A2	6.01362	6.90197	6.92408	3.92121	3.85832	3.93755	5.61652	3.11854	4.19141
P63010	AP2B1	11.6924	17.8219	16.5467	9.17026	9.79374	6.47074	12.6938	9.943	8.36607
Q96CW1	AP2M1	11.9657	17.9218	18.9693	7.87016	8.45497	6.80882	9.77202	7.07613	6.44786
P53680	AP2S1	1.41776	7.72694	12.0793	10.1058	8.39484	5.55736	9.36405	6.88533	3.49206
O00203	AP3B1	1.94968	2.63181	3.58869	0.378908	0.748479	0.370489	0.458106	0.671143	0.447957
O14617	AP3D1	1.71655	1.80024	1.86229	0.164705	0.491491	0.424629	0.607682	0.707057	0.433222
Q9Y2T2	AP3M1	1.9717	1.93271	2.3146	0.974572	0.196513	0.487786	0.432508	0.70713	0.271832
Q92572	AP3S1	1.96888	2.76874	2.70189	0.54128	0.784613	0.48049	0.308509	0.761786	2.33451
P59780	AP3S2	0	0.555399	0
Q9Y6B7	AP4B1	0.0926308	0.059217	0.0560023
Q9UPM8	AP4E1	0.0557705	0.0807138	0.114404
O00189	AP4M1	0.03042	0.147707	0.0522666
Q9Y587	AP4S1	0.530377	0.876431	0.727017	0	0.362228	0.144197	0.150418	0.131668	0
Q2VPB7	AP5B1	0.0816454	0.0461809	0.00317954
O43299	AP5Z1	0.111535	0.118429	0.0861463
O14727	APAF1	0.0787245	0.0560026	0.15904	0.0377132	0.15296	0.00147174	0.0914541	0.0381485	0.0067773
Q02410	APBA1	0.224792	0.0345707	0.183294	0.0255104	0.115688	0.3589	0.0782574	0	0.050189
O96018	APBA3	0	0.0192765	0
O00213	APBB1	0.0181457	0.0160646	0
Q7Z5R6	APBB1IP	1.413	2.88915	1.80393	0.221778	0.345979	0.102451	0.725145	0	0.288978
P25054	APC	0.00504075	0	0.0061838
P02743	APCS	103.482	70.0587	300.677	2.69703	13.8641	6.66875	6.39186	14.1675	12.8507
P13798	APEH	5.64117	2.18212	0.916899	24.5419	19.6241	22.5988	23.9508	20.6772	20.8395
P27695	APEX1	9.07472	2.5258	2.07936	22.1627	40.3339	18.5526	19.1432	16.7339	8.22383
Q96BI3	APH1A				0	0	0.217079	0	0	0
Q9BZZ5	API5	2.0878	3.76634	2.79163	2.39482	3.17229	3.23445	1.7657	1.53357	4.93184
Q96GX9	APIP	0.375499	0.544333	0.114898	0.820814	0.300421	0.532725	1.9084	0.877693	0.559931
Q06481	APLP2	0.096133	0.0497497	0.0512665	0.0350366	0.0214369	0	0	0	0.0290859
Q9HDC9	APMAP	112.459	151.135	235.512	70.7205	67.8562	54.744	51.7381	51.652	40.0441
P02647	APOA1	36.0908	75.3727	80.3554	181.412	310.014	137.473	128.417	219.713	119.822
P02652	APOA2	0.752821	5.9171	10.8819	10.6344	23.2335	18.6993	9.41442	10.4654	23.9644
P06727	APOA4	3.8932	86.8124	11.0317	2.82162	5.33134	4.50934	1.88427	4.07787	1.53414
Q6Q788	APOA5	0.187034	1.43191	1.0841	0	0	0	0.0172532	0	0.108814
P04114	APOB	8.10726	15.0843	11.5108	8.71256	6.81247	7.94856	9.78114	7.63139	10.9996
Q9NRW3	APOBEC3C				0.0254787	0.27206	0.0904994	0.145726	0.0726935	0
Q8IUX4	APOBEC3F	0	0.126651	0	0.0776602	0	0	0	0.0671384	0
Q0VD83	APOBR	0.0230588	0.0261154	0
P02654	APOC1	0	36.9896	81.0221	59.0311	23.7118	53.6685	19.3002	8.12917	68.7826
P02655	APOC2	0	20.8631	29.1625	21.7583	5.17221	17.5096	16.5432	7.23046	31.9205
P02656	APOC3	6.46073	28.4991	124.37	53.9772	15.7197	24.4685	33.2544	27.6133	41.8712
P55056	APOC4				0.502397	0.178261	0.268755	1.44944	0.291904	0.76849
P05090	APOD	87.5271	87.5321	68.1789	19.5114	15.6671	27.5104	15.919	54.4247	36.7763
P02649	APOE	17.1409	84.2312	84.9022	57.1988	26.0652	27.3983	39.2166	45.0488	32.7522
Q13790	APOF				0.0281991	0.190279	0	0.101609	0.189808	0
P02749	APOH	16.0193	20.322	35.4848	25.1697	25.3151	34.0416	16.4954	28.5721	24.8656
O14791	APOL1	0.0324091	0.0499716	0.0932777	0.243473	0.0634961	0.156266	0.167204	0	0
Q9BQE5	APOL2	4.04366	8.90257	12.2968	5.60868	9.17539	3.97395	6.57946	8.63805	4.08126
O95236	APOL3	1.20606	0.273411	0.187964	1.77648	1.50462	0.855803	2.02727	1.8982	2.51947
Q9BWW8	APOL6	0.190414	0.270186	0.335715	0.11294	0	0	0	0	0
O95445	APOM	0	0.286831	0.785511	1.03341	1.08322	3.24912	2.36359	1.86185	2.14894
Q9BUR5	APOO	4.403	3.70059	6.05698	2.61017	2.56037	2.96511	1.60119	1.51068	2.19861
Q6UXV4	APOOL	12.0802	15.1419	13.1996	2.62501	1.53387	3.56249	2.38552	3.67742	3.21167
P05067	APP	0	0	0.0455133	0.10829	0.0998364	0	0.0392427	0.0526616	0
Q9UKG1	APPL1	1.51496	2.71409	1.60298	0.495949	1.19561	1.37448	0.906051	0.454207	1.88459
Q8NEU8	APPL2	0.774849	1.29024	1.33072	0.132063	0.0847594	0.175017	0.164624	0.161335	0.240195
P07741	APRT	27.3618	31.1237	17.2946	40.6794	42.9349	25.1397	29.2811	35.0473	12.9995
Q7Z2E3	APTX	0	0.0497227	0
P29972	AQP1				0.91851	2.51638	1.71519	1.02645	1.25679	0.521612
Q8NBQ7	AQP11				0.168282	0	0.413023	0.862431	0	0
O60306	AQR	0.159107	0.148843	0.0636629	0	0.0321983	0.0340008	0.024804	0	0
P10275	AR				0.00379906	0.0183785	0.085376	0	0.0114141	0
P10398	ARAF	1.24823	1.70402	1.17115	0.0958878	0.321704	0.211247	0.348807	0.305381	0.279169
Q96P48	ARAP1	0.242725	0.285722	0.269392	0.032416	0.138965	0.132562	0.213016	0.0059272	0.0764505
P48444	ARCN1	17.9303	31.7243	28.1685	9.3783	10.7211	10.2193	16.8294	11.6728	9.94216
P84077;P61204	ARF1	31.2179	46.4785	18.75	60.968	57.8161	63.6818	61.3718	55.7821	51.1761
P18085	ARF4	97.2273	61.1786	61.8071	12.625	19.3638	9.85618	19.729	16.0866	22.076
P84085	ARF5	1.19073	1.83969	2.07008	4.42709	5.52431	0.712731	0.830579	3.34992	2.83174
P62330	ARF6	42.0096	46.0483	41.1383	18.7442	20.8186	37.4808	32.3751	31.1202	30.6288
Q8N6T3	ARFGAP1	0.306651	1.1431	0.995841	0.363141	0.478962	0.315979	0.360597	0.416578	0.737917
Q8N6H7	ARFGAP2	6.17862	4.72334	6.20717	0.450325	0.55864	1.339	1.41598	1.51908	1.95246
Q9NP61	ARFGAP3	2.95908	5.43548	2.20957	0.0848918	0.0135668	0.269989	0.136283	0.287895	0.7016
Q9Y6D6	ARFGEF1	0.302234	0.580589	0.633605	0	0.0445457	0.0852176	0.0835443	0.262414	0.0725184
Q9Y6D5	ARFGEF2	1.6306	1.59929	1.20638	0.306616	0.286046	0.219393	0.383481	0.558956	0.25632
P53367	ARFIP1	0.827824	2.73195	0.659106	0.673139	1.03869	0.39353	0.837484	0.339605	3.04735
P53365	ARFIP2	0.0317309	0.205303	0.0484071
Q13795	ARFRP1	0.69332	1.47255	2.29611	0.209188	0	0	0.145676	0	0.125303
P05089	ARG1	348.085	252.307	125.305	515.074	381.441	337.969	340.817	344.363	191.815
Q07960	ARHGAP1	13.8544	13.7885	13.931	9.21649	5.85572	4.52309	6.56035	6.63946	3.96885
Q8IWW6	ARHGAP12	0.0836088	0.225304	0.193893	0.088807	0	0	0.0300041	0	0
Q68EM7	ARHGAP17	1.46412	0.739847	0.882428	0.320899	0.537077	0.271873	0.57887	0.391339	0.412581
Q8N392	ARHGAP18	0.0241813	0.00505723	0.0249469	0	0	0	0.0454133	0	0.0464634
Q5T5U3	ARHGAP21	0.023859	0.00381152	0.00132316
P42331	ARHGAP25	0.11245	0.0872589	0	0.211855	0.16326	0.0221265	0.1033	0.50768	0.0861805
Q7Z6I6	ARHGAP30	0.0223775	0.06511	0.00170447	0	0	0	0.0115763	0.00551927	0
Q2M1Z3	ARHGAP31	0	0.0196299	0.00680105
Q9NRY4	ARHGAP35	1.45475	0.746719	1.31859	0.193476	0.514704	0.525846	0.510867	0.274829	0.38072
P98171	ARHGAP4	0.645361	0.54068	0.235646	0.0269922	0	0.028761	0.0283258	0	0.111743
Q92619	ARHGAP45	0.0578964	0.107065	0.0679348	0.101915	0.0774265	0.0155082	0.0876588	0.0412955	0.00271137
Q13017	ARHGAP5	0.069067	0.534782	0.226594
Q9BRR9	ARHGAP9	0.182489	0.0487648	0.0189336
P52565	ARHGDIA	9.47737	4.77746	6.25803	113.551	102.479	115.008	115.372	105.883	35.2333
P52566	ARHGDIB	15.6152	3.61319	3.64642	19.5895	22.4983	16.0864	31.0463	12.1759	19.3971
Q92888	ARHGEF1	2.85877	1.74731	1.28391	0.402706	0.579419	0.573578	0.571661	0.470752	0.298543
Q9HCE6	ARHGEF10L	2.19463	2.15109	2.13183	0.278317	0.69565	0.547274	0.876892	0.55526	0.567105
O15085	ARHGEF11	0.179864	0.0121581	0.0185988
Q9NZN5	ARHGEF12	0.982617	1.58451	1.52669	0.22953	0.196272	0.219356	0.427188	0.332794	0.308864
Q5VV41	ARHGEF16	0.386926	0.455992	0.202664	0.0517142	0	0.0643864	0.0434353	0.0324437	0
Q6ZSZ5	ARHGEF18	0.0494557	0.243132	0.182204	0	0.0868877	0.0592004	0.62173	0.563786	0.130089
Q92974	ARHGEF2	0.391343	0.262318	0.0916727	0.0187607	0.0303525	0.00873728	0	0	0
Q96DR7	ARHGEF26	0.136752	0.118664	0.244599	0	0	0.0205536	0.00850511	0	0
Q8TER5	ARHGEF40	0.135017	0.341568	0.386981	0	0	0.0331341	0.0119543	0	0
Q12774	ARHGEF5	0.095204	0.0487053	0.0947005
Q15052	ARHGEF6	0.187903	0.0709354	0.110802	0	0.0584285	0.0391237	0.0771783	0.0339291	0.047894
Q14155	ARHGEF7	1.04112	0.646284	1.16201	0.1649	0.205076	0.493247	0.229976	0.206118	0.331692
O14497	ARID1A	0.0835347	0.153797	0.126381	0	0.00544684	0	0	0	0.0218696
Q8NFD5	ARID1B	0.027164	0.0173111	0.0172179
A6NKF2;Q99856	ARID3C	0	0	0.122367
Q03989	ARID5A				0	0.670144	0.662623	0	0	0
Q9Y4X5	ARIH1	0.984811	1.96753	1.13379	0.511278	0.388964	2.13132	0.538941	0.598638	0.327645
O95376	ARIH2	1.02385	0.742931	0.629309	0.135523	0.161266	0.0497415	0.0880083	0.0998333	0.130177
P40616	ARL1	3.44437	2.46771	3.25948	2.60725	1.93559	3.15808	4.62362	3.83755	3.0729
Q9NXU5	ARL15	0	0.525068	0.868612	0.164535	0.147078	0.154586	0.0774996	0.269684	0
P36404	ARL2	0.194161	0.841879	0.532289	0	0.184263	0	0.218099	0.211318	0.147865
Q9Y2Y0	ARL2BP	0.204773	0.351741	0.0205427
P36405	ARL3	4.86293	4.39379	4.32519	1.50656	3.70366	1.50133	3.21558	2.88861	3.50269
Q9Y689;Q96KC2	ARL5A	0.217625	0	0
Q15041	ARL6IP1	13.7895	33.5399	58.1469	10.9779	15.6783	62.9982	34.7569	18.4224	22.7974
Q66PJ3	ARL6IP4	0.134615	0.130553	0.0617349	0.00860184	0	1.55098	0	0.00611414	0.0508451
O75915	ARL6IP5	8.18477	11.4137	24.5881	18.514	18.7169	22.9456	14.9204	10.4454	11.5943
Q96BM9	ARL8A	2.09962	1.78281	3.28439	22.9031	20.3826	12.5888	20.5398	15.1657	15.6567
Q9NVJ2	ARL8B	20.0399	17.8871	17.3238	1.31769	1.92547	1.89841	0.920468	0.918196	0.137246
Q9NVT9	ARMC1	0.0725806	0.632187	0.8217	0.60126	0.961	0.806987	0.701131	1.54949	1.22861
Q8N2F6	ARMC10	4.28873	2.70478	3.33251	1.99044	1.50806	0.430674	1.81119	1.33956	1.39292
Q6NXE6	ARMC6	0.540465	0.880841	1.21391	0	0	0	0.108007	0	0.106869
Q8IUR7	ARMC8	0.684173	1.1723	0.979207	0.0318077	0.0284592	0	0.118803	0.0404188	0.0421021
Q9UH62	ARMCX3	0.72971	2.47371	0.919545	0.269046	0.861438	0.30236	0.438565	0.38006	0.496148
Q5T2E6	ARMH3	0	0.200755	0.191147	0.087785	0.617734	0.0146686	0.176546	0.0856584	0.0484846
Q9H993	ARMT1	1.72592	1.84626	0.554215	8.22104	6.19244	4.66483	7.97447	5.98831	2.62983
P27540	ARNT				0	0	0.0111689	0	0	0.0127888
Q92747	ARPC1A	3.60624	0.327173	1.69691	24.2621	7.97869	9.10872	7.9812	2.65965	8.48276
O15143	ARPC1B	17.2284	9.54409	9.13943	15.0461	9.19106	10.3039	16.0071	12.3196	18.8976
O15144	ARPC2	23.9362	26.9702	17.2245	17.3268	17.2911	16.7275	18.0144	13.7665	17.4636
O15145	ARPC3	27.9505	22.9844	16.7406	17.3991	16.0228	4.86952	6.25638	9.71041	10.1709
P59998	ARPC4	31.7936	11.3864	8.01079	19.9472	13.8487	18.4892	33.9492	31.7795	4.3359
O15511	ARPC5	10.4967	7.04997	5.29092	4.89768	3.29982	10.3231	9.21206	9.37832	3.99869
Q9BPX5	ARPC5L	4.69993	2.90159	0.883046	2.10534	3.20557	3.23112	2.27175	0.825331	2.21496
Q7Z6K5	ARPIN	0.122438	1.24608	0.533148	0	0	0.203185	0	0	2.96887
P49407	ARRB1	0.613074	1.50413	0.125123	1.29299	1.33042	1.13298	1.29151	0.932301	1.65423
P32121	ARRB2	0.542574	0.667118	0.242833	0	0.0971544	0.267271	0.0438891	0.0708989	0
Q8N5I2	ARRDC1	0.219098	0.101691	0.29722
P15289	ARSA	6.24131	2.76928	6.63333	3.79054	1.33604	2.68847	7.00132	3.56946	3.17917
P15848	ARSB	0.303345	0.236451	0.362993	0.0322043	0.209128	0	0.291791	0.169027	0.178367
P51689	ARSD	1.68497	1.07625	2.2814	0.809743	0.572791	1.24429	0.267994	1.07081	1.07447
P54793	ARSF	0.180779	0.094429	0.113204
P51690	ARSL	7.35524	5.91439	1.74403	3.44599	1.95886	3.68443	3.74167	4.00686	3.4894
Q93070	ART4	0	0	0.0745816	0.0388252	0.0740117	0	0.048529	0.0643102	0
Q9H2C2	ARV1	0.139345	0	0	0.180507	0	0	0	0	0
O00192	ARVCF	0.404423	0.423334	0.430938	0.00832056	0.118141	0.0647824	0.108003	0.297049	0.164767
Q9HBK9	AS3MT	5.10971	7.4607	4.92181	0.669781	1.34876	1.46448	1.52911	1.61325	0.19176
Q13510	ASAH1	50.7894	17.6644	20.0272	6.94552	8.43623	5.04085	13.5484	7.01237	11.6025
Q9ULH1	ASAP1	0	0.0134471	0	0	0.0132412	0.0593714	0.148687	0.0172778	0.0385666
Q8TDY4	ASAP3	0.109102	0.237322	0.0745335
Q8WXK3	ASB13	0.130651	0.132636	0.16046
Q96DX5	ASB9	0.388721	0.52726	0.65182	0.297345	0	0	1.63532	1.0206	0.140361
Q8N9N2	ASCC1	0.114357	0.614898	0.686256	0	0.053937	0	0.066802	0	0.0391674
Q9H1I8	ASCC2	0.471788	0.465678	0.196061	0.00780106	0.0945395	0.165862	0.13698	0.196974	0.0385216
Q8N3C0	ASCC3	0.356207	0.557943	0.553047	0.0161304	0.0517388	0.0162531	0.0648045	0.0295285	0.0294517
L0R819	ASDURF	0.287102	0.231456	0.346599
Q9Y294	ASF1A	1.26123	0.395222	0.444032	0	0	0.259667	0	0	0
P07306	ASGR1	28.7359	62.131	42.812	30.0509	29.9358	34.0841	29.6285	26.5288	31.3033
P07307	ASGR2	7.28941	20.6445	17.2114	10.293	14.1994	17.3441	20.4041	13.8588	5.56968
Q9UBL3	ASH2L	0.270207	0.227192	0.10765	0.156612	0.0555843	0.113236	0.0672992	0.0965559	0.0571008
P04424	ASL	53.9753	44.1976	19.8512	113.135	118.44	121.523	124.316	140.752	117.314
O95671	ASMTL	1.82965	1.8215	2.01175	3.58785	10.8923	14.3597	9.08418	4.32301	8.86963
O43681	ASNA1	7.84965	9.54869	4.95206	5.65345	7.33489	4.52726	3.93491	4.60704	2.52723
P08243	ASNS	0.228967	0	0
P45381	ASPA	0	0.158898	0	0.17209	0.181251	0.38962	0.0308965	0.236144	0.259427
A6ND91	ASPDH	20.1738	18.4356	41.8359	23.4625	35.4481	38.1978	49.8773	29.5913	47.8245
Q86U10	ASPG	2.80309	6.69769	0.75757	0.995474	6.03359	1.54298	7.69416	5.14081	1.94071
Q12797	ASPH	4.022	7.94231	16.6106	4.56432	4.44451	6.12848	4.3229	6.99449	3.50105
Q9BXN1	ASPN	5.4474	1.73541	19.514	0.263718	0.412065	0.62277	0.896889	2.49131	0.400646
Q9BZE9	ASPSCR1	1.00721	0.20838	0.276187	1.24668	0.568484	0.522178	1.0144	0.805043	0.4247
Q7L266	ASRGL1	0.0831415	0.629671	0.636595
P00966	ASS1	167.409	526.881	316.624	900.041	475.242	661.956	487.136	939.982	169.856
Q8NBU5	ATAD1	3.7131	3.12265	7.17462	0.976835	1.27476	1.70598	1.57077	1.74942	1.08367
Q6PL18	ATAD2	0	0.00601937	0.00571708
Q9NVI7	ATAD3A	8.46518	8.63606	9.92095	1.99676	1.71876	1.08904	4.18612	4.44667	8.29781
Q5T9A4	ATAD3B	0.928502	2.47049	1.54693	0.0685354	0.0940668	0.0592088	0.479015	0.44602	0.389569
Q5SQI0	ATAT1	0.0354611	0.0653535	0
O95260	ATE1	0.338368	0	0.299196	0.750517	0.744396	0.443847	0.872983	0.956816	0.50373
Q99941	ATF6B	0	0.0022512	0.00517029
Q6VMQ6	ATF7IP	0.00701157	0.0114273	0
Q9BSB4	ATG101	0.113473	0	0	0	0	0	0.0722062	0.0318786	0
O75143	ATG13	0	0.0415027	0.171513
Q676U5	ATG16L1	0.553203	0.146192	0.010309	0	0.0422105	0.0608596	0.0211575	0.032236	0.0207088
Q2TAZ0	ATG2A	0.383392	0.0318163	0.364677
Q96BY7	ATG2B	0.0375157	0.104797	0.107001
Q9NT62	ATG3	7.15434	9.71915	6.49036	1.30491	3.25144	2.56103	2.12934	0.578905	1.6743
Q8WYN0	ATG4A	0.168061	0.311264	0.282655
Q9Y4P1	ATG4B	1.07144	0.730323	0.297842	0.385357	0.332359	0.538144	0.436068	0.247778	0.435429
Q9H1Y0	ATG5	1.76356	1.68314	1.20741	0.295764	0.213494	0.796607	0.178394	0.242513	0.673132
O95352	ATG7	0.251852	0.591953	0.209736	0.415505	0.449597	0.201697	0.372039	0.291928	0.647115
Q7Z3C6	ATG9A	0.355865	0.0890744	0.247593	0	0.0212965	0.0300104	0.0179515	0.0178432	0.00648668
P31939	ATIC	34.1303	27.8498	12.2181	18.8812	11.9861	13.2437	15.4713	15.1594	11.6493
Q8NHH9	ATL2	2.75661	4.08155	2.15596	1.14025	1.38884	0.808654	1.06998	0.892136	0.497599
Q6DD88	ATL3	9.30298	13.9487	17.4509	10.6086	16.4247	8.48132	7.99726	6.36895	3.41563
Q13315	ATM	0.0768409	0.0521416	0.0526309	0.00298221	0	0.00635068	0.00869553	0.00478819	0.0128064
O00244	ATOX1	2.32155	4.61051	1.32103	6.53259	4.50184	14.0766	5.03289	7.35243	28.6219
P98196	ATP11A	0.0625613	0.223743	0.0597244
Q9Y2G3	ATP11B	0.0779152	0.0160313	0.0522941
Q8NB49	ATP11C	0.400177	0.500555	1.45493	0.986422	0.820522	0.482908	0.753892	0.419573	0.502831
P54707	ATP12A				0	0.0274476	0.139111	0.164613	0.225188	0.596146
Q9HD20	ATP13A1	1.07925	2.10298	2.90831	0.618318	0.676045	0.757796	0.860868	0.876823	0.552635
Q9H7F0	ATP13A3	0.0563063	0.0762521	0.0852253	0.0249483	0.0146505	0.00808446	0.0130328	0.0378321	0.0147365
P05023	ATP1A1	50.7352	55.4723	57.9372	28.4741	22.5808	19.3388	22.1139	23.3598	25.3602
P50993	ATP1A2				0.27676	0.012735	0	0	0	0.0401872
P05026	ATP1B1	38.8579	43.5753	38.9662	27.547	17.4477	19.2588	23.3754	21.8803	19.8267
P54709	ATP1B3	2.55394	2.14154	0.677321	0.593644	0.248791	0.173945	0.211347	0	0.167409
P16615	ATP2A2	10.8723	27.2329	34.464	11.3801	8.72149	9.80532	12.9878	11.3907	12.2385
Q93084	ATP2A3	0.0433945	0.0380503	0.022736
P20020	ATP2B1	0.0536476	0.103022	0.232155	0.771589	0.82234	0.971819	0.820483	0.743551	1.35358
Q01814	ATP2B2	0.0402428	0.229822	0.278575	0.128674	0.0438857	0.0247319	0.067334	0.110168	0.472604
Q16720	ATP2B3				0	0	0.0373378	0	0	0
P23634	ATP2B4	1.26248	3.04932	1.77441	0.560503	0.444563	0.533017	1.02586	0.43218	0.366639
P98194	ATP2C1	0.257686	0.711789	0.800117	0.0393289	0	0.0210714	0	0.0299729	0.0328585
P25705	ATP5F1A	358.315	378.473	603.017	241.448	186.738	198.637	180.207	245.025	86.4013
P06576	ATP5F1B	627.066	730.215	921.47	303.112	222.888	292.842	266.062	312.796	102.626
P36542	ATP5F1C	29.7247	73.4057	138.131	66.8905	49.275	58.9211	65.7034	116.851	56.6921
P30049	ATP5F1D	18.48	81.2197	193.212	54.3543	44.3136	41.9668	36.761	38.5325	43.3713
Q5VTU8;P56381	ATP5F1EP2				11.433	7.53849	21.086	23.4383	13.8504	43.3141
Q9UII2	ATP5IF1				0.0116113	0	6.59538	0	0.0829533	0.466923
Q96IX5	ATP5MD	104.44	103.785	101.457	49.1861	38.2756	71.8693	57.8653	58.0596	32.8033
P56385	ATP5ME	14.5916	40.9156	37.997	14.0891	17.7235	30.0392	5.28454	7.59516	13.611
P56134	ATP5MF	228.009	125.653	104.145	107.468	47.7564	91.2289	79.1541	81.596	66.7327
O75964	ATP5MG	73.749	60.5698	77.331	47.4439	35.2663	40.8146	34.2489	36.2429	45.1493
P56378	ATP5MPL				3.42531	6.75542	16.0672	16.115	16.5938	0.61368
P24539	ATP5PB	37.5385	78.1785	69.0655	31.3064	24.3967	41.216	38.5479	41.6795	72.5471
O75947	ATP5PD	84.8085	84.8887	138.09	49.1909	26.8922	46.8526	39.7746	40.7883	50.5099
P18859	ATP5PF	14.4663	56.4734	158.033	13.2036	9.89834	16.0418	27.4139	21.7192	44.4136
P48047	ATP5PO	41.528	98.6959	241.286	46.5752	30.8979	46.5649	40.1589	55.8811	50.3975
Q15904	ATP6AP1	0.808161	0.0959712	0.175754	0.0680658	0.0530561	0	0.0639013	0.192766	0.205882
Q93050	ATP6V0A1	1.06577	2.3529	2.99801	0.455216	0.213891	0.152664	0.478233	0.421336	1.1252
Q9Y487	ATP6V0A2	0.0557762	0.322384	0.0852115
P27449	ATP6V0C	2.81192	2.79986	4.10936
P61421	ATP6V0D1	3.58914	5.08861	4.55339	2.9844	1.99544	1.05361	2.84951	1.30685	1.64855
P38606	ATP6V1A	14.1135	16.8806	19.746	5.03589	4.03479	5.14382	4.54545	4.34644	4.67863
P21281	ATP6V1B2	16.7893	13.2782	13.2316	3.12675	3.65612	3.97124	3.49589	2.69757	8.07014
P21283	ATP6V1C1	1.54568	1.80132	2.2592	0.939363	0.41998	0.29857	1.03513	1.50138	1.5294
Q9Y5K8	ATP6V1D	1.58595	3.25712	3.17895	1.21201	0.736649	0.567325	1.09488	1.21662	0.184208
P36543	ATP6V1E1	3.9821	7.77727	8.86277	11.3072	1.93089	2.75471	4.71134	3.83248	5.32239
Q16864	ATP6V1F	0.397697	2.33383	1.73609	0	0.443388	0.89032	0.967909	0.747295	0.208988
O75348;O95670	ATP6V1G1	8.22353	7.05512	5.07578	5.14003	6.28557	4.07671	6.00604	4.40127	3.94985
Q9UI12	ATP6V1H	0.969936	1.47647	2.18827	2.69436	1.05438	1.91075	1.70002	1.12322	1.46517
P35670	ATP7B	0.00807848	0.0840986	0.102241	0.0633866	0.0335659	0.0599758	0.0476649	0.232125	0.0172065
O43520	ATP8B1				0	0	0.00556695	0.00499121	0.0077164	0
O75110	ATP9A	0.0192087	0.0457805	0.104925
O43861	ATP9B	0	0	0.048383	0.00463172	0.0782347	0	0.00591767	0.00963264	0
Q5TC12	ATPAF1	2.99726	2.92757	3.71722	1.31674	0.70527	1.5386	0.715722	1.08105	0.468292
Q8N5M1	ATPAF2	1.78306	1.24933	3.08286	1.53318	1.48004	3.51488	1.54083	3.3562	4.17016
O75882	ATRN	0.106452	0.235964	0.170866	0.137752	0.163732	0.463315	0.168747	0.144872	0.188239
P46100	ATRX	0.00561695	0.0110715	0.0196759
Q9UBB4	ATXN10	0.478799	0.860332	0.430938	0.748132	1.21709	1.10072	1.21232	1.18962	0.554843
Q99700	ATXN2	0.268591	0.700533	0.34794	0.0169509	0.0385636	0.0263544	0.079571	0.109453	0.110339
Q8WWM7	ATXN2L	0.599909	0.994994	0.590542	0	0.21857	0.126226	0.394251	0.888851	0.275592
P54252	ATXN3	0.226442	0.0946184	0.532942	0.0521474	0.14686	0.150717	0.125629	0.0403826	0.0379637
Q13825	AUH	5.34937	3.67218	8.89542	1.91007	1.5127	4.69693	1.64444	4.52517	1.84311
Q9Y679	AUP1	0.295936	0.793393	2.49737	0.452612	0.470376	0.861347	0.412858	0.657328	0.539699
Q8NBF6	AVL9	0.131828	0.197725	0.098749	0.0804901	0.0199013	0	0.25336	0.274442	0.0401279
P30530	AXL				0.0273305	0.0472026	0	0.0313177	0	0.0122507
P25311	AZGP1	4.47851	5.22146	9.17552	22.4615	8.50083	16.7167	11.1944	11.3694	11.3942
Q9H6S1	AZI2				0	0	0	0.010502	0.00946575	0.0288488
O14977	AZIN1	0	0	2.21435
P20160	AZU1	11.6591	5.16194	1.73018	2.20281	1.28293	0.178168	1.29309	0.408849	0.548936
P61769	B2M	6.86025	4.45223	22.8694	82.882	24.9692	22.2841	50.7502	34.1199	58.8584
O94766	B3GAT3	2.41012	1.39322	2.18937	0	0.126752	0	0.0877869	0.0686673	0.0488933
Q6Y288	B3GLCT	0.247108	0.114765	0.283266	0.309366	0.0205904	0.0919918	0.204306	0.0986402	0
P15291	B4GALT1	0	0.527963	0.407946	0	0.220203	0	0.261459	0.216788	0.168417
O60513	B4GALT4	0	0.191775	0.118387
O43286	B4GALT5	0.185752	0.254544	0.349796
O43505	B4GAT1	0.159965	0	0.041671
Q14032	BAAT	37.3048	13.1868	52.105	303.331	182.003	193.584	125.864	199.505	59.9742
Q9NWV8	BABAM1	0.290465	0	0.231127	0.504246	0.794065	0.66329	1.00697	0.828664	0.0135143
Q9NXR7	BABAM2	2.8602	1.25756	1.8659	0.519065	0.118432	0	0.119474	0.221648	0.675727
Q92934	BAD	0.071948	0.823615	0.519641	0.0392072	0.0652581	0.231387	0	0.127756	0.59821
Q99933	BAG1	0.153357	0	0.44142	0.0778743	0.0198993	0.215195	0.0965217	0.158052	0.221925
O95816	BAG2	3.77693	4.66138	5.04485	1.03129	0.196068	0.639903	1.33272	0.735919	1.25266
O95817	BAG3	0.185552	0.323927	0.175101	0.0273864	0.0628305	0.040073	0.0336605	0.10799	0.125728
O95429	BAG4	0.0288584	0.105728	0.0260467	0	0	0.0980699	0.0436437	0	0.105263
Q9UL15	BAG5	1.45176	0.905625	0.606901	0.0616785	0.303833	0.377601	0.13462	0.196677	0.142869
P46379	BAG6	3.19759	3.82532	2.95302	1.02837	0.807797	0.963732	1.95859	0.870858	0.662995
Q9UQB8	BAIAP2	2.08389	4.04638	2.9857	0.244689	0.64598	0.506962	0.544369	0.459521	0.591568
Q9UHR4	BAIAP2L1	0.0286618	0.253795	0.0619445	0	0.0579923	0.0686968	0.0909938	0.120945	0.0899614
Q16611	BAK1	0.271236	0	0.423343	0	0	0.173612	0	0	0
O75531	BANF1	18.2002	19.1052	18.4005	2.31564	1.50507	3.73166	0	2.22157	7.86986
Q8IXM2	BAP18	0.603499	3.78284	1.09932	0.0930482	0.26301	1.53364	0.837441	0.884625	2.05146
Q6ZT62	BARGIN				0.107246	0.167858	0.0173245	0.314219	0.0326369	0.0755554
P80723	BASP1	0.230332	0.0118756	0.0140406	7.49544	10.918	4.72403	7.77841	6.03323	1.77131
Q07812	BAX	3.35262	5.20604	3.1905	6.30703	3.88796	6.47074	6.05771	5.60332	6.21303
Q9NRL2	BAZ1A	0.0152454	0	0.00195371
Q9UIG0	BAZ1B	0.299157	0.204034	0.0485548
Q9UIF9	BAZ2A	0	0	0.437262
O75936	BBOX1	0.204052	0.16619	0.347562	10.2032	10.3685	9.65358	5.2283	5.87117	8.29576
P50895	BCAM	0.526074	3.58181	4.44204	0.837287	0.907248	1.24662	0.865905	0.523742	0.71327
Q9UHQ4	BCAP29	0	0	0.0540228	1.99718	1.12469	0.533892	0.696919	0.458265	0.802395
P51572	BCAP31	11.4191	23.2761	17.2217	22.7399	19.8932	34.2534	23.054	26.4805	24.4467
P56945	BCAR1	0.156819	0	0	1.19216	0.0396823	0.155657	0.0531494	0.01562	0.50189
O75934	BCAS2	3.62732	1.09979	1.18198	0	0.161467	0.338307	0.157865	0.444933	0.732889
Q9H6U6	BCAS3	0.306395	0.344625	0.240069	0.0237978	0.04296	6.36735	0.0952255	0.190817	0.0764178
O15382	BCAT2	2.78608	0.355746	3.14472	0.401611	2.81571	0.261143	0.0657967	6.74548	0.252539
Q9P287	BCCIP	1.48752	0.856841	0.209162	0.301701	0.0444395	0.541271	0.769264	0.565428	0.33725
P06276	BCHE	0.0387752	0.307719	0.562463	0.327445	0.320026	0.520719	0.158942	0.299778	0.744824
P12694	BCKDHA	26.2273	26.5575	38.2307	12.8941	13.4225	17.9198	13.4913	14.3931	15.5208
P21953	BCKDHB	30.9586	22.5834	33.6182	18.7199	10.8803	17.7772	9.93074	15.1961	8.74844
O14874	BCKDK	4.02627	9.11091	14.907	6.02696	5.94745	6.05511	7.00784	6.01029	4.23658
Q07817	BCL2L1	0.920979	0.0480181	0.048249	0.291797	0.31337	0.51384	0.333283	0	0.344179
Q9BXK5	BCL2L13	8.08532	4.21413	3.66326	6.71947	6.32081	5.94172	7.88197	9.00952	2.81989
P20749	BCL3	0.0914909	0.140721	0.025051
Q9NYF8	BCLAF1	0.422888	0.245705	0.585284	0.152281	1.25334	0.509421	1.03771	1.08543	0.947314
Q9BYV7	BCO2	12.9984	14.2728	12.161	3.18296	4.91155	1.25046	8.4441	1.44428	4.63326
P11274	BCR	0.196897	0.0636056	0.175479
Q9Y276	BCS1L	7.34925	5.39923	6.10888	1.46147	1.39728	3.93897	1.34605	3.43638	1.30629
Q02338	BDH1	124.655	139.319	170.303	118.383	88.974	114.211	82.0657	97.2466	54.8977
Q9BUT1	BDH2	8.7054	4.83617	3.94474	10.8081	14.0366	24.6044	19.5486	13.0333	32.8503
Q14457	BECN1	0.232101	0.286913	0.306753
O15155	BET1	3.5122	1.9027	11.9232	2.61309	2.34973	2.21219	2.36424	2.55217	3.42932
Q9NYM9	BET1L	0.271743	0	0.73987	0	0	0	0	0.115172	0.243874
P21810	BGN	81.5115	68.346	208.427	3.49782	12.6223	7.03727	8.5062	5.67578	6.61809
Q93088	BHMT	118.976	123.448	103.409	620.654	305.063	622.186	326.074	441.068	202.593
Q9H2M3	BHMT2	40.3653	30.496	40.2344	69.7277	42.2776	70.5061	50.457	56.9776	62.3061
Q8TD16	BICD2	0.0427163	0.278768	0
P55957	BID	0	0.0512081	0.0884009	3.22067	3.60242	4.42179	9.13347	5.82649	5.09963
O00499	BIN1	0.925482	1.10945	0.585077	1.42881	2.58622	2.24979	2.04236	1.35344	3.43259
Q9UBW5	BIN2	0.179374	1.03285	0	7.99912	0.043662	4.65608	0.362963	0.0784997	0.359098
Q9NQY0	BIN3	0.192411	0.230325	0.23932	0	0	0	0	0	0.143574
Q13490;Q13489	BIRC2	0.0540465	0.0682026	0.0581675
Q9NR09	BIRC6	0.0757808	0.125252	0.120768	0.00709857	0.022298	0.0262544	0.0365352	0.022144	0.00787292
Q13867	BLMH	0.744871	0.153118	0.631646	3.5134	2.87053	4.57395	2.20205	2.2437	1.3295
Q8WV28	BLNK				0	0	0.0742204	0.85164	0	0.0865198
P78537	BLOC1S1	1.9232	3.09262	0	0.451906	0.312531	0	0.285407	0.382451	0.152721
Q6QNY1	BLOC1S2	0.115573	2.29349	1.09781	0.121191	0.15395	0.315837	0.13274	0.170087	0.835687
Q6QNY0	BLOC1S3	0	0.381287	0.438877	0	0	0.0486201	0.104616	0.0753454	0
Q9NUP1	BLOC1S4	0.24497	0.484753	0.544145
Q8TDH9	BLOC1S5	0.236581	1.03144	0.755061
Q9UL45	BLOC1S6	0.44067	0	0.0360106
P53004	BLVRA	2.19999	0.531697	0.565694	1.3019	1.45618	0.855761	1.9589	0.741474	3.60835
P30043	BLVRB	75.1681	77.4182	55.3975	204.738	175.817	181.649	166.691	160.178	116.086
Q9NSY1	BMP2K	0.208324	0.347818	0.335777	0.188561	0.0594773	0.188957	0.122344	0.0913897	0.206168
Q14692	BMS1	0.194608	0.0376471	0.0350311
Q12981	BNIP1	2.16613	3.39268	4.03581	1.05565	0.0781117	0.921169	0.44243	0.718022	0.534119
Q12983	BNIP3	0	1.21886	2.75455
O60238	BNIP3L	0	0.121399	0.173038	0.0610093	0.0884511	0	0	0	0
Q8NFC6	BOD1L1				0	0.0468586	0.210339	0.0125601	0	0.284687
Q9UMX3	BOK	0.17445	1.24738	1.19208	0	0.251842	0.86364	0.757778	0.250072	0.225052
Q9Y3E2	BOLA1	1.69443	1.24116	0.44386
Q9H3K6	BOLA2	1.17158	4.0737	0.908994	0.653211	0.418553	0.213732	0.910784	0.161699	1.16213
Q53S33	BOLA3	0.761285	0.919072	3.26577	0.130922	0.0434858	0.090958	0.235447	0.0985364	0
Q14137	BOP1	1.52211	0.667632	0.674399
Q969J3	BORCS5	0.430867	0.895641	0	1.27917	5.39398	0	0	0.0767414	1.91666
Q96GS4	BORCS6	0.3205	0.067721	0	0.0619997	0.0795044	0.10248	0.112092	0.13975	0
Q96B45	BORCS7	0.518551	1.20731	0
P07738	BPGM	1.73612	0.623502	0.247242	2.29185	4.02332	1.46106	1	1.65018	1.83072
Q86WA6	BPHL	7.45441	5.79913	25.4146	19.2853	12.5756	11.6817	15.2924	12.7268	6.27108
P17213	BPI	5.43999	0.489028	0.0880916	0	0.137114	0	0	0	0.404611
O95861	BPNT1	5.4132	1.81628	4.92972	10.7979	6.31941	10.5632	11.8655	11.5564	12.5914
P15056	BRAF	0	0.164455	0.0343042
Q7Z569	BRAP	0.0709107	0.140791	0.0462694
Q6PJG6	BRAT1	0.143141	0.160781	0.028041
P46736	BRCC3	1.91864	1.53337	1.51091	0.436407	0.329059	0.887402	1.13924	0.82579	1.06924
Q15059	BRD3	0.0446854	0.114516	0.111946
O60885	BRD4	0	0.0271409	0	0.00794876	0.0287416	0.014699	0.0188634	0.0292411	0
Q8WY22	BRI3BP	0	0.661219	1.1272	0	0.655126	0.604594	0.532579	0.428823	0.236966
Q8TDN6	BRIX1	0.628519	0.325361	0.53844	0	0	0	0.124346	0.0430949	0
Q8WUW1	BRK1	1.68135	2.95841	1.77005
Q5PSV4	BRMS1L	0	0.143719	0.0769014
Q5VW32	BROX	0.233116	1.03869	0.461113	1.2068	0.390894	0.510505	0.717546	0.651604	0.327073
Q96G97	BSCL2	0.576456	0.691307	0.49036
Q9NW68	BSDC1	0.888408	0.592873	1.09836	0.529649	0.250187	0.316758	0.403087	0.864192	0.437289
P35613	BSG	10.9743	26.2967	19.401	8.65684	5.97737	7.76388	6.21013	8.46851	3.64023
Q9UPA5	BSN	0	0.0110081	0.0499089
Q10588	BST1	3.10812	0.994129	2.25882	0.550137	0.508187	0.392146	0.144208	0.314559	0.152
Q10589	BST2	1.84732	4.44574	5.22734	3.12675	3.37058	3.11502	2.39681	2.44445	0.315914
O14981	BTAF1	0.0269845	0.0625639	0.0482146
Q96Q07	BTBD9	0	0	0.00647661
P43251	BTD	0.257711	0.0100325	0.342001	0.497725	0.624138	0.842546	0.355972	0.488141	0.222415
P20290	BTF3	1.64351	0.293785	0.747122	7.72514	1.53832	7.58463	6.173	5.68931	0.335411
Q96K17	BTF3L4	4.40471	3.36995	1.49899	2.15298	5.13893	2.73066	5.18054	3.35209	3.84807
Q06187	BTK				0	0	0	0.0071494	0	0.0704584
Q7KYR7	BTN2A1	0.178665	0.0970454	0
O00478	BTN3A3	0.42987	0.224	1.50926	0.175538	0.75659	0	0.329939	0.492851	1.02526
O43684	BUB3	4.79426	11.0669	11.3214	1.52627	3.16502	2.79198	4.74803	4.24524	4.08821
O43709	BUD23	0.542574	0.0303011	0
P41223	BUD31	1.03853	1.72781	1.94597	0.771613	0.385357	0.833417	1.03239	1.0299	0.421778
Q13895	BYSL	0.363131	0.314862	0.129065	0	0	0.0754294	0.0385001	0.0396435	0
Q7L1Q6	BZW1	3.94591	6.27425	4.22071	1.46239	3.44804	1.76051	2.9064	2.54323	1.4435
Q9Y6E2	BZW2	0.172749	0.345085	0.043709	1.00869	0.385748	0.619727	0.59967	0.466139	0.330343
Q96A22	C11orf52				0	0	0.391417	0.17368	0.72406	0.181176
Q9H0W9	C11orf54	63.5017	29.457	15.1885	50.1423	67.5094	49.3413	43.939	47.8094	38.1272
Q9H3H3	C11orf68	0.330816	0.0565167	0.0963226	0.383288	0.404066	0.263874	0.288925	0.1671	0.302099
Q7Z7L8	C11orf96	0.0204098	0.110027	0.0317641	0	0.0484499	0.00992413	0	0.0723553	0.0778668
E9PRG8	C11orf98	1.92862	2.10233	1.24817	0	0	0	0	0	0.316405
Q9HB07	C12orf10	0.625214	0.264063	0.157405	1.66976	1.93545	1.60097	0.728293	0.875857	2.25849
Q8N999	C12orf29	0	0	0.115342	0	0.123659	0.0789395	1.25293	0.713361	2.5493
Q9NQ89	C12orf4				0	0.0489477	0.0483117	0.122094	0.02899	0
Q99622	C12orf57	0.93916	0.513975	0.406399	0	0	0.143672	0.193048	0.187269	0.49206
H3BRN8	C15orf65	0	0.893666	0.563941
Q96GQ5	C16orf58	0.123638	0.679456	1.60927	0.39217	0.0641506	0.991121	0.921076	1.05881	1
Q9BSU1	C16orf70	0.244936	0.140967	0.1423	0.515244	0.0706389	0.0529223	0.219836	0.164962	0.0794527
Q6ZW13	C16orf86	0	0.0220601	0
Q9HAS0	C17orf75	0.573265	0.583539	0.452727	1.30912	0	0.296098	0.490653	0.292436	0
Q9BSJ5	C17orf80	0.0786191	0.00715604	0.059824
Q9NSK7	C19orf12	3.02348	3.0312	3.71585	0.960143	1.53083	1.12039	1.1879	2.21824	2.90797
Q9UFG5	C19orf25	2.08304	1.16624	3.86122	0.12662	0	0.155053	0.178594	0.233963	0.182563
Q8N9M1	C19orf47	0	0.0825482	0
Q6ZSJ8	C1orf122	0.41129	0	0
Q8IYL3	C1orf174	0	0.0774074	0.0447091	0.00855951	0	0.118855	0.0572074	0.079531	0.0809671
Q9H425	C1orf198	0.116363	0.0164558	0.0670516
A1L170	C1orf226	3.31272	0.65248	0	0	0.0222958	0.0239186	0	0.18603	0.120987
Q9BWL3	C1orf43	1.86681	0.126643	2.00113
Q9BV19	C1orf50	0.48407	1.01726	0.286748	1.16408	0.556262	1.69902	0.690601	0.138762	1.48317
Q5VUE5	C1orf53	0.0196979	0	3.61309
P02745	C1QA	3.04742	0.886685	1.05843	0.259289	2.02788	0.818743	0.833576	0.927954	1.65588
P02746	C1QB	4.82104	6.25477	9.92611	2.66297	5.52627	1.79044	2.88577	1.14779	3.59424
Q07021	C1QBP	78.6191	58.4783	80.0907	37.3434	29.4967	37.0077	25.4728	43.0393	25.3929
P02747	C1QC	5.17098	8.07381	7.17394	3.03112	5.20409	4.21669	2.67429	2.51546	2.93515
Q9BXJ0	C1QTNF5	0	0	0.0658247
P00736	C1R	1.18414	2.76523	3.31058	3.39611	4.50715	2.86689	3.21341	2.95696	2.19268
Q9NZP8	C1RL	0.0934714	0.398387	0.214538	0.322116	0.279809	0.583333	0.388497	0.26297	0.254276
P09871	C1S	1.18885	6.34757	5.83359	3.27323	4.86737	3.82883	3.5328	5.24515	4.33018
P06681	C2	0.363046	1.30658	1.28587	0.950118	1.12858	0.873187	0.918492	3.02072	0.892216
Q9GZN8	C20orf27	1.04317	0.279337	0.600371	0	0	0.127264	0.0535706	0.0699522	0
Q9Y426	C2CD2	0.211741	0.00773587	0.196202	0.0207044	0	0.0136343	0.0343031	0	0
O14523	C2CD2L	0.378263	0.121432	0	0	0	0.00965316	0	0	0
Q86YS7	C2CD5	0.433632	0.33042	0.168687	0.0586126	0.0697216	0.0101484	0.0898148	0.0754879	0.0406348
Q9NWW7	C2orf42	0	0.00683406	0.0179548
Q8N8R5	C2orf69	0.22622	0.131865	0.130563	0	0.085109	0	0	0.0166851	0
A6NCS6	C2orf72	1.91782	3.05176	3.27707	5.43032	3.71149	2.65483	4.23215	4.1397	3.25131
Q3KRA6	C2orf76	0	2.68765	3.7863
P01024	C3	17.066	44.9904	61.6215	33.82	42.8733	27.931	37.8053	33.9846	30.4551
Q8ND61	C3orf20	0	0.0327336	0.00789463
P0C0L4	C4A	10.4662	30.6015	38.2754	22.6016	26.3491	22.9619	22.4895	18.5255	18.0777
P0C0L5	C4B	0	0.566303	0.807094	0.739665	1.92477	1.11414	0.982543	0.464206	0.519568
P04003	C4BPA	9.73213	28.9618	33.5997	6.18415	7.072	9.30924	9.62156	7.31813	8.33889
P20851	C4BPB	1.42149	5.52071	7.60422	0.122311	0.747081	0.335897	0.482033	0.258091	0.431873
Q8IY42	C4orf19	0	0.111727	0
Q8N1A6	C4orf33				0	0.258219	0	0	0	0.247348
P01031	C5	3.30702	4.62945	3.55535	2.18634	2.80313	4.42805	2.5082	2.92629	4.10742
P21730	C5AR1	0	0.70727	0.266124
A6NDU8	C5orf51	0.166896	0.252125	0.134014	0.0768523	0.238315	0.0375592	0.391537	0.241378	0.239214
P13671	C6	1.51704	2.05655	3.91003	1.174	1.77814	0.683258	1.04017	0.572094	0.974004
Q7Z4R8	C6orf120	4.29756	3.57288	5.10534	1.59418	1.99113	3.39578	1.16371	0.687494	0.84658
Q5SQH8	C6orf136	0.0794455	0.0543548	0.252731
O95873	C6orf47	0	0.0770097	0
Q9HD87	C6orf50	0	0	0.258102
Q6UWU4	C6orf89				0	0.0398277	0	0	0	0.0260142
P10643	C7	1.67907	1.16167	2.00045	0.476531	2.06505	0.989078	0.656925	0.72493	0.128871
Q9BRJ6	C7orf50	0	0.474012	0.37808	0	0.748647	0.64674	0.0842304	0.0998696	0.341951
P07357	C8A	0.600336	3.7244	9.36316	1.66058	2.82103	2.80986	4.32703	1.59709	2.38397
P07358	C8B	0.810783	3.29527	3.95917	0.439813	1.15968	2.56703	0.845127	0.803546	0.604545
P07360	C8G	1.32195	3.11643	6.09719	1.96693	2.34388	1.16321	2.38487	0.73406	1.16787
Q9H7E9	C8orf33	0.143471	0.581157	0.28583
Q6P1X6	C8orf82	14.8592	7.3706	17.3795	6.11212	4.83185	11.4845	9.36057	15.4222	8.89273
P02748	C9	2.72384	7.01345	16.4134	6.1805	10.4213	6.39528	3.23773	7.66544	4.37698
Q8N4C0	C9orf62	0	0.0539625	0.270361
Q5T6V5	C9orf64	0.732161	0.0912985	0.0401519	2.6564	3.41476	4.06491	18.1397	2.35185	1.95629
Q9NZ63	C9orf78	0	0.254238	0
P00915	CA1	94.3919	19.6412	11.9655	155.026	123.004	108.913	52.4068	49.7198	60.5649
Q9ULX7	CA14	0.352844	0.511513	0.691308	2.15473	1.20235	2.46632	1.63656	1.41568	1.30925
P00918	CA2	59.3155	17.6828	10.9248	157.075	108.313	231.207	101.893	144.418	111.43
P07451	CA3	0.50778	0	0	0.545709	0.305567	0	0.0940378	0.474978	0.0259815
P22748	CA4	0.574062	0.316838	0.215466	0	0	0	0	2.20042	0
P35218	CA5A	0.242354	0.768067	2.48816	1.26002	2.55531	0.4491	0.693033	0.64059	1.17157
Q9Y2D0	CA5B	0	0	0.110066
Q9H8G2	CAAP1	0.0910264	0.0686139	0.0516376
Q9Y376	CAB39	0.394506	1.84699	0.736468	3.2399	1.32141	0.754836	1.44423	2.14487	3.3862
Q8TDN4	CABLES1	0	0.0236465	0.0398185
P54289	CACNA2D1	0.725094	0.692768	0.892154	0.167319	0.770377	0.0798691	0.165434	0.159265	0.272833
Q8WUQ7	CACTIN	0.0472814	0.1658	0.345362
Q86Y37	CACUL1	0.0679015	0.00971428	0.045283
Q9HB71	CACYBP	5.64545	3.94681	1.52442	4.69231	3.7582	3.36377	4.95734	5.80813	7.20954
P27708	CAD	0.992363	1.48979	1.07492	0.151057	0.246805	0.209259	0.231083	0.467467	0.935256
Q9BY67	CADM1	0	0.119024	0.236231	0.697302	0.866891	0.390028	1.08114	0.620568	0.321003
Q8N126	CADM3				0	0.0340358	0	0	0	0
Q86UW7	CADPS2	0	0.0101458	0
P22676	CALB2				0	0.045547	0.0176284	0	0	0
Q13137	CALCOCO2	1.26348	1.04321	1.11719	0.0637346	0.110254	0.0699892	0.153388	0.198838	0.11682
Q16602	CALCRL	0	0.315782	0.115263	0.181271	0.27001	0	0.215861	0.137632	0.105283
Q05682	CALD1	7.28856	12.1118	9.15077	8.84736	16.2857	18.5572	11.3329	16.1673	36.1386
Q5R3K3	CALHM6				0.0116252	0.0132552	0	0.0223527	0	0.0941407
P0DP25;P0DP24;P0DP23	CALM3	203.636	139.122	203.334	200.655	176.158	179.656	159.444	158.492	185.467
P27482	CALML3	0	0	0.981373	0.0723848	0	0	1.90712	0.064629	0
Q96GE6	CALML4	0	0.214316	0	0	0	0.195285	0.0893957	0.0620882	0.718747
P27797	CALR	98.1876	93.4333	161.707	338.906	356.942	299.412	398.832	309.994	60.7979
O43852	CALU	10.54	12.1372	12.004	15.5853	12.7638	9.83658	14.6021	16.3156	10.1862
Q14012	CAMK1	4.35256	5.59431	4.34925	1.02852	1.86425	1.68092	1.81603	1.19281	2.03636
Q8IU85	CAMK1D	0.357603	0.901188	0.804138	0.0692995	0.0509949	0.108633	0.295026	0.222331	0.122511
Q13554	CAMK2B	0.103933	0	0	0.0738448	0.576539	0.324808	0.392687	0.123838	0.178435
Q13557	CAMK2D	10.5488	8.11115	9.24528	2.53936	4.17882	4.85326	4.64902	4.03246	3.37516
Q13555	CAMK2G	1.62026	1.22963	1.51885	0.130447	0.519905	0.296565	0.568339	0.659308	0.0699434
Q96RR4	CAMKK2	0.10931	0	0.359453	0.0272453	0.071889	0.126055	0.0731138	0.0125302	0
P49069	CAMLG	0.216539	0.241324	0.18483
P49913	CAMP				2.49264	0.513669	0.21577	2.01327	0.532968	2.39133
Q5T5Y3	CAMSAP1	0	0.0175543	0
Q9P1Y5	CAMSAP3	0.358743	0.654076	0.205774	0.00362046	0.041654	0.0526722	0.0323469	0	0.0755983
Q86VP6	CAND1	1.84036	7.96071	4.24167	8.26362	9.51156	10.8821	8.13861	6.42208	5.21898
O75155	CAND2	0.0893936	0.0102508	0.293762
Q8WVQ1	CANT1	0.154178	0.145312	0.160023	0	0	0	0	0.120976	0
P27824	CANX	50.4274	71.0084	99.0068	31.5449	37.6519	50.3418	49.8165	53.4997	26.8664
Q01518	CAP1	15.8273	15.094	10.2633	35.5257	37.1653	35.612	34.7005	32.1515	40.3425
P40123	CAP2	1.40687	0.666306	0.749493	0.992141	0.16376	0.697307	0.253317	0.468288	0.354744
P40121	CAPG	4.22318	1.67881	0.806819	0.923474	1.28119	0.86735	1.49117	1.15182	1.54857
P07384	CAPN1	9.54121	8.82735	4.55236	11.9145	14.7942	12.6051	14.3663	10.8137	10.2833
O75808	CAPN15	0	0	0.137894
P17655	CAPN2	3.65354	0.852783	1.33471	2.9844	4.25853	2.00388	2.876	2.84127	2.43057
O15484	CAPN5	2.43474	0.966206	1.53091	1.54461	1.6006	1.18805	1.7976	1.80567	0.873802
Q9Y6W3	CAPN7	1.06614	0.450689	0.76678	0.0777745	0.0735726	0.0692179	0.154192	0.118037	0.0967035
P04632	CAPNS1	9.44175	12.266	7.66368	16.3289	25.2279	20.9847	20.8038	16.01	14.4978
Q14444	CAPRIN1	7.45099	12.5195	7.62106	2.38835	3.34149	1.56011	1.97788	2.40351	2.71934
Q13938	CAPS	0.0838339	0	0
P52907	CAPZA1	25.277	10.8225	14.3946	10.8787	13.3545	15.2872	18.428	17.2696	10.9287
P47755	CAPZA2	21.6272	11.0985	11.1558	15.4194	17.0965	20.9963	22.8217	18.7511	19.01
P47756	CAPZB	33.2326	33.6454	35.2717	22.4776	22.7377	21.1139	27.1555	20.0498	25.3868
Q96LW7	CARD19	0.144292	0.714386	0.924288	0.261284	0.111829	0	0	0	0
Q9BX69	CARD6	0.0561353	0.0160207	0.0106403
Q9H257	CARD9				0.144612	0	0	0	0.0275143	0
Q9Y2V2	CARHSP1	7.18283	11.5398	5.58889	11.467	13.0318	22.2882	27.0187	13.142	35.83
Q86X55	CARM1	1.53098	1.21851	0.291082	1.20987	1.53718	0.581541	0.728163	0.715873	0.587664
Q5VZK9	CARMIL1	0	0.0274872	0	0	0.00552627	0.00969443	0.0135734	0	0.0171687
Q8N4J0	CARNMT1	0.0635074	0.0383993	1.55153
P49589	CARS1	2.65556	2.56882	1.33357	1.58221	2.06891	1.63982	2.39964	1.532	2.14261
Q9HA77	CARS2	0.60424	3.68571	4.17809	1.5067	0.911471	1.85655	0.739149	0.551686	1.53494
Q6P4E1	CASC4	0.367919	1.92781	2.66481	0.201504	0.138999	0.0221627	0.275116	0.280673	0.366782
O14936	CASK	2.27927	3.47683	2.18383	2.44641	2.45933	1.675	2.0743	1.06388	1.17018
Q8WXE0	CASKIN2	0.162202	0.196272	0.466887	0	0	0	0.00689559	0.0137248	0.0217183
P29466	CASP1	1.4346	1.08988	1.31062	0.655985	1.36084	0.913248	1.12439	0.687639	1.89755
Q92851	CASP10	0.193979	0.229847	0.245585	0.448038	0.143624	0.0470318	0.232994	0.118909	0.0987942
P42574	CASP3	1.55107	0.705457	0.586521	0.123413	0.607442	0.67959	0.345463	0	0.249045
P49662	CASP4	0.012084	1.7649	0.151799	0.0914519	0.131626	0.0660705	0.148961	0.0215549	0
P55212	CASP6	2.28873	1.64942	0.693748	0.605129	0.897543	0.318409	0.822872	0.341803	1.48329
P55210	CASP7	1.34543	0.482697	0.906691	2.03416	2.49325	0.180069	0.883644	0.306661	0.249412
Q14790	CASP8	0.811467	0.156089	0.301859	0.183585	0.254555	0.546648	0.201181	0.280408	0.123838
P55211	CASP9	0	0.112457	0	0.0670219	0	0.0789687	0.0719739	0.114523	0
P20810	CAST	4.26194	6.20958	2.00979	7.89352	5.15766	7.31949	5.82235	4.96401	4.77693
Q8WTX7;A6NHX0	CASTOR1	0.270007	0.357153	0.145493
P04040	CAT	285.393	214.129	371.482	455.994	277.896	248.424	321.015	274.973	148.671
Q03135;P56539	CAV1	5.76228	13.0669	28.5486	1.07426	4.70124	3.75167	3.88432	5.46421	3.12501
P51636	CAV2	0	0	0.2339	0	0.748955	1.03089	0.676596	0.502053	0.3461
Q6NZI2	CAVIN1	16.255	23.8123	21.1651	2.85909	7.48367	6.61289	6.81243	5.28476	3.4052
O95810	CAVIN2	4.69366	5.48662	6.23913	3.81342	7.77705	3.99083	3.40274	4.87707	8.82181
Q969G5	CAVIN3	0.952838	1.5501	0.692992	0.709371	1.82384	0.463815	0.742797	0.277678	0.937729
O75081	CBFA2T3				0	0	0.039067	0.0460864	0	0.0889702
Q13951	CBFB				0.458428	0.254085	0.17001	0.333218	0.12606	0
Q13191	CBLB	0.0206127	0.0122014	0
Q9ULV8	CBLC	0	0.0250009	0
P16152	CBR1	157.17	76.1547	56.0058	260.068	243.718	248.829	241.397	206.661	111.518
O75828	CBR3	9.35028	3.85211	2.15349	7.70446	5.86942	7.52876	16.7599	19.1199	7.55104
Q8N4T8	CBR4	8.72307	15.4698	56.1329	29.2527	14.3423	57.4996	27.5268	37.2549	25.724
P0DN79;P35520	CBSL	35.3072	25.7726	17.2513	34.2117	26.0347	39.2888	41.0708	45.3338	33.1549
Q9BRT8;Q8IUF1;Q5RIA9;Q5JTY5;Q4V339	CBWD1	0	0.224852	0.0401897	0	0.0208829	0	0.0520898	0	0
P83916	CBX1	0	0	0.0160281	0.103263	0.229925	0.24604	0	0	0
Q13185	CBX3	9.38761	14.7923	11.8157	4.20736	4.62294	5.21678	4.71416	3.51246	8.96364
P45973	CBX5	0	2.11932	0.723167	0.102959	0.659572	0.0917834	0.159277	0.349169	0.0692547
Q9HC52	CBX8	0	0.0144368	0
Q6P1N0	CC2D1A	2.14539	3.03066	1.82228	0.0176548	0.166054	0.0325454	0.166103	0.17129	0.181742
Q5T0F9	CC2D1B	0.295395	0.385833	0.594082	0	0.0205009	0.0482908	0.170725	0.0800671	0
Q8IX12	CCAR1	0.942437	0.776942	0.445991	3.42215	0.435529	0.423045	0.357731	0.402908	0.557438
Q8N163	CCAR2	3.01721	2.588	2.03681	1.42117	1.13112	1.94301	1.01987	1.08866	0.468864
Q96A19	CCDC102A	5.29323	1.93	0.742551
Q8WUD4	CCDC12				0	0.0360354	0.0873228	0	0	0.084376
Q96CT7	CCDC124	0	0.412132	0.898684	0.0660851	0.0480276	0.616808	0.492737	0.899019	0.118655
Q96EE4	CCDC126	0.0761228	0	0.072602
Q96BQ5	CCDC127	0.229517	0.926594	1.19459
Q9H6E4	CCDC134	0	0.499716	0.430869	0.0621578	0.0713381	0.0990579	0	0.108262	0.134914
Q6PK04	CCDC137	0	0.036573	0
Q7Z3E2	CCDC186	0.081463	0.208902	0.011007
O60826	CCDC22	3.27169	3.7777	1.96453	1.58313	1.01833	0.90587	1.22129	1.40114	0.999755
Q86WR0	CCDC25	0.614898	0.880056	0.867443	0.586953	0.553326	0.277764	0.23256	0.160736	0.71981
Q8IWP9	CCDC28A	0.0825174	0.0771531	0
Q8N5R6	CCDC33	0.0139944	0.109394	0.136959
Q96MW1	CCDC43	0.243936	0.606023	0.405196	0.0900674	0.0414946	0.0970902	0.274247	0.220781	0.0535325
Q96A33	CCDC47	14.8669	29.0213	34.9108	4.77164	4.73424	3.33525	5.89053	5.37074	10.7844
Q8IVM0	CCDC50				0.913424	0.422553	8.84776	1.40469	1.35646	1.33647
Q96ER9	CCDC51	3.87553	6.80538	2.90188	0.155865	0	0.492955	0.252253	0.484543	0.219615
Q4VC31	CCDC58	17.7015	11.1572	31.7046	6.9005	3.65975	8.28373	7.81184	7.45339	21.9227
Q16204	CCDC6	2.01354	1.55797	0.468468	0.0710684	0.343826	0.123182	0.429815	0.455463	0.11691
Q9Y6R9	CCDC61	0	0.0615033	0.0587896
A6NI79	CCDC69	0	0.29319	0.648246
Q8IV32	CCDC71	0	0.0406396	0
A6NKD9	CCDC85C	0.446512	0.402202	0.0275764
Q3V6T2	CCDC88A	0	0.0229419	0.0203969	0.0222089	0.0364353	0	0.0478928	0.027635	0.00260775
A6NC98	CCDC88B	0.0336772	0.1076	0.0119961
Q9P219	CCDC88C	0.015801	0.123794	0.0580197	0.273791	0.22196	0	0.443472	0.215412	1.57434
Q9Y3X0	CCDC9	0	0.493439	0	0	0.0193842	0	0.0698765	0	0
Q9GZT6	CCDC90B	1.11458	1.13577	4.44513	0.771054	1.59149	2.44418	0.401676	0.634552	0.593918
Q7Z6B0	CCDC91	0.0557278	0.266363	0
Q567U6	CCDC93	1.42608	2.47444	0.989793	0.417841	0.601066	0.563699	0.720151	0.729229	0.614457
Q16663	CCL15	0	0	0.156607
P55774	CCL18	0	0	0.844005
Q9BSQ5	CCM2	0.0849168	0.138646	0.432828	0.0251503	0.125018	0	0.0837549	0	0.0631052
O76076	CCN5	0	0	0.136877
P20248	CCNA2	0	0	0.30918
O95273	CCNDBP1	0.388607	0.249325	0.281538
P51946	CCNH	0.110227	0.0693606	0.0472385
O75909	CCNK	0	0.076225	0.102832	0	0.108257	0	0.0478407	0.079444	0
Q9UK58	CCNL1	0	0.0743743	0.0181833
Q96S94	CCNL2	0.1034	0	0
O60563	CCNT1	0.0420894	0.131105	0.118342
Q8ND76	CCNY	0.199037	0.123366	0.407087	0.266613	0.637423	0.471527	0.28265	0.511617	0.442623
Q9ULG6	CCPG1	0.287188	0.451581	0.534316
O14618	CCS	2.38963	1.20839	0.94539	5.54517	2.36628	5.33433	7.02239	6.28925	3.04122
P78371	CCT2	15.8694	16.3219	6.8416	21.961	27.369	23.9582	30.4948	22.7541	18.709
P49368	CCT3	33.3894	40.2527	25.7085	21.3247	22.3036	22.5621	22.6285	19.351	18.8907
P50991	CCT4	22.1204	18.2475	8.18813	11.604	18.5301	13.082	25.7681	18.7243	22.6646
P48643	CCT5	21.2772	26.8232	10.5406	14.0594	11.6893	14.5852	23.2277	23.1702	19.5943
P40227	CCT6A	12.4131	19.9329	9.75908	19.3941	14.5028	18.4751	24.7172	24.2972	19.7325
Q92526	CCT6B				0.0804438	0	0	0.0587381	0	0.0482148
Q99832	CCT7	16.2268	23.2401	11.8163	14.1852	12.546	14.9308	16.5949	13.1502	12.4122
P50990	CCT8	21.5958	20.9765	10.5643	13.9275	14.8001	18.5751	19.5534	17.7468	24.7164
P86791;P86790	CCZ1	0.600963	0.923293	0.635873	0.0717303	0.018716	0	0.140285	0.0475171	0.0450921
Q6YHK3	CD109	0	0	0.00584184
P08571	CD14	18.0651	13.7926	6.4852	6.59367	5.65659	8.96698	8.26584	7.51111	5.68842
P48509	CD151	0	0.709245	3.05863	2.88245	0.137883	1.76171	1.52926	2.48454	2.1843
Q86VB7	CD163	7.8904	11.993	14.7661	9.04884	8.47287	3.72603	6.97114	4.39136	5.94449
Q8N6Q3	CD177	2.71555	0.42355	0
Q99467	CD180	0.469195	0.413106	0.166873	0.0708787	0.158005	0.0324466	0.22787	0.0292677	0.0903129
Q9NNX6	CD209				0.0148373	0	0.00126713	0.0286601	0.0350353	0.0223069
Q5ZPR3	CD276	0.130776	0.514733	0.840087	0.579531	0.239322	0	0.704019	0.346561	0.126059
Q9Y5K6	CD2AP	0.206024	0.857031	0.429323	0.153435	0.82592	0.306974	0.890744	0.592382	0.914778
O95400	CD2BP2	0	0.565979	0.24918	0.0427647	0.18713	0	0.182702	0.811347	0
Q9UGN4	CD300A	0.132315	0.421656	0.294171	0.0145777	0	0.0621186	1.38259	0.0479084	0.622407
Q8IX05	CD302	4.89827	11.8123	26.3893	5.91211	1.23793	1.85664	4.90675	4.48701	1.583
P28906	CD34				0	0.520996	0.293968	0	0.20336	0.0304286
P16671	CD36	2.06802	2.24903	2.17397	1.28272	2.5653	2.61952	1.35476	1.6673	0.53931
P28907	CD38	0	0.444844	0.537031	0.6153	0.714611	0.0842213	0.421347	0.395469	0.163786
O15446	CD3EAP	0.0562008	0.170543	0
P01730	CD4				0.0491009	0	0	0.0815533	0.108857	0.140743
P25942	CD40	0.106047	0.617143	0.348215	0.0419252	0.149713	0.346982	0.382396	0.231161	0.550857
P16070	CD44	0.613359	0.0814254	0.103282	0.602185	1.13034	0.762423	0.678941	1.2214	0.603033
P15529	CD46	0.278952	1.37647	0.155507	1.23973	0.701914	0.731199	0.666088	1.18278	0.15686
Q08722	CD47	3.14402	9.36037	10.6241	3.21581	1.43289	3.11056	2.12396	2.90189	2.03715
P08174	CD55	0.082107	0.21158	0
P19256	CD58	0	0.0568387	0.0724233
P13987	CD59	22.8591	50.5398	45.1593	13.529	25.4583	19.9016	13.939	14.1303	7.84901
O43866	CD5L	1.33586	1.62729	2.73241	1.73273	5.00888	1.17225	4.05302	1.41513	0.684229
P08962	CD63	0.135786	0	0.25581	6.71022	4.96441	5.71202	7.74106	3.69554	7.20688
P34810	CD68				0.376524	0.287948	0.39644	0.542567	0.188392	0
P04233	CD74	0.385244	0.0579318	0.946764	2.93939	3.59823	1.21748	1.53175	1.90827	2.32613
P60033	CD81	70.2895	25.7423	31.9129	110.208	104.622	75.025	63.5712	79.8618	44.2092
P27701	CD82	0.240294	0.0968235	0	4.01465	0.978619	2.61472	1.9932	1.09014	1.0176
Q9UIB8	CD84	0.153175	0	0
P21926	CD9	6.52342	8.92611	7.7166	14.4959	20.3574	10.7841	4.53416	6.43416	4.31383
P48960	CD97	0.8694	0.529181	1.74351	0.127657	0.347461	0.146577	0.150898	0.190588	0.0613742
P14209	CD99	0	0.0373468	0.625288	4.90912	3.79987	22.7426	8.64993	8.78538	3.79432
Q8TCZ2	CD99L2				0.271212	0.353586	0.479907	0.50342	0.602092	0.0443175
P32320	CDA	12.9434	4.42923	5.59783	2.57318	1.7335	3.66392	2.29759	1.61617	12.3133
Q8IWY9	CDAN1	0.153534	0.472361	0.326171
O75794	CDC123	0.247304	0.256406	0
Q13042	CDC16	0.07881	0.392814	0.436471	0.0627832	0.0969642	0.0639528	0.433897	0.088233	0
Q9UJX2	CDC23	0.0635957	0.477204	0.459257	0.00165917	0.069344	0.094293	0.10533	0.0925273	0
P30260	CDC27	0.0103083	0.202189	0.201897
P49427	CDC34	0.53354	0.869396	0.309077
Q16543	CDC37	6.84828	5.3884	3.31515	9.68051	6.1379	8.38169	9.49497	10.4033	12.2299
Q7L3B6	CDC37L1	0	0	0.115046	1.30357	0.378113	0.386564	0.447858	0.568761	0.248227
O60508	CDC40	0.0796278	0.0924971	0.13744	0	0	0	0	0	0.0938955
P60953	CDC42	22.1429	70.3103	64.2678	73.2073	34.0442	44.1054	34.2272	29.06	34.5527
Q5VT25	CDC42BPA	0.107173	0.120534	0.0504966	0.0187233	0.00664131	0	0.558677	0.0968119	0.0123169
Q9Y5S2	CDC42BPB	1.10729	1.54279	1.62989	0.362289	0.5684	0.456562	0.581388	0.492006	0.421962
Q00587	CDC42EP1	0.637182	0.841771	0.216617
Q9H3Q1	CDC42EP4	0.544797	0.582213	0	0	0.157678	0.260705	0.194042	0.196524	0.0990231
Q9NRR8	CDC42SE1	0.063248	0	0.883287
Q99459	CDC5L	2.65989	0.821343	0.842561	3.52313	0.247681	2.48516	0.664959	0.75483	0.68335
Q6P1J9	CDC73	1.4929	0.42328	0.0904423	0.482955	0.332191	0.0166075	0.0561717	0.0875543	0.0708181
P12830	CDH1	5.24706	6.5459	9.26109	3.36375	3.04616	1.97165	2.65106	1.76319	2.84441
P55290	CDH13				0.0223715	0.561744	0.577122	0.091491	0	0
P19022	CDH2	5.37302	3.37699	8.66447	1.87072	1.62217	2.71582	2.33059	2.68525	1.18027
P33151	CDH5				0.14311	0.207106	0.0843964	0.0880105	0.110248	0.0606671
Q9BYE9	CDHR2	0.147025	0.617224	0.372203	0.146305	0	0	0	0.038576	0
Q9HBB8	CDHR5	0.0281825	0.0175657	0	0	0	0.068255	0.00577241	0.135704	0
O14735	CDIPT	1.63713	1.35707	0.639929	1.96805	1.04854	2.34688	1.15676	2.58574	4.55274
Q15131	CDK10	0.0777927	0	0
P21127;Q9UQ88	CDK11B	0.972786	0.463027	0.0970787	0.0454534	0.126008	0.529265	0.0923074	0.129384	0.0775664
Q9NYV4	CDK12	0.0175673	0.0228764	0.0169299
Q14004	CDK13	0	0	0.00372444
Q07002	CDK18	0.131862	0	0
P24941	CDK2	0.901402	0.305311	0.839949	0.0715721	0.0273396	0.142726	0.216115	0.164755	0.276267
Q00535	CDK5	3.80201	3.43164	3.62477	0.289656	1.14779	0.98099	0.860217	1.02413	0.602461
Q96SZ6	CDK5RAP1	0.260689	0.189697	0.0851806
Q96SN8	CDK5RAP2	0	0.0460727	0.00493281
Q96JB5	CDK5RAP3	5.53345	11.8613	15.0727	3.0119	2.4242	4.99333	2.86493	2.93136	3.29525
Q00534	CDK6	0.381454	0.644282	0.119188	0.0385065	0.119413	0.144977	0.0445122	0.0257705	0
P50613	CDK7	0	0.0868638	0.0441523	0	0.849328	0.40118	0.666761	0.532606	1.42893
P50750	CDK9	0.088741	0.389269	0.189889	0.0517094	0.160883	0.0758963	0.214178	0.289658	0.0680938
Q5VV42	CDKAL1	0.101416	0.247842	0.104684
Q8IVW4	CDKL3	0.625812	0.439731	0.133203
P46527	CDKN1B				0	0.139997	0.10068	0	0	0.977622
Q9NXV6	CDKN2AIP	0.0176738	0	0	0.0535368	0.57542	0.473904	0.137673	0.119829	0.525168
Q96HQ2	CDKN2AIPNL	0.145834	0.178081	0.107643
Q49AH0	CDNF	0	1.32604	1.11493	0	0	0.14777	0.206998	0.419742	0.592017
Q16878	CDO1	3.71139	3.82694	2.66282	1.57515	1.03598	1.42104	2.17085	1.42368	27.9823
Q6NVV7	CDPF1	0.130226	0	0.326614
O95674	CDS2	2.17075	3.18894	5.12871	0.999367	1.19402	1.51217	0.995006	1.92477	0.400298
Q9UKY7	CDV3	0.455061	0.309072	0.309393	1.34404	1.59132	3.24075	2.84669	3.02314	2.88897
P13688	CEACAM1	5.60698	4.07154	3.19545	2.37609	1.04482	1.42363	1.00334	1.69027	0.527539
Q6UY09	CEACAM20				0	0	0	0	0.293498	0
P40199	CEACAM6	1.85937	0.513082	0.414888
P31997	CEACAM8	3.90687	0	0	0.0901964	0.0228451	0.178085	0	0	0
P49715	CEBPA	0	0	0.120827	0.131859	0.562164	0.0541646	0	0	0
P17676	CEBPB	0.3806	0.655997	0.664398
P49716	CEBPD	0.225376	0.416083	0
Q03701	CEBPZ	0.330474	0.238759	0.121208	0	0	0.0159313	0.0701327	0.0831731	0
Q92879	CELF1	3.73475	3.64647	3.3952	0.463659	0.304924	0.715691	1.0089	0.877403	0.725716
O95319	CELF2	0.138308	0.0429611	0.0292023
Q9UHN6	CEMIP2	0.134632	0.184783	0.154047	0.0319464	0.0255305	0.026941	0.0474456	0.0505917	0.127504
Q02224	CENPE	0	0.190606	0.165869
Q7Z7K6	CENPV	0.860794	2.14516	3.31646	0.952892	0	1.44785	0.0946762	0.104669	0.604463
O60308	CEP104	0.0108706	0	0
Q9Y4F5	CEP170B	0.033985	0.106759	0.0293443	0	0	0.00744039	0.0285863	0.0188704	0
Q9BYV8	CEP41	0	0.100722	0.0119871
Q9C0F1	CEP44	0.135105	0.247198	0.254909
Q96MT8	CEP63	0	0.0869964	0.0665154
Q9Y6K0	CEPT1	0.897583	1.63911	2.56202	0.113125	0.386084	0.593672	1.25931	1.35369	0.0121044
Q96G23	CERS2	2.17668	9.00674	12.1373	5.95469	7.04403	13.0419	8.77282	10.4425	9.42041
Q9HA82	CERS4	0	0.0455099	0.0782074	0.863664	0.261253	0.70948	0.705322	0.939837	0.479308
Q9Y5P4	CERT1	0.768694	1.37474	0.529848	0.389031	1.81178	0.377389	0.442169	0.376413	0.357422
P23141	CES1	601.733	150.183	905.97	1202.55	795.855	856.762	775.192	730.388	193.66
O00748	CES2	35.3015	26.9818	71.7325	108.551	70.348	114.816	91.1501	100.954	43.4919
Q6UWW8	CES3	0.377265	0.976866	0.978383	0.25469	0.0316446	0.32535	0.269275	0.111018	0.380904
P41208	CETN2	2.65907	1.09581	1.16253	0	0.390698	0.414837	0.230302	0.278137	0.154675
P11597	CETP	0	0.0037106	0.00588755
Q9Y6A4	CFAP20				0.100589	0.534952	0.394456	0.221204	0.179888	0
O43822	CFAP410	0.0288299	0.00954544	0
Q6ZU64	CFAP65	0	0.514164	0.111709
P00751	CFB	3.49111	12.95	10.2457	10.1971	16.3156	9.37761	11.1269	10.2683	13.875
P00746	CFD	0	0.0395086	0.222559	0.071122	0	0.255303	0.493258	0.0385035	0.341133
Q9UEE9	CFDP1				0.354624	0	0.353398	0.267017	0.366583	0.120643
P08603	CFH	7.76787	13.2934	18.4033	7.52342	13.6859	12.3003	9.17776	8.11202	10.5442
Q03591	CFHR1	1.84031	11.5634	21.5768	3.6392	5.43649	2.84509	1.80585	3.69409	3.5031
P36980	CFHR2	0.861222	3.95898	5.49438	0.588729	0.885238	0.383496	0.196574	0.137813	0.790297
Q02985	CFHR3	0	0	0.0481149	0	0.558668	0.193047	2.76136	0.746643	2.03249
Q92496	CFHR4	0	1.09465	13.0357
Q9BXR6	CFHR5	1.82201	4.70873	22.7181	0.0135076	0.0876904	0.278735	0.502942	0.707613	0.205187
P05156	CFI	1.94426	6.7004	4.12826	2.13166	2.77164	1.9328	2.65606	1.37697	1.48008
P23528	CFL1	105.674	130.412	60.5423	163.413	160.536	148.445	185.516	143.624	117.721
Q9Y281	CFL2	14.1203	14.9441	8.45379	28.0629	21.52	28.0061	25.0841	14.779	26.4863
P27918	CFP	0.059837	0.238843	0.305626	0.572694	0.148362	0.11908	0.385957	0.259951	0.0181977
P0DN87	CGB7	0	0	1.51607
Q9P2M7	CGN	3.12778	3.08666	1.38379	0.733606	0.825808	1.15737	0.829494	1.55922	0.893687
Q0VF96	CGNL1	0.893708	2.17322	1.60016	0.397791	0.379623	1.20564	1.74968	1.21841	0.444217
Q99674	CGREF1	0.590248	3.39322	1.37891	0	0	0.0801442	0.0642334	0.0899551	0
Q96JM3	CHAMP1	0.0443121	0.0292649	0.0127322	0.00361292	0.0050732	0.0147766	0.0105732	0.0405371	0.00858699
Q96BP2	CHCHD1	0	0.727915	1.39141	0	0	0	0	0	0.298788
Q8WYQ3	CHCHD10	3.17508	5.18331	7.93484	0	0	0.361331	0	12.0822	2.35924
Q9Y6H1;Q5T1J5	CHCHD2	10.9723	14.3172	3.31917	2.03954	5.32239	5.60989	6.04338	11.637	16.3095
Q9NX63	CHCHD3	18.5108	40.5855	43.0354	1.20848	1.00225	3.36235	2.564	3.07337	7.63463
Q8N4Q1	CHCHD4	4.09381	5.52342	5.96866	3.24841	5.73266	19.8787	5.35315	7.1283	1.8307
Q9BSY4	CHCHD5	0.206047	0.520144	0.490051	0.0635302	0	0	0.0595436	0	0.160557
Q9BRQ6	CHCHD6	0.588311	1.21362	0.939891	0.289048	0.0766378	0.329373	0.120088	0	1.10854
Q9BUK0	CHCHD7	0.782372	1.80719	1.2493
O14646	CHD1	0	0	0.00374609
Q86WJ1	CHD1L				0	0	0.0473653	0	0	0
O14647	CHD2	0.0176707	0.0724884	0.032281
Q14839	CHD4	0.711786	0.675235	0.322731	0.26491	0.267909	0.156549	0.268298	0.229004	0.157458
Q8NE62	CHDH	1.71059	6.04751	6.98354	9.58099	8.30814	11.2177	7.46271	17.3754	5.63773
Q8IWX8	CHERP	0.659837	0.731405	0.575008	0	0.155664	0.1092	0.448075	0.452976	0.28812
P36222	CHI3L1	0	3.49658	0.349486	0.040183	0	0	0.0831296	0	0
Q9BWS9	CHID1	2.13579	3.124	4.21934	2.4576	2.99638	3.89703	5.70445	2.564	2.70258
P35790	CHKA	0	0.041381	0
Q9Y259	CHKB	0	0.116399	0	0	0.164079	0.106745	0.127425	0.0631171	0.043594
P24386	CHM				0.401246	0.0431362	0.0504794	0.140539	0.0604265	0.045556
Q9HD42	CHMP1A	0.446056	3.23331	2.13252	0.303404	0.120848	0.0461147	0.716547	0.747126	1.68251
O43633	CHMP2A	0	1.69921	1.2626	0.317201	0.501699	2.88999	5.27868	4.25418	1.69823
Q9UQN3	CHMP2B	0.503534	1.82497	1.8538	0	0.0731475	0.37643	0	0.11532	1.8595
Q9Y3E7	CHMP3	0	2.35561	0	0.140546	0.559535	0.0179736	0.329461	0	0.00578406
Q9BY43	CHMP4A	8.68802	0.924619	1.42743	0.931966	0.460839	1.54048	1.26947	0.863274	3.81129
Q9H444	CHMP4B	2.76339	5.80995	5.64216	3.63214	3.06098	3.30757	2.22094	1.39378	1.96595
Q96CF2	CHMP4C	0	0.0340431	0.0260439
Q9NZZ3	CHMP5	3.24176	6.30428	0.636079	0.194871	2.24611	2.61768	3.83286	3.57115	2.78453
Q96FZ7	CHMP6	1.82614	2.90403	3.76843	1.59895	1.02608	1.24095	1.17266	1.55792	1.52251
Q8WUX9	CHMP7	0.307534	0.395411	0	0.0424727	0.0714751	0.0986327	0.0851119	0.211511	0.0283317
P52757	CHN2	3.94534	0.971347	1.99443	0.466993	0.159431	0.575329	0.143748	0.63762	0.296601
Q9UHD1	CHORDC1	4.84327	2.92594	0.261608	0.885588	1.23326	0.787894	0.781879	0.49104	0.720034
Q99653	CHP1	5.47988	8.80327	6.76221	0.549529	0.610938	0.467692	0.317737	0.636315	0.320226
Q8IZ52	CHPF	0.0193266	0.135456	0.260872
Q9P2E5	CHPF2	0	0.0322925	0
Q8WUD6	CHPT1	0.381568	0.434887	1.77348	0.382047	0.206114	0.331945	0.407191	0.230589	0.27688
Q9UGM1	CHRNA9	0.145201	0	0
Q8NET6	CHST13	0.315998	0.533456	0.763928	0.0725308	0.0400766	0.0534976	0.0259787	0.0758526	0
Q8NCH0	CHST14	0	0.0249209	0.350758
Q8NCG5	CHST4	0	0	0.138568
Q9NS84	CHST7	0.0712641	0	0.00506685
Q9Y3Y2	CHTOP	0.0360908	1.53868	1.08389	0	0.154081	0.540979	0.245174	0.378104	0.322188
O15111	CHUK	0.667731	0.557618	0.760181	0.0182442	0.0152839	0.00729156	0.069972	0.0402111	0.112144
Q8WUH1	CHURC1				0.10019	0.0758044	0	0	0	0.11046
O76071	CIAO1	3.07335	2.3351	1.86548	3.36716	3.33338	4.41137	3.78336	3.12603	2.20188
Q9H5X1	CIAO2A	2.32483	7.55459	6.53985	0.700027	1.98828	2.49783	0.698395	1.45742	2.39603
Q9Y3D0	CIAO2B	3.18534	2.39471	1.10444	1.17853	1.00715	0.517676	2.11894	1.30702	1.61468
Q9H6Q4	CIAO3	0.971475	1.62356	0.440733	0.180694	0.305287	0.269155	0.40033	0.215392	0.0755206
Q6FI81	CIAPIN1	1.58216	3.49522	1.75365	1.19213	0.632025	0.56916	0.420631	0.283547	0.438127
Q99828	CIB1	0	0.105939	0.163134	0	0	0	0.140343	0.0590643	0
Q96RK0	CIC	0.0180896	0.0104107	0
Q9UHD4	CIDEB	0.713239	2.0973	1.85974	0.133903	0.239554	0.407304	0.106016	0.11254	0.929983
P33076	CIITA				0	0.487883	0	0.0417309	0	0
Q14011	CIRBP	0.875926	0.260234	0.431075	0.778402	0.866724	0.943347	0.810496	1.05507	1.86364
Q9NZ45	CISD1	27.7764	65.478	122.851	22.733	20.9816	41.6442	17.4308	29.729	47.1869
Q8N5K1	CISD2	28.9382	43.9325	43.7262	13.2022	7.27252	15.7191	8.7142	13.2854	10.4468
P0C7P0	CISD3	3.81426	3.25036	3.4739	2.72283	2.38041	2.67575	3.94989	7.85383	4.53271
Q96RK1	CITED4	7.1948	4.98661	31.6414
Q9ULV3	CIZ1	0.00209743	0.0194756	0
Q07065	CKAP4	12.1592	29.3244	45.5064	10.3239	12.6416	14.9087	10.9525	14.88	11.196
Q14008	CKAP5	0.327682	0.645959	0.431075	0.198372	0.217862	0.118568	0.20723	0.208789	0.0582228
P12277	CKB	11.4724	1.98263	1.454	1.97452	6.12784	2.38703	1.01342	1.08519	1.82381
P06732	CKM	0.0350735	0.962147	0
P12532	CKMT1A	0.0460561	0	0.0588858
P17540	CKMT2	0	1.47645	0.0897687
Q7Z460	CLASP1	0.355722	0.332233	0.190325	0	0.0938431	0.0507087	0.0362355	0.0488262	0.0239317
O75122	CLASP2	0.0881882	0.38172	0.12736	0.0610677	0.137897	0.06497	0.185863	0.0828664	0.140218
Q8N2M8	CLASRP	0	0	0.0627969
Q05315	CLC	0.368973	0	0.0393271
Q96S66	CLCC1	0.341531	0.975486	3.27102	1.54332	0.859732	1.33312	1.55453	1.03703	1.13779
P51790	CLCN3	0.053602	0.213529	0.16833
P51798	CLCN7	0.132483	0.137425	0.184517
O95832	CLDN1				0	0.024263	0	0	0	0.0987901
O00501	CLDN5				0	0.206771	0	0.127247	0	0.42327
Q86T13	CLEC14A	0	0.0470007	0.063168	0	0.0520689	0.0250913	0.00972447	0	0
Q2KHT3	CLEC16A	0.0356605	0.0320301	0.0601471	0	0	0	0	0	0.00828963
Q9P126	CLEC1B				0.0631822	0.0839959	0	0.225438	0.107961	0
P05452	CLEC3B	0	0.623556	1.03918
Q6UXB4	CLEC4G	0.0339479	2.00814	2.13304	0.536487	1.76494	1.55553	2.84647	1.25758	2.95866
Q9H2X3	CLEC4M	0.186034	1.58581	1.44496	2.6182	2.35546	1.50129	2.62219	2.2208	14.9643
O14967	CLGN	0.971731	0.214145	0	0.0125325	0	0.0301351	0	0.0415298	0
O00299	CLIC1	8.73646	12.752	4.98814	21.9417	26.3172	16.0976	27.2054	22.0445	14.9355
O15247	CLIC2	1.43141	2.21732	1.54102	2.8586	2.59351	1.37877	3.38428	1.95754	3.05675
Q9Y696	CLIC4	4.05961	4.98958	1.73059	10.7261	15.0661	10.8554	13.7569	14.8676	11.8679
Q9NZA1;Q96NY7	CLIC5	0.221589	0.0660489	0
Q14677	CLINT1	3.30417	6.76615	5.57789	1.4365	3.41225	5.23387	2.91899	3.3888	2.48656
P30622	CLIP1	1.08589	0.93574	0.322968	0.329562	0.220953	0.434884	0.25881	0.322046	0.676361
Q9UDT6	CLIP2	0.0348655	1.12841	0.319363	1.87554	1.03027	4.38719	0.0151519	0.328157	1.48303
Q96JQ2	CLMN	5.82127	1.91342	2.33814	0.467625	0.868038	1.04911	0.888008	0.659381	0.555864
O75503	CLN5	0.50114	0.679726	0.344572	0.184756	0.165575	0.0574954	0.219728	0.0647353	0.255237
Q9NWW5	CLN6	0	0	0.255397	0	0	0.130607	0	0	0
Q9UBY8	CLN8	0	0	0.139695
P54105	CLNS1A	4.10834	5.17492	3.66223	0.0794365	4.87268	0.373908	2.76505	1.55596	0.0762911
Q9H078	CLPB	1.30662	3.45599	3.45946	0.56464	0.297792	1.17242	0.774084	0.87093	0.887229
Q16740	CLPP	3.34549	3.30528	13.3653	1.91391	1.81707	4.96748	3.73385	9.63289	5.75443
O96005	CLPTM1	0.718454	1.14327	2.37158	1.33718	1.48748	2.15083	1.23	0.834098	0.582964
Q96KA5	CLPTM1L	0.185418	0.530371	1.32213	0.619437	0.443304	0.174154	0.752676	0.344991	0.287936
O76031	CLPX	7.54217	11.059	9.56284	0.813879	1.15207	1.94989	2.0644	2.26526	2.03532
Q8NCR9	CLRN3	1.98581	0.465002	1.10884	0	1.2327	0.83325	0	0	0.531197
P09496	CLTA	6.43423	1.79845	3.23253	13.7283	10.7094	9.51517	18.9454	15.6903	6.99025
P09497	CLTB	12.4635	12.5342	8.88614	5.07312	3.89188	3.65153	3.92448	2.48068	10.2984
Q00610	CLTC	61.5867	50.483	53.5382	29.6834	32.6989	24.258	32.2057	28.3958	29.3107
P53675	CLTCL1				0.00970144	0.00319131	0.0155611	0.0281347	0.00931045	0.00457317
P10909	CLU	21.3732	25.3584	85.0053	13.9015	15.7683	15.9992	11.8753	17.0438	17.669
O75153	CLUH	5.99681	9.33142	1.66914	3.26788	2.33065	1.10964	1.56799	1.32975	1.42082
Q8N0X4	CLYBL	7.96107	5.62786	29.6295	26.8681	9.91288	26.1235	16.2032	25.5483	21.2769
P23946	CMA1	0	0.179025	1.00533	0	0.348133	0	0	0	0
Q8NFW8	CMAS	8.40391	6.26018	1.71238	3.30267	2.71713	4.43764	5.45216	3.12868	3.69132
Q96DG6	CMBL	13.2344	12.5166	3.50105	172.964	140.685	161.564	101.101	84.6802	54.0639
Q7Z7K0	CMC1	5.87256	15.3159	10.2265	0.220568	0	0	0.594264	0.696285	7.14925
Q9NRP2	CMC2	3.57802	2.55643	2.14871	0	0	0.468317	0.670387	0.924283	2.78045
P56277	CMC4				0	0	0.283825	0.157646	0.766738	0
Q99788	CMKLR1				0	0	0	0.0730855	0	0
P30085	CMPK1	79.2517	59.0979	35.4298	58.8802	36.5388	60.3677	52.5219	46.6163	67.5053
Q5EBM0	CMPK2	3.92454	2.68847	4.57195	0.363384	0.0582971	0.0542229	0.0494496	0.0494059	0.276103
Q8IZV2	CMTM8	0.779351	0	0	0	0	5.03585	2.35404	2.49155	0
Q8N1G2	CMTR1	0.22777	0.0948429	0.100137	0.159722	0.557381	0.023265	0.121332	0.135468	0
P62633	CNBP	0.592557	0.939446	0.840499	1.37499	4.37934	2.01693	4.86723	1.80251	3.78226
Q96KN2	CNDP1				0	0	0	0	0	0.106489
Q96KP4	CNDP2	171.82	91.1091	31.6765	135.964	118.767	117.434	106.857	64.7981	60.1786
Q8N9A8	CNEP1R1	0	0	0.252047
O95406	CNIH1				10.474	9.40221	17.139	21.7839	2.9787	2.17919
Q9P003	CNIH4	0	2.82962	12.9549	0	0	9.50308	0	0	3.80004
P51911	CNN1	0	0.0246679	1.21081	0	5.59842	0.0804611	0.434527	1.62856	0.108904
Q99439	CNN2	0.725407	0.520117	1.17218	4.57479	3.53139	2.96507	3.59598	4.06482	1.23173
Q15417	CNN3	5.16357	5.0694	2.31433	2.56831	4.5354	2.12756	1.21434	1.95406	2.20024
Q8NE01	CNNM3	0.29417	0.712871	0.0763515	0.12736	0.0616559	0.0172707	0.0840828	0.0255338	0.135288
Q6P4Q7	CNNM4	0.237521	0.659082	0.45149
A5YKK6	CNOT1	1.07876	1.37977	1.2103	0.252111	0.496385	0.0738661	0.266952	0.227087	0.310274
Q9H9A5	CNOT10	0.116779	0.166834	0.149063	0.0843784	0.0718946	0.0377355	0	0	0.0698923
Q9UKZ1	CNOT11	0.483558	0.41684	0.381723
Q9NZN8	CNOT2	0.211048	1.59152	0.1948
O75175	CNOT3	0.237729	0.578289	0.449084	0.041149	0.168831	0.379677	0.150785	0.507994	0.0289673
Q96LI5	CNOT6L	0.0538385	0.0758706	0.0967935	1.28922	0	0.0179848	0.026439	1.62946	1.87989
Q9UIV1	CNOT7	1.48695	1.12649	0.858817	0.130774	0.361585	0.0622645	0.0922335	0.0899188	0.18571
Q92600	CNOT9	1.21005	1.04835	0.843283	0	0.285682	0.20426	0.224504	0.287243	0.208171
P09543	CNP	14.3369	14.6462	12.5979	3.27177	2.97065	5.70744	3.08205	3.32045	3.13114
Q9Y2B0	CNPY2	33.7684	40.7262	71.1482	25.1138	21.8385	19.6857	22.1139	24.2899	20.3903
Q9BT09	CNPY3	6.59296	12.2211	15.6961	4.27963	6.65138	4.91871	4.43537	3.08811	2.39828
Q8N129	CNPY4	0.974838	0.820531	1.29608	0	0	0	0.192659	0.244397	0.167109
Q96F85	CNRIP1	0.633962	0	0	0.425019	0.383455	0.251226	0.292377	0.231835	6.02134
Q6PJW8	CNST	0.143751	0.137252	0.214682	0.0139193	0.0214098	0.0559863	0.0181406	0.0199331	0.0675625
P26992	CNTFR	0.0945344	0.0767661	0.260216	0	0.261387	0	0.210691	0.149039	0.0651244
Q12860	CNTN1	0	0.00795368	0.0325566
Q9Y2R0	COA3	4.93588	20.8748	21.2462	6.66886	8.31038	8.21286	5.93048	14.1107	3.46365
Q9NYJ1	COA4	0.925995	0	2.87528	0.509161	0.196801	0.817075	0.854854	0.34016	2.52948
Q86WW8	COA5	3.26627	5.2864	4.44754	0	0	0.144847	0	0	0.322638
Q5JTJ3	COA6	2.23997	1.65232	2.90109	1.02219	0.764085	1.91183	1.73987	2.07845	2.90838
Q96BR5	COA7	0	0.944317	0.498574	0	0	0.0801401	0	0.335137	0
Q13057	COASY	16.8831	12.0647	15.3885	17.7517	15.1553	14.6623	10.8924	9.1624	6.73091
O75128	COBL	0.249165	0.511756	0.411451	0.00449741	0.0383986	0.023824	0.104662	0.0256449	0.0971531
Q53SF7	COBLL1	1.7388	1.87205	2.11579	0.945908	2.43089	2.70198	2.55357	2.11091	2.92861
Q8WTW3	COG1	0.861849	3.28283	0.815823	0.0453464	0.0612001	0.588294	0.121135	0.197986	0.0353702
Q14746	COG2	1.09167	1.0257	1.392	0.0126941	0.192826	0.0476488	0.153762	0.25343	0.0682819
Q96JB2	COG3	1.338	1.80181	1.44029	0.0747548	0.0445569	0.0638152	0.0872376	0.184308	0.0789663
Q9H9E3	COG4	1.28106	1.93891	1.64295	0.163292	0.0969418	0.108413	0.285386	0.510579	0.186266
Q9UP83	COG5	0.373846	1.40491	1.24037	0.283232	0.103766	0	0.0950453	0.121481	0.322475
Q9Y2V7	COG6	1.09518	1.14467	0.768773	7.63316	0.056015	0.0264974	0.129561	0.0824316	5.68045
P83436	COG7	1.1689	1.72088	1.42434	0	0.0896061	0.0765216	0.00778058	0.244373	0.145666
Q96MW5	COG8	1.03286	0.570903	0.591539	0	0	0.0515007	0.0236794	0.158178	0.0142803
P38432	COIL	0.0346518	0.160407	0.10676	0	0	0.0890612	0	0.126099	0.0286608
Q99715	COL12A1	0.55725	0.196961	1.60728	0.0104214	0.0689581	0.0310326	0.0126602	0.0843904	0.0650794
Q05707	COL14A1	3.23493	2.69447	14.1403	2.47171	14.7663	4.4022	4.07017	4.89856	3.08986
P39059	COL15A1	0	0	0.101007
P39060	COL18A1	7.69834	9.19316	6.29549	2.29717	2.53252	2.89978	1.41961	2.22392	2.70606
P02452	COL1A1	1.75578	1.79261	3.65124	0.0162297	0.17596	0	0.0247585	0.232521	0.162478
P08123	COL1A2	2.663	5.60378	13.4519	0.105833	0.216459	0.143543	0.0799618	0.145356	0.663424
P02462	COL4A1	0.157603	0.645418	0.659381	0.0159416	0	0.0966692	0.30319	0.120044	0.326909
P08572	COL4A2	3.61079	1.68971	1.53198	0	0.00410779	0.151334	0.109803	0.194812	0.58374
P20908	COL5A1	0.123379	0.172986	0.439702
P05997	COL5A2	0.055913	0	0.112867
P12109	COL6A1	80.9387	39.7035	86.1223	0.298805	0.254807	4.21711	3.12461	3.66124	9.18845
P12110	COL6A2	52.1372	31.5376	72.0487	0.188963	0.571393	2.3576	1.8866	2.00227	6.20343
P12111	COL6A3	51.1541	44.8903	83.146	0.619534	1.0805	2.86368	2.34948	2.16841	5.00521
A6NMZ7	COL6A6	0.522911	0.423388	0.580266	0.0372314	0.0373694	0.00644947	0.00246108	0.0258864	0.100313
Q9Y6Z7	COLEC10				0	0	0	0	0	0.158695
Q9BWP8	COLEC11	0.138259	0.675424	1.0267
Q8NBJ5	COLGALT1	1.49858	1.13899	2.03399	1.12981	1.14695	0.678673	0.813861	1.79207	1.45652
Q8N668	COMMD1	3.3056	5.18033	2.05248	1.11614	1.35693	0.682049	0.627722	0.519467	1.09505
Q9Y6G5	COMMD10	1.21974	2.03428	0.974224	0.554931	0.146617	19.5473	0.478516	0.530118	0.161671
Q86X83	COMMD2	1.52243	1.42553	1.07193	1.58508	0.16093	0.0236547	1.3677	0.398875	0.672191
Q9UBI1	COMMD3	6.12704	4.03582	1.0288	0.415529	0.410499	0.788061	1.69957	0.28833	2.18675
Q9H0A8	COMMD4	0.981563	1.51498	1.30361	1.4641	1.61724	0.488536	1.06006	0.563037	0.720995
Q9GZQ3	COMMD5	1.18853	2.58394	2.93041	0.357861	2.15583	0.969318	0.942115	0.700222	0.137819
Q7Z4G1	COMMD6	0.784538	1.91177	0.903667	0	0	0.248683	0.132403	0.178391	0.157967
Q86VX2	COMMD7	0.674855	0.750588	36.9454	0.159474	0	0.0682716	0.328658	0.510458	0.333797
Q9NX08	COMMD8	1.98347	3.48575	2.35945	1.47816	1.77221	0.124717	1.33932	0.166655	0.576751
Q9P000	COMMD9	4.53978	2.92784	2.99601	2.35049	1.96026	2.6256	1.49871	3.01903	1.73156
P21964	COMT	80.0581	76.7499	31.1001	212.612	98.7009	140.203	176.236	54.4247	77.7544
Q86VU5	COMTD1	11.5915	6.59406	7.15778	1.80035	1.52328	0.721444	1.84076	1.34767	1.0064
P53621	COPA	24.9191	24.4195	28.3486	8.69577	8.18257	8.64932	12.4554	10.1452	8.09528
P53618	COPB1	27.7274	27.3871	25.0308	9.09847	7.32762	8.87152	10.5239	8.56898	7.9326
P35606	COPB2	21.5465	22.7725	23.7677	8.34684	7.93702	8.30999	10.3828	9.47565	11.8767
O14579	COPE	23.5578	30.0225	24.3355	8.51133	12.9076	13.5259	14.7361	12.7034	13.5891
Q9Y678	COPG1	28.8613	26.5813	31.9016	8.51254	9.76326	7.86518	11.2784	8.62743	9.27735
Q9UBF2	COPG2	0.701242	0.946887	1.10699	0.167134	0.0949618	0.144626	0.219858	0.63361	0.205943
Q9NQ92	COPRS				0	0	0	0.176816	0.233451	0
P61201	COPS2	1.16722	2.64139	0.718528	2.20401	2.37534	2.13836	2.44284	2.35579	3.9102
Q9UNS2	COPS3	1.27322	0.711816	0.444548	1.6662	1.71748	2.4496	2.34818	1.41047	1.51755
Q9BT78	COPS4	2.02072	4.84266	3.20463	1.81235	2.91108	2.14061	2.45218	2.37422	1.85433
Q92905	COPS5	1.15536	1.35131	0.388013	4.03363	3.69303	2.83242	2.41874	2.08572	1.80773
Q7L5N1	COPS6	5.10059	4.94575	1.26583	3.51583	3.94194	3.11552	4.47076	2.86905	5.89831
Q9UBW8	COPS7A	0.923344	3.21302	0	1.27284	0.982367	1.56407	1.26057	1.33118	1.00942
Q9H9Q2	COPS7B	0.998775	1.40718	0.205746	0.327664	0.151002	0.421836	0.356536	0.250483	0.521387
Q99627	COPS8	3.23721	5.804	1.86545	1.18707	1.54176	0	0.86875	1.14636	2.78412
P61923	COPZ1	63.0628	58.4134	63.4602	13.5336	10.5749	15.6853	11.4011	10.8485	11.2691
Q9P299	COPZ2	1.47307	1.66233	1.48648	0.0466676	0.414134	0	1.08155	0.825114	0.354581
Q9H8M1	COQ10B	0.301579	0.152988	0.985944	0	0.0217023	0	0.0299021	0	0.347816
Q9NZJ6	COQ3	2.88356	5.23824	5.97931	1.62786	1.3086	1.79077	1.73077	1.99983	2.41728
Q9Y3A0	COQ4	0.157554	0.516058	0.406331	0	0.0334121	0.0814074	0	0	0.0416321
Q5HYK3	COQ5	5.8529	11.3991	13.0123	5.59554	3.5367	6.94889	3.51195	3.76823	5.351
Q9Y2Z9	COQ6	93.101	149.56	5.13318	2.77441	2.43676	3.70218	1.69733	3.5115	2.49637
Q99807	COQ7	4.67343	2.25103	2.74588	2.07623	0.186347	3.02651	1.10654	2.09902	0.694202
Q8NI60	COQ8A	13.3463	10.8204	11.428	4.6872	2.17538	3.45164	3.64939	3.48903	2.27075
Q96D53	COQ8B	0.267226	0.571904	0.301835
O75208	COQ9	7.04406	5.3305	9.87628	15.1556	8.06455	19.5602	12.1932	11.6655	10.2348
P31146	CORO1A	9.9527	3.53662	2.04131	9.2323	9.65363	8.7919	11.5956	7.04545	10.4443
Q9BR76	CORO1B	7.38687	10.9354	7.28288	16.8708	12.596	10.3089	16.7705	14.2477	11.14
Q9ULV4	CORO1C	3.66066	2.94867	3.70657	11.8541	9.65055	4.78489	6.98851	10.2765	6.81225
P57737	CORO7	1.45897	2.29711	2.05942	0.414239	1.39617	1.3568	0.743709	0.617042	0.785208
Q14019	COTL1	1.51485	0.251273	0.595216	18.9401	15.11	15.0842	18.5618	9.26287	17.39
Q9Y6N1	COX11	1.06144	0.964691	1.00454	0.704626	0.538448	0.330903	0.316868	0.401749	0.427296
Q7KZN9	COX15	0.962157	0.591358	0.653091
Q14061	COX17	2.33959	13.1427	11.7115	8.31983	3.30961	15.1451	4.76127	1.83188	3.4283
Q8N8Q8	COX18	0	0	0.549438
Q49B96	COX19				0	0	0	0	0	0.1157
Q5RI15	COX20	9.46427	14.7547	14.5699	1.45186	2.13497	3.38786	2.23354	2.08364	2.29507
P13073	COX4I1	105.762	370.302	268.303	23.6076	16.0334	31.0255	27.301	36.8491	55.0592
P20674	COX5A	43.0127	96.6016	106.313	17.1103	5.61856	10.8533	9.28936	8.64627	26.7397
P10606	COX5B	82.2353	157.761	191.216	6.91535	6.83093	7.60005	19.6919	18.8091	29.2289
P12074	COX6A1	0.473783	0.946806	8.04138	12.4126	9.12142	21.7625	1.7421	16.1813	5.92692
P14854	COX6B1	64.2967	29.4678	64.1956	13.5455	9.10688	12.7868	21.6289	21.3714	68.6007
P09669	COX6C	27.2267	159.642	154.758	18.9238	28.1292	45.8854	31.4132	26.1786	54.9161
P24310	COX7A1	0	0	1.59845
P14406	COX7A2	124.384	215.698	184.452	29.5155	24.9434	19.6803	34.466	9.50947	91.5922
O14548	COX7A2L	0.996894	5.93063	16.5783	5.12738	4.79773	8.91446	4.20001	4.2706	10.2348
P15954	COX7C	15.2607	37.3711	25.6435
P00450	CP	8.37456	11.2736	9.25731	16.3944	26.8687	14.8762	11.2003	12.2515	11.2307
P15088	CPA3	0	0	0.383579	5.79385	1.80748	0	0	2.12134	0.0246449
Q96IY4	CPB2	0	0.351471	0.878544	0.274132	0.583167	0.287148	0.243329	0.214822	0.244957
O75976	CPD	0.772769	1.04721	0.597587	0.152048	0.0248523	0.240178	0.228174	0.092834	0.179814
Q7Z5Q1;Q8NE35;Q17RY0	CPEB2				0.0219045	0.0737153	0.101101	0	0.0717153	0.0423208
Q8NE35	CPEB3	0.091092	0.034495	0.0575455
Q17RY0	CPEB4	0.536134	0.870559	0.440905
P14384	CPM	0.948079	1.05236	0.845826	0	0.0689469	0	0	0.236327	0.0402342
P22792	CPN2	0.783227	0.953841	0.678867	0.291019	0.283473	0.36562	0.126168	0.0664259	0.177971
Q99829	CPNE1	5.89593	10.0544	5.96419	1.42711	3.33506	4.00767	3.67979	3.69119	4.81924
Q96FN4	CPNE2	0.268377	0.380205	0.251813	0.0281675	0	0.0506545	0.0799944	0.0448387	0
O75131	CPNE3	31.2493	29.208	27.3836	4.0728	7.82515	8.666	10.5582	8.4999	11.5581
Q86YQ8	CPNE8	0.688106	0.31746	0.369351
Q8IYJ1;Q86YQ8;Q9HCH3	CPNE9				0	0	0	0	0	0.0829229
P36551	CPOX	4.56201	2.10704	6.90415	3.15327	4.50044	8.16325	3.05686	4.61984	6.11146
Q9BRF8	CPPED1	8.30389	4.70197	2.65361	12.917	12.2051	28.4772	23.6642	17.4246	22.0085
Q9Y646	CPQ	3.73076	0.681539	1.92944	2.48923	4.75298	2.63428	1.84956	2.02785	0.778055
P31327	CPS1	1032.17	1490.76	3080.63	1323.55	1077.76	1648.49	989.687	1117.16	252.519
Q10570	CPSF1	0.741366	0.298845	0.459876	0.054678	0.0563786	0.126422	0.10025	0.151584	0.146764
Q9P2I0	CPSF2	1.01279	0.540031	0.251638	0.0204716	0.0610826	0.0962231	0.227132	0.187296	0.116893
Q9UKF6	CPSF3	0.521515	1.30664	1.29378	0.0162306	0	0	0.103061	0.121464	0.115976
O95639	CPSF4	0.619685	0.260545	0.199863	0.0480254	0.0534756	0.135326	0.127954	5.31688	0
Q16630	CPSF6	2.69127	2.53094	3.06561	0.389444	0.914659	0.81745	1.20664	1.24401	2.09479
Q8N684	CPSF7	0.829562	1.43443	0.773757	0.354332	130.287	0.675504	0.453243	0.579847	0.623184
P50416	CPT1A	21.2698	19.5923	27.7444	11.4906	7.14527	12.5413	5.75092	7.08386	4.32037
P23786	CPT2	66.736	130.236	80.8434	34.5086	41.4134	38.5397	36.1313	33.6562	12.122
Q5TA50	CPTP	0.182532	0.310073	0.425577	0.664185	0.142209	0.314136	0.551534	0.535963	0.0147134
Q9H3G5	CPVL	0.923344	1.06675	2.07389	2.90702	2.68457	1.06024	2.4474	1.46819	2.09724
Q66K79	CPZ	0	0	0.108561
P17927	CR1	0	0.00331719	0
P78560	CRADD	1.00011	0.980979	2.49892	1.11592	1.41932	1.04044	0.926917	1.52889	0.823854
P43155	CRAT	13.535	15.4344	18.019	24.2974	13.2661	25.213	20.9647	21.1207	22.5317
Q96SW2	CRBN	0.0545908	0	0.0879885	0.0407743	0.225953	0.0798399	0.170804	0.0507294	0.090223
P16220;P18846	CREB1	1.38123	0.840093	0.462625	0	0.795352	0	0.671972	0.708917	0.540087
Q68CJ9	CREB3L3	0.184988	4.04502	0.769117	0	0	0.280153	8.43259	12.3664	2.37436
Q92793	CREBBP				0	0.0105707	0.00479281	0.475997	0.0212658	0
O75629	CREG1	3.55694	0.688087	0.709317	2.77514	15.7068	3.03527	6.07139	1.58487	0.213975
Q96HD1	CRELD1	0.830075	1.36592	2.79988	0.655498	0.541524	0.783934	1.08772	1.02758	0.740165
Q6UXH1	CRELD2	0.30041	2.89321	3.04846	0.344721	0.611246	0.535184	0.749484	0.819776	1.69915
P24387	CRHBP	0	0.0040894	0.33069
P52943	CRIP2	1.52291	2.34444	4.4905	1.06713	3.96292	7.30615	2.90249	5.77118	8.82896
P46108	CRK	3.6182	3.10587	1.95089	1.50765	3.39211	2.2084	2.00048	2.02884	4.69907
P46109	CRKL	9.35655	5.13596	3.60828	0.27783	1.4771	1.87606	1.54087	0.729374	2.15569
Q8IUI8	CRLF3	0	0	0.0405849	0.199102	0.207562	0	0.209258	0	0.074744
Q9BZJ0	CRNKL1	0.234908	0.0698666	0.0758669	0	0.0120017	0.0357841	0.0121684	0.0159692	0.0520141
Q5TZA2	CROCC	0.384703	0.500798	0.161824	0.170149	0.29975	0.15762	0.145617	0.195003	0.735178
Q9UKG9	CROT	0.865211	0.824319	1.9314	6.1822	1.48244	1.28127	0.908548	8.16902	1.75813
P02741	CRP	0.0307848	1.20182	4.35578	0	1.17263	0.252997	32.0168	0	3.13033
O75718	CRTAP	0.555283	0.673584	0.811115	0.659172	0.116723	1.4125	0.75602	0.520119	1.36952
Q6UUV9	CRTC1				0	0	0	0.155006	0	0.0652204
Q53ET0	CRTC2	0.228858	0.0502259	0.0987284
Q49AN0	CRY2	0.0380058	0	0.0254899
P02511	CRYAB	2.15251	5.48554	8.36925	0.140796	2.92366	0.278635	0.641184	0.425128	0.146232
Q9Y4K1	CRYBG1	0	0.0323277	0.0594426
Q68DQ2	CRYBG3	0.0224664	0.0127668	0
Q9Y2S2	CRYL1	25.3328	27.1192	21.6723	128.041	125.832	146.573	108.598	99.8044	95.6715
Q14894	CRYM	0.542802	0.70635	0.353232	5.08139	4.61986	5.0592	2.91248	7.78645	9.57818
Q08257	CRYZ	44.3463	18.2494	81.9157	160.214	126.794	160.351	137.996	123.783	111.698
O95825	CRYZL1	0.567024	0.929625	0.409767	0.372971	0.230562	0.484784	0.20304	0.147732	1.16797
O75390	CS	17.5932	14.5486	55.394	25.2135	25.0237	31.2256	22.2529	21.9872	17.9986
O75534	CSDE1	4.54406	6.28264	6.5072	1.22318	0.90487	1.3242	2.18555	1.92747	1.4694
P55060	CSE1L	4.63382	5.51449	3.40654	1.98102	2.60825	3.15199	3.07119	2.38168	3.4986
P07333	CSF1R	0.00544968	0	0.0724405
P41240	CSK	4.46142	7.1628	3.29388	1.41482	2.93625	1.2633	3.11462	1.36926	1.61117
P48729	CSNK1A1	0.922233	1.63706	0.279177	0.150468	0	0.145423	0.022216	0.316491	0.278208
P48730;P49674	CSNK1D	0.506184	0.554019	0.0555556	0.0243886	0.0343854	0.037179	0.0832751	0.0476282	0.0447589
Q9Y6M4;P78368;Q9HCP0	CSNK1G3	0	0.030542	0.0290755
P68400;Q8NEV1	CSNK2A1	8.09957	5.61433	7.20384	2.04224	3.02714	3.2412	3.10593	3.18399	1.85778
P19784	CSNK2A2	2.27271	1.76983	3.29642	1.50984	1.63442	1.39049	1.70439	1.21425	0.953036
P67870	CSNK2B	7.33273	8.7156	7.50455	1.67241	3.95788	2.83021	4.3051	4.12931	2.1563
Q6UVK1	CSPG4	0	0	0.00218943
P21291	CSRP1	12.3148	13.9222	8.29776	4.15286	20.2237	13.6798	13.8129	16.5887	30.5921
Q16527	CSRP2	0.745355	2.417	0.306468	0	1.32854	0.391846	0.832164	2.03971	2.01459
P01034	CST3	0.909153	6.75965	5.46173
P01040	CSTA	2.47284	0.19503	0.223023	1.64401	0.22788	2.39632	4.84704	1.18228	0.462243
P04080	CSTB	68.4828	92.4484	48.5136	20.4154	13.2656	20.7208	24.3047	12.1626	49.1222
Q05048	CSTF1	0.535564	2.41827	0.476544	0.120987	0.431306	0.175083	0.373363	0.0977756	0
P33240	CSTF2	0.402114	1.7425	1.18978	0.0241003	0.110668	0.320231	0.061628	0.0181973	0
Q9H0L4	CSTF2T	0.0260515	0.0372277	0.00443035	0	0.0491183	0.0502585	0.0457477	0.183432	0.454988
Q12996	CSTF3	1.01938	0.850564	0.201282	0.146415	0.0650539	9.58813	0.074512	0.0199259	0.0122562
Q13363	CTBP1	1.46207	2.59977	1.41217	2.94498	2.4291	2.20544	2.43459	1.67303	6.0479
Q01459	CTBS	0.378861	0.280662	0.849813	0.622235	0.144488	0.25677	0.0930673	0.0808521	0
P49711	CTCF	0.0354326	0.107792	0.136382	0	0	0.113419	0.0156517	0.0980509	0.0929533
O95476	CTDNEP1	0	0	0.121593
Q9Y5B0	CTDP1	0.174829	0.0673855	0.0258387	0	0.0134781	0	0.0295265	0.0575041	0.0424904
O15194;Q9GZU7	CTDSPL	0.293144	0.209405	0.382479
P32929	CTH	22.325	10.3894	9.17345	94.4108	84.242	101.884	62.9785	68.8363	40.9863
O43310	CTIF	0.233686	0.183409	0.184593	0	0.243676	0	0.0146629	0.0163813	0.0122638
P35221	CTNNA1	30.1009	25.7328	34.0884	8.88605	12.3977	15.2614	15.1378	15.0126	11.2655
P26232	CTNNA2	0.924342	0	0	0.27328	0.0767105	0.184955	0.658923	0.70143	0
Q9UBT7	CTNNAL1	0.0721162	0.00494494	0.0167959	0.0142675	0.0156553	0.0129644	0.0374297	0	0
P35222	CTNNB1	16.8489	14.9601	18.9985	6.63163	7.80865	11.0001	9.45307	10.1254	7.26227
Q8WYA6	CTNNBL1	0.335547	0.898888	0.334519	0.801251	0.998196	0.211535	0.201535	0.426191	0.322577
O60716	CTNND1	11.4174	12.1462	18.0104	4.78551	8.46475	7.34951	8.26042	8.17385	8.53815
P17812	CTPS1	3.93993	2.32293	1.40798	0.558021	1.18309	0.675379	1.40172	0.951575	0.232899
Q9NRF8	CTPS2	0.486949	0.774236	0.294065	0.649098	0.768084	0.588878	0.51623	0.746546	0.0541886
Q6PD62	CTR9	0.741622	0.429422	0.0526996
P10619	CTSA	11.8811	6.13193	5.19469	4.33316	4.30915	3.10238	4.35547	3.12989	7.18706
P07858	CTSB	105.164	98.4199	125.009	55.532	15.9809	47.1778	64.1249	59.8855	45.3966
P53634	CTSC	5.31859	4.30234	6.8581	1.25836	1.19346	0.986118	4.59235	2.16605	1.45922
P07339	CTSD	504.616	294.218	261.58	167.951	158.052	201.576	255.249	195.761	147.782
Q9UBX1	CTSF	0.565656	0.381396	0.5238	0.57503	0.418693	1.12635	0.817161	0.524515	0.958513
P08311	CTSG	29.4911	10.8858	5.06066	15.4885	2.63004	0.758046	3.8524	1.34557	2.24949
P09668	CTSH	2.62177	1.0273	3.98976	5.47656	2.99162	4.07504	5.08023	2.5884	6.30766
P07711	CTSL	4.75578	4.26337	2.36306	0.862642	0.353418	0.341921	1.73848	1.89189	1.82387
P25774	CTSS	2.46509	3.78988	7.752	3.1158	1.01895	0.625563	2.12163	1.76988	5.30502
Q9UBR2	CTSZ	16.5294	9.07979	34.4709	28.8829	20.4984	30.108	25.7398	16.5071	29.1758
Q14247	CTTN	7.31335	11.5977	11.0623	1.21174	5.68456	3.76972	5.46128	5.27944	7.76338
Q9P2B4	CTTNBP2NL	0	0.0572391	0
Q2VPK5	CTU2	0.182264	0.108133	0
Q13616	CUL1	1.29143	1.87318	0.421143	1.08305	1.01296	0.97603	0.958682	1.18218	0.383254
Q13617	CUL2	0.326029	0.642063	0.126556	0.56717	0.992071	1.51442	0.859478	0.776616	0.717684
Q13618	CUL3	0.169839	1.07711	0.449084	1.2745	1.09865	1.32054	0.942701	0.987707	0.970877
Q13619	CUL4A	0.105756	1.03436	0.408324	2.23369	1.80381	1.66187	1.47248	1.47208	1.39676
Q13620	CUL4B	0.0305654	0.175543	0.0908719	0.180529	0.199544	0.220348	0.120114	0.097051	0.109146
Q93034	CUL5	0.443377	0.715441	0.59171	0.999221	0.993498	0.91379	0.629807	0.545672	0.786659
Q14999	CUL7	0.0172287	0.0263205	0
Q8IWT3	CUL9	0.0081084	0.00464325	0.00980204
O60888	CUTA	17.0007	2.25352	5.74114	20.3348	19.4753	21.1043	7.65986	7.64974	7.70841
Q9NTM9	CUTC	1.7889	1.85754	0.632505	0.149931	0.197721	0.422878	0.336995	0.905347	0.938321
Q13948;P39880	CUX1	0.495327	0.863308	0.973399	0.156746	0.20078	0	0.0250125	0.308159	0.0415197
Q9P013	CWC15				0	0.616867	0.296682	0.263456	0	0
Q9HCG8	CWC22	0.102	0.166441	0.134113
Q6UX04	CWC27	0.294426	0.145556	0.0863457
Q69YN2	CWF19L1	0.179682	0.0588517	0.138382	0	0.0335939	0.21452	0.0395879	0.0338252	0.0644826
P78310	CXADR	1.20683	1.93322	1.11836	0.765579	0.594633	1.0331	1.27138	1.59782	2.77799
P48061	CXCL12	0	0.168557	4.45888
Q8TB03	CXorf38	0.574946	0.0585351	0.0586521	0.122238	0.136154	0.118343	0.199088	0.137351	0.0795937
Q9H5V9	CXorf56	0.109304	0.141051	0.175908
Q9P0U4	CXXC1	0	0.033107	0.00548991
O14569	CYB561D2	0	0	5.1263	0	0.359627	0.737869	0.349697	0.241484	0
P00167	CYB5A	409.125	1048.08	1674.43	678.59	644.247	809.238	483.77	644.575	253.418
O43169	CYB5B	34.5349	11.7111	20.3987	28.0629	18.3021	34.8758	19.439	33.8083	15.5368
Q9UHQ9	CYB5R1	15.4933	22.9481	29.0704	4.72784	3.89775	8.08904	4.18699	5.51058	5.46974
Q6BCY4	CYB5R2				0.509697	0.393075	0.0592129	0.30015	0.482659	0.061227
P00387	CYB5R3	72.649	80.3241	246.218	39.2729	33.5128	50.8963	49.1369	51.3453	38.7505
Q7L1T6	CYB5R4	0.0818335	0	0
P13498	CYBA	2.56429	1.59604	2.76754	0.752099	1.00608	0	1.33461	1.94172	3.51577
P04839	CYBB	3.23891	1.97051	1.96357	1.7492	2.02408	1.29294	3.60727	1.86958	2.4089
Q9BQA9	CYBC1	0.180192	0	4.09492	0.571356	0.14361	0.357245	0.648262	0.948483	0
Q53TN4	CYBRD1				0	0.655182	0.491788	0	0	1.17574
P08574	CYC1	51.3051	45.7182	44.1798	20.2791	20.49	20.2931	14.504	23.205	19.2951
P99999	CYCS	52.787	37.5362	55.8546	54.3519	16.4616	35.8129	32.9678	62.7041	55.3289
Q7L576	CYFIP1	2.24533	2.82259	1.74918	1.04093	1.22299	0.817742	1.74041	1.0342	1.47475
Q96F07	CYFIP2	0.0761484	0.138332	0.149036	0	0.0404905	0	0.118586	0.0106623	0.0266028
Q8WWM9	CYGB				0.0753875	0.439556	0.412252	0.571292	0.411265	0.260694
Q9NQC7	CYLD	0.0206993	0.0274764	0.0415988
P05093	CYP17A1	1.4179	0.90917	0
P05177	CYP1A2	0.4837	9.0898	32.5281	61.2964	33.9742	42.7422	58.5383	62.1413	13.1166
Q6UW02	CYP20A1	0.694574	1.66117	5.89305	5.16996	5.72288	2.95306	2.71403	2.89924	3.1291
P08686	CYP21A2	0	0.0676344	0
Q02318	CYP27A1	48.655	53.4674	42.1899	13.784	15.7026	21.4912	16.5484	23.2651	16.1057
Q16696	CYP2A13	0	0	0.252095	1.22583	1.74117	0	0.0416614	1.44945	0.120396
P11509	CYP2A6	39.2825	13.6178	42.6676	32.0583	14.1088	72.332	23.3276	25.314	47.6876
P20853	CYP2A7	0.0298273	0	0
P20813	CYP2B6	3.57517	3.47601	4.96512	5.81064	3.05483	3.66371	4.14334	1.92344	1.63175
P33260	CYP2C18	1.13191	0.526286	1.68419	0.241626	0	0.618017	0	0	0.174331
P33261	CYP2C19				0.191372	0.179752	3.21127	0.383698	1.83424	1.67973
P10632	CYP2C8	6.09313	19.4448	87.0055	71.9931	87.9784	82.4829	70.7341	63.8586	61.2352
P11712	CYP2C9	41.6648	34.5004	95.57	107.492	90.0815	128.385	117.059	91.5684	84.5824
P10635	CYP2D6	21.31	31.1264	41.6641	33.0146	41.7518	27.3345	22.5373	15.7743	18.3462
A0A087X1C5	CYP2D7	1.3896	0	0	0	0	1.17367	0	0	0
P05181	CYP2E1	102.254	226.492	230.979	81.8405	60.2716	79.3397	94.1203	75.227	25.5053
P51589	CYP2J2	3.17366	2.2795	3.4385	2.13062	2.28258	2.93555	2.5082	2.25251	1.79845
Q96SQ9	CYP2S1				0	0	0	0.082044	0	0.0752958
Q9NYL5	CYP39A1	0.374045	0.283747	0.733443	0.128756	0.0824969	0.268793	0.112315	0.0865569	0.0893421
P08684	CYP3A4	5.95235	2.91729	30.5207	94.6127	74.1739	160.355	50.7067	100.461	43.5654
P20815	CYP3A5	3.95731	0.00717904	0.423033	4.22951	3.5037	20.9238	7.27186	12.6572	9.34622
P24462	CYP3A7	0	0.177751	0	1.42448	0.269585	0.055582	0.131431	0.165612	0
Q02928	CYP4A11	10.7338	14.3381	49.2353	41.3777	34.8468	79.6815	27.7916	27.9925	22.0699
Q5TCH4	CYP4A22	0.912003	0.947807	3.70966	0.101229	0.393271	0.397949	0.392231	0.0136071	0.695469
Q9HBI6	CYP4F11	0.71361	2.74169	5.16308	6.76594	13.1425	16.6	19.3927	12.2935	5.29828
Q9HCS2	CYP4F12	2.23598	0.982602	0.843489	0.0653357	0.161095	1.82921	1.41822	0.548715	0.561771
P78329	CYP4F2	16.3678	38.6104	75.7535	15.8019	11.3467	15.1663	35.7579	14.2677	9.72165
Q08477	CYP4F3	3.03545	3.51687	6.02536	1.48208	0.920784	1.7683	2.47563	1.44015	1.28358
Q6ZWL3	CYP4V2	1.27528	1.13044	0.737155	0.279655	0.254412	1.39657	0.217066	0.26396	0.301424
Q16850	CYP51A1	7.81318	10.6607	2.17098	2.57269	3.01959	2.421	1.2919	2.20657	1.79203
P22680	CYP7A1				0.0679149	0	0	0	0.110852	0.0128943
O75881	CYP7B1	0.269873	0.596769	0.727017	0.949096	0.629592	1.27785	0.975682	1.03901	0.463408
Q9UNU6	CYP8B1	12.9084	17.5511	23.0934	12.8138	14.9153	14.5877	12.2307	14.4679	9.54201
Q9H1C7	CYSTM1				3.37324	2.85123	1.30353	2.59157	2.30181	0
Q15438;Q99418;O43739	CYTH1	0.321754	0.104646	0.0998007
Q9UIA0;REV__P82094	CYTH4				0	0.396292	0.0520927	0.0396552	0	0
Q9NWV4	CZIB	4.2437	4.66869	0.463209	4.22488	2.78232	6.09638	3.03233	1.88216	12.2734
Q8N465	D2HGDH	0.897527	0.853378	2.13637	1.66993	0.709214	1.92913	2.30128	1.55741	1.25918
Q9Y4D1	DAAM1				0.0650972	0.00623607	0.0138699	0.0725405	0.0239115	0.0116162
Q86T65	DAAM2	0	0.0283774	0.0360106
P98082	DAB2	0.108632	0.593901	0.347527	0.535319	0.586215	0.291758	0.246716	0.369095	0.646768
Q5VWQ8	DAB2IP	0.060766	0.0606483	0.0239135
P61803	DAD1	26.8363	35.3337	62.8518	27.5884	30.9398	42.663	32.7768	34.1923	37.044
Q14118	DAG1	0.069959	0.136394	0.699832	0.716135	1.25236	0.909413	1.05398	1.2437	0.250148
Q8NCG7	DAGLB	0.332526	0.321167	0.338035	0	0	0.0168718	0	0	0
P14920	DAO	1.64901	4.67356	23.1711	33.6399	22.1182	12.8944	28.975	22.6007	21.8246
P51398	DAP3	1.5383	2.50394	1.75908	0.264277	0.384154	0.180403	0.545107	0.762825	0.307372
P53355	DAPK1	0.0219135	0.0526529	0.00499467
Q9UIK4	DAPK2				0	0	0.0179098	0	0.0594822	0
P14868	DARS1	20.2066	25.6703	14.2135	8.83738	10.02	10.7541	12.818	12.8488	15.218
Q6PI48	DARS2	5.28297	6.48313	6.37213	2.74351	1.41625	2.40508	1.14432	3.10719	1.58098
Q96EP5	DAZAP1	5.55654	7.37006	6.59174	4.38426	6.42065	4.58854	2.95156	3.29123	7.37079
P09172	DBH	0	0.0657079	0.743651	0	0	0.0189124	0	0	0
P07108	DBI	245.637	203.685	146.551	125.664	77.9103	178.168	134.798	65.2352	200.634
Q16643	DBN1	0.245144	0.0140721	0.0420765	0.0302479	0.283417	0.0993288	0.0834705	0.0244904	0.0381926
Q9UJU6	DBNL	4.39587	6.47826	5.60126	5.28311	8.61298	5.41229	6.77031	5.08381	5.85621
Q9UK59	DBR1	0.60823	0.135466	0.0728666	0.0447721	0.0589403	0.036402	0	0.0322312	0.124533
P11182	DBT	42.2489	25.6657	47.0564	19.3688	12.2562	20.0208	14.4551	16.9008	15.3821
Q9Y4B6	DCAF1	0.348712	0.225155	0.152442	0.00994452	0.0907024	0.08666	0.0826063	0.0746305	0.0199736
Q5QP82	DCAF10	0.25481	0.254763	0.0773929
Q8TEB1	DCAF11	3.54126	2.68165	5.38269	2.1731	2.37906	2.85055	1.9201	2.11057	2.11727
Q9NV06	DCAF13	0.39405	0.627723	0.125501
P61962	DCAF7	1.01479	1.39327	0.97608	0	0.0408597	0.266954	0.0559285	0.0897788	0.257771
Q5TAQ9	DCAF8	1.56825	3.19219	2.64804	1.09672	0.717016	0.643947	1.19632	1.11907	0.337046
Q8WVC6	DCAKD	1.16314	1.99646	1.92446	0.537484	0.797366	0.743538	1.14321	1.80997	1.77742
P27707	DCK	1.00205	13.3069	32.8855
P07585	DCN	19.5022	29.503	64.8314	2.92649	10.3072	3.11631	4.09949	2.89151	0.536327
Q9NPI6	DCP1A	0.0284298	0	0.0214624
Q8IZD4	DCP1B	0.0182193	0.012483	0.0137464
Q96C86	DCPS	0.879146	0.809059	0.304499	3.29051	4.87883	2.76943	2.81738	2.51087	1.82949
P32321	DCTD	0.497093	0.449904	0.172997	0.817943	0.451442	1	0.86584	0.33178	0.67305
Q14203	DCTN1	4.8957	6.35407	3.73269	3.00728	2.81683	2.85126	3.3363	2.66303	3.16343
Q13561	DCTN2	7.89154	16.3787	10.4798	9.58391	6.60719	7.08312	8.33771	5.73882	6.81225
O75935	DCTN3	0.732874	5.72012	2.86174	1.55999	1.15596	0.685218	0.777167	0.7037	0.253561
Q9UJW0	DCTN4	3.67776	2.19811	0.937691	1.61576	1.07505	1.60522	1.89014	1.59006	1.00245
Q9BTE1	DCTN5	0.419212	2.67375	0.281984	0.477066	0.565575	0.828873	0.780294	0.510096	0.81946
O00399	DCTN6	0.632965	0.204857	0.672131
Q96GG9	DCUN1D1	1.20925	0.718661	0.324515	2.47731	7.84557	5.14924	4.59344	2.9345	4.05183
Q8IWE4	DCUN1D3	0.171264	0.818339	0.290721
Q9BTE7	DCUN1D5	0	0	0.0222511
Q7Z4W1	DCXR	481.42	331.908	586.83	656.739	561.912	839.878	955.772	591.32	250.496
O94760	DDAH1	25.1972	9.14338	8.72152	30.4913	43.2593	48.8786	50.8891	31.8013	72.3652
O95865	DDAH2	4.57227	2.81636	2.60027	2.76517	3.85161	3.4378	8.73635	10.0082	6.94795
Q16531	DDB1	5.04502	3.87402	4.65271	7.311	6.40499	8.89778	7.92518	7.61835	5.27661
Q92466	DDB2				0.296299	0.149137	0.516592	0.477018	0.555502	0
P20711	DDC	0.78431	8.52539	1.7518	1.06638	1.08562	3.6487	1.388	2.68573	0.579796
O94830	DDHD2	0.00382452	0.0161465	0
Q5TDH0	DDI2	2.93799	3.48792	3.97154	1.87471	2.25198	3.82491	3.92427	4.54642	3.73301
Q99489	DDO	0.22007	0.500041	0.687081	2.25238	0.228065	0.307879	1.27277	2.47319	0.280947
P39656	DDOST	28.4227	38.3425	42.1384	24.6831	54.4377	27.4029	29.9477	27.4104	17.5279
Q96HY6	DDRGK1	4.94329	3.80827	5.66485	4.57381	4.52841	7.54794	3.77532	4.72925	0.826327
P30046;A6NHG4	DDT	370.027	181.753	72.7979	396.915	205.543	453.06	341.685	168.484	101.283
Q92499	DDX1	10.8255	12.5758	12.5996	4.8933	5.70721	5.2272	7.34937	6.88702	4.06654
Q13206	DDX10	0.0587684	0.130496	0.0313544
Q92841	DDX17	13.1591	19.3003	15.1046	3.10899	4.07478	4.76071	5.09	3.54096	11.2763
Q9NVP1	DDX18	1.19073	2.04689	0.985016	0	0.0211296	0.194593	0.51002	0.0156908	0.0398766
Q9NUU7	DDX19A	3.27539	6.54184	3.19538	0	0.149243	0.0350392	0.231496	0.18947	0
Q9UMR2	DDX19B	0.490596	0.514408	0.557549	1.85661	4.40731	2.79052	4.66791	4.4445	3.27625
Q9UHI6	DDX20	0.0962442	0.0407235	0.0407911
Q9NR30	DDX21	4.98205	2.34763	1.19335	0.183099	0.0772111	0.066404	0.0898864	0.504516	0.178273
Q9BUQ8	DDX23	0.504673	1.47052	0.883734	0.140251	0.194015	0.206132	0.40413	0.498937	0.377491
Q9GZR7	DDX24	0.177132	0.107046	0.11239	0	0	0.0317384	0.0260981	0.0318713	0.0246797
Q96GQ7	DDX27	0.104958	0.45775	0.286902
Q9NUL7	DDX28	0.227741	0.8586	0.511908
Q9H8H2	DDX31	0.110193	0.095035	0.0391277
O00148	DDX39A	0.318705	0.462594	0.424133	0	0.0504328	0	0.110847	0.0940078	0.0295784
Q13838	DDX39B	21.8443	19.1404	12.0122	21.4819	21.6691	20.1296	27.1034	20.7982	20.347
O00571	DDX3X	20.6352	17.3979	14.3541	3.29854	3.63039	2.55065	2.61024	3.57719	2.64004
O15523	DDX3Y	0	0	0.351101	0.0514928	0.0370618	0.0488661	0	0	0.148497
Q9UJV9	DDX41	0.162137	0.060467	0.0855827	0	0.112536	0	0.0332414	0	0.00698371
Q86XP3	DDX42	1.07623	0.695419	0.554971	0.485656	0.449513	0.602259	0.668389	1.24051	0.364575
Q7L014	DDX46	0.948678	1.0608	0.61264	0.215991	0.56029	0.488953	0.462275	0.751401	0.112121
Q9H0S4	DDX47	0.537672	0.754918	0.196319
Q9Y6V7	DDX49				0.586588	0.563282	0.926338	0.751547	1.63004	0
P17844	DDX5	8.89291	8.10168	4.77266	1.16463	1.5565	0.532808	1.30682	1.72046	1.21373
Q9BQ39	DDX50	0.191209	0.22736	0.102897	0.0073784	0	0.0106945	0.0342575	0.0142254	0
Q8N8A6	DDX51	1.45882	0.0695879	0.0458295
Q9Y2R4	DDX52	0.461957	0.243822	0.21107
Q8TDD1	DDX54	0.262613	0.108047	0.249998
Q8NHQ9	DDX55	0.006033	0.0206212	0
Q9NY93	DDX56	0.447965	0.608106	0.476578	0.0123717	0	0	0.00842478	0	0.363185
O95786	DDX58	0.865753	1.18042	2.1307	1.30975	0.860962	0.503043	0.182354	0.431021	0.443379
P26196	DDX6	2.80155	2.53494	3.11049	1.28535	1.43263	1.85935	2.23571	2.06016	1.90419
Q8IY21	DDX60	0.0120925	0.0398496	0.141884	0.330632	0.0469369	0.0871186	0.00783117	0.17172	0.026053
Q16698	DECR1	199.142	110.712	366.67	304.694	209.072	270.965	242.678	250.072	149.488
Q9NUI1	DECR2	26.9406	51.7952	56.0539	7.65701	5.64597	9.18584	12.4811	15.8775	16.481
Q9H4E7	DEF6	0.028423	0	0	0	0.0340218	0	0.779512	0	0.298584
P59666;P59665	DEFA3	1267.5	1364.3	699.454	15.9917	8.45105	7.76638	18.286	9.63216	47.4157
O15121	DEGS1	0	0.0421224	0	0.0600092	0	0.149308	0.160473	0.14188	0
P35659	DEK	2.41263	2.17969	1.50765	0.655328	0.557549	0.747874	0.632434	0.660999	1.52774
Q8TCE6;Q6NSW5	DENND10	2.72752	0.451284	0.589992	0.569555	0.45547	0.611889	0.268276	0.379384	0.813145
A4D1U4	DENND11	0.252114	0.353797	0.0981854	0	0.118857	0.0202401	0	0	0.0844843
Q8TEH3	DENND1A	0	0.231392	0.166495	0.0438402	0.00867954	0.0191287	0.0302972	0	0.0376571
Q9H6A0	DENND2D	0.756754	0.39652	0.234443
A2RUS2	DENND3	0.0250385	0.0439379	0.0988624
Q7Z401	DENND4A	1.48815	0.116778	0.0941987
O75064	DENND4B	0.00778924	0.0276225	0.0633502
Q5VZ89	DENND4C	0.306195	0.315133	0.290466	0	0.0630375	0.428881	0.152982	0.166631	0.0243363
Q6ZUT9	DENND5B	0.0385102	0	0.234199
O43583	DENR	1.76738	0.0359209	0.111335	0.272453	0.773929	1.6848	2.48518	1.50097	2.34964
O75140	DEPDC5	0.0639633	0.685002	0.388013
Q96QD5	DEPDC7	0	0.0171468	0.014021
Q8TB45	DEPTOR	0.364812	0.736086	0.428051	0.301531	0.889712	0.235163	0.337408	1.07084	0.227443
Q9Y315	DERA	5.93269	6.73503	4.56782	5.6172	3.98333	3.1442	5.58786	4.01628	4.38393
Q9BUN8	DERL1	2.19386	1.75159	4.69567	3.20534	2.90269	0.953393	3.96248	5.78205	0.297725
Q9GZP9	DERL2	0.938903	1.94878	2.67883	2.94352	1.39267	2.42905	2.1988	2.31531	0.806585
P17661	DES	0.943349	1.37812	5.72396	15.0444	1.46099	0.0115758	0.0310072	0.0603444	0.0137906
Q05D60	DEUP1	20.4645	41.5623	42.6504
O00273	DFFA	1.31634	1.41243	0.83177	0.756552	1.1448	1.38969	0.65864	1.43778	1.33915
O75907	DGAT1	0.142927	2.85938	3.43712	2.50554	1.39096	2.2267	1.55516	1.56495	0.927735
Q96PD7	DGAT2	0	0.193082	0.0736914
P23743	DGKA	0.10236	0.13298	0.0327367	0	0	0.020261	0.0253773	0	0
P52824	DGKQ	0.0757609	0.00484212	0.00935629
Q7Z3D6	DGLUCY	2.05343	2.51871	3.03103	2.31022	2.14649	3.89657	2.27978	2.84779	1.36584
Q16854	DGUOK	0	0.0979247	0.0962195	0.386865	0.982926	0.554944	1.15348	1.06871	0.432507
Q15392	DHCR24	12.6308	22.345	26.9502	23.9796	14.2838	9.28798	13.4129	18.3127	10.3842
Q9UBM7	DHCR7	10.0285	16.0497	30.6276	9.89634	7.11283	14.0624	18.9882	15.1923	10.5068
Q86SQ9	DHDDS	0.304428	0.152363	0.0414819
P00374	DHFR	0.668785	0.778133	3.17366	0.626445	1.30762	0.274979	0.80066	0.847672	1.86501
Q02127	DHODH	1.83575	2.25385	1.49792	0.779424	0.395984	0.497916	0.330026	1.14129	0.77411
P49366	DHPS	0.168987	0	0	0	0.0349727	0	0	0	0.0578325
Q96LJ7	DHRS1	15.2337	11.4765	37.2788	71.1293	40.085	65.4077	61.1199	38.163	25.2417
Q6UWP2	DHRS11	0.995583	0	0	0.773657	0.448058	0.97307	0.522548	0.199614	2.21659
Q6UX07	DHRS13	0.0943691	0.194139	0.273227	0	0	0	0	0.063035	0
Q13268	DHRS2	4.14168	3.8172	44.6403	5.67535	0.322291	0.914165	6.90036	9.96546	1.26384
O75911	DHRS3	2.20136	2.48262	3.67701	2.95788	2.4989	2.27968	3.16999	1.93757	2.96601
Q9BTZ2	DHRS4	15.9965	28.8915	57.7654	43.8353	9.41479	27.0339	34.7439	18.2168	36.8478
Q9Y394	DHRS7	29.3714	27.9553	35.0139	20.911	11.1225	11.171	14.1664	6.53705	10.7831
Q6IAN0	DHRS7B	5.13365	5.71877	8.40087	1.0628	0.819851	0.904661	0.78329	1.28077	0.416648
Q8N5I4	DHRSX	1.06281	0.3466	0.689349	0.260384	0.11872	0.0942846	0	0.138636	0.0391776
Q96HY7	DHTKD1	1.9334	11.4251	17.0375	21.8619	9.60832	40.8121	19.2179	10.6543	7.71392
O43143	DHX15	7.69492	6.29265	3.74265	2.32341	2.90101	2.70198	2.41375	2.36711	3.18408
O60231	DHX16	0.345748	0.217782	0.0333165	0	0.0372771	0.106207	0.0200968	0	0.0274897
Q7Z478	DHX29	0.562065	0.458319	0.341489	0.206054	0.0841385	0.181762	0.152984	0.15762	0.0842717
Q7L2E3	DHX30	1.48638	1.46205	0.989896	0.00862399	0.110785	0.110626	0.0798836	0.198387	0.0580634
Q7L7V1	DHX32	0.123182	0.125293	0.0538269
Q9H2U1	DHX36	0.271332	0.127842	0.164103	0.0732827	0.0910044	0.0468776	0.0403044	0.0692493	0.0231183
Q8IY37	DHX37	1.63576	0.01075	0	0	0	0.00317042	0.0543392	0.0679041	0
Q92620	DHX38	0.408469	0.239966	0.150339	0.00588559	0.0218344	0.0974404	0.0741038	0.0387837	0.413746
Q6P158	DHX57	0	0.102936	0.0440011
Q96C10	DHX58	0.0288641	0.0450472	0	0.0187936	0	0	0	0	0
Q14562	DHX8	0.0555568	0.0234628	0.00291188
Q08211	DHX9	9.87803	9.95049	7.19868	3.29878	8.5137	5.54694	5.75656	6.88991	4.68353
Q9NR28	DIABLO	8.78291	17.264	18.4699	3.4713	5.04328	9.52059	3.53171	3.3731	6.13619
O60610	DIAPH1	5.21714	4.38702	2.44475	4.81884	5.6194	4.77322	5.06459	6.24577	5.23676
O60879	DIAPH2	0.276194	0.551232	0.593876	0.467358	0.388936	0.538769	0.569837	0.674041	0.417711
Q9UPY3	DICER1	0.218962	0.437106	0.398117	0.0111378	0.028434	0.0217279	0.0349241	0.0158048	0.0318346
Q9BTC0	DIDO1	0.023535	0.0176049	0.0288157	0.0036499	0.0105953	0	0	0	0.00569005
Q68CQ4	DIEXF	0.0696028	0	0
P49895	DIO1				0.465533	0.187792	0.26695	0.354235	0.614047	0.099438
Q14689	DIP2A	0.325259	0.0387592	0.014785	0.447502	0.0029452	0.00296127	0	0	0
Q9P265	DIP2B	0.358059	0.300333	0.429598	0.060401	0.0748004	0.159209	0.118664	0.177055	0.235045
Q9Y2E4	DIP2C	0	0.0748397	0.056755	0.00597659	0.00943689	0.00461022	0.0117472	0.023035	0.0150391
Q5T7M9	DIPK1A	0	0	0.0561158
Q8NDZ4	DIPK2A	0.202391	1.17465	0.845345
Q9Y2L1	DIS3	0.672034	0.479126	0.653366	0.113081	0.19529	0.193555	0.161804	0.256304	0.0872065
Q8IYB7	DIS3L2	0.163097	0.369247	0.0936557	0.299827	0.0113733	0	0.0128059	0.0623177	0.0247716
Q9NRI5	DISC1	0	0.00149917	0
O60832	DKC1	3.86014	2.63043	1.8814	0.828941	0.323522	1.09355	0.507176	0.751425	0.715906
P10515	DLAT	12.8781	4.17381	19.702	5.10232	4.18833	5.64949	10.4449	9.58482	9.14185
P09622	DLD	40.978	23.8878	93.3979	65.7347	53.0729	37.7109	54.9146	68.1915	21.7531
Q12959	DLG1	1.12242	1.10495	0.70533	1.39417	1.61954	1.96223	1.88119	1.53847	1.46827
Q8TDM6	DLG5	0	0.0024117	0
Q9Y2H0	DLGAP4				0.152233	0.216833	0.027417	0.0226046	0.302821	0.569802
P36957	DLST	18.8465	13.7263	52.7477	31.9537	23.3625	27.7134	24.8062	25.7584	29.1819
Q96GE9	DMAC1	0.411974	0.75738	0	0	0	0	3.29483	4.08173	1.04741
Q9NW81	DMAC2	0.179978	0.525474	0.391999
Q99766	DMAC2L	1.09281	3.17568	3.06279	0.894469	0	2.46911	0	0.943918	0.747788
Q9NPF5	DMAP1	0.184136	0.14429	0
P11532	DMD	0.37453	0.217571	0.423549	0.123566	0.255576	0.193072	0.242156	0.19061	0.146794
Q9UI17	DMGDH	8.65838	8.66852	42.9323	35.2167	29.2003	48.2158	27.8742	42.6311	35.3702
Q08495	DMTN	0.362675	0.846479	0.50421	0	0.055492	0.0100138	0.0850772	0	0.0762216
Q9Y485	DMXL1	0.0570016	0.0776834	0.0587174
Q8TDJ6	DMXL2	0.0169657	0.0143895	0.0023345
Q9NVR5	DNAAF2	0	0.0135012	0
Q86Y56	DNAAF5	0.34364	0.421251	0.328632	0.018852	0	0	0.0362138	0.0969689	0.0133036
Q8TD57	DNAH3	0.0732988	0.68346	0.330972
Q8TE73	DNAH5				0.903594	0.225103	0	0.188701	0.72179	0.0146799
P31689	DNAJA1	12.7815	12.8515	11.2579	5.44663	4.91994	5.25471	10.1937	9.85388	10.6842
O60884	DNAJA2	5.77511	3.56449	6.95948	5.46171	4.33404	4.4664	5.42371	4.72491	4.44749
Q96EY1	DNAJA3	16.0028	14.11	8.63147	0.541499	1.3237	0.98962	1.33925	2.59613	1.29613
P25685	DNAJB1	11.0336	10.7703	6.06454	2.34511	1.93691	2.89457	3.0497	2.37663	5.62425
Q9UBS4	DNAJB11	16.938	41.6516	42.2518	5.67925	5.71225	5.72328	7.05474	8.70302	10.3711
Q9NXW2	DNAJB12	1.61709	4.27338	3.8461	0.986787	0.58876	0.71269	0.403087	0.333905	0.386585
Q8TBM8	DNAJB14	0.0316169	0.0116494	0.0109345
P25686	DNAJB2	0.21579	0.841311	0.202598	0.0559919	0.0604198	0	0.0537399	0.0484035	0.588236
Q9UDY4	DNAJB4	1.65288	1.63332	0.893391	0.0892255	0.108229	0	0.141642	0.0706309	0.252539
O75190;Q8WWF6	DNAJB6	0.259524	0.82275	0.474173
Q9UBS3	DNAJB9	65.0091	57.8181	97.5358	0.278341	0.054488	1.21177	0.91124	0.942179	0.265026
Q96KC8	DNAJC1	0.104719	0.295787	0.542255	0.0500499	0.136342	0	0.443342	0.186769	0.304592
Q8IXB1	DNAJC10	0.443377	0.477529	0.58848	0.0876074	0.0709298	0.0190312	0.0885967	0.159081	0.00937626
Q9NVH1	DNAJC11	5.74803	3.52986	6.42059	1.51775	2.03104	1.96678	1.64021	1.2813	1.36782
O75165	DNAJC13	1.08387	1.75513	1.48472	0.298854	0.236189	0.264457	0.420023	0.267607	0.134587
Q9Y2G8	DNAJC16	0.103551	0.114243	0.119947	0	0	0	0.0148064	0.01847	0
Q9NVM6	DNAJC17				0.110358	0.0401158	0	0.131213	0.054531	0.0365985
Q96DA6	DNAJC19	0.137516	1.79115	4.12826	0.636616	0	0.3172	0	2.50676	0
Q99543	DNAJC2	0.437593	0.660678	0.579647	0.0852252	0.036399	0.0948141	0.103645	0.982707	0
Q5F1R6	DNAJC21	0	0.101034	0.124597	0.0802686	0.0241867	0.0241046	0.119847	0.0413873	0.0747522
Q9H1X3	DNAJC25	0.329391	0.638356	1.15885	1.06803	0.579615	2.75755	0.553944	1.63784	0.335677
Q13217	DNAJC3	3.86869	22.2944	12.5779	2.79217	1.35821	2.21186	2.19207	2.31152	3.22066
Q9NNZ3	DNAJC4	0	0.0139222	0.0138578
Q9H3Z4	DNAJC5	2.55374	5.64247	5.0122	0.594326	0.440899	1.03977	1.40786	1.792	3.42564
Q99615	DNAJC7	0.893993	4.10238	1.16036	0.680755	0.408373	0.264061	0.485312	0.325886	0.254992
O75937	DNAJC8	0.291576	2.60118	1.3955	0.624036	0.459021	0.504877	2.73661	0.836682	1.00699
Q8WXX5	DNAJC9				0.210911	0.0566554	0.0388769	0.0424626	0	0.00280354
P24855	DNASE1	0.0725237	0.0234752	0.00570231
Q13609	DNASE1L3	0	0.287724	0.512905
O00115	DNASE2	1.01371	0.829162	2.1705	0.59379	0.00573015	6.55369	0.550969	0.928896	0.924404
Q5SXM8	DNLZ	0	0	3.56119
O00429	DNM1L	1.94862	2.68911	1.5073	1.7112	1.901	0.615349	1.24847	1.27546	2.30754
P50570	DNM2	9.25624	8.55461	6.98629	1.82967	3.12223	2.2786	3.71974	3.04946	2.63146
Q9UQ16	DNM3	0.198954	0.0488054	0
Q6XZF7	DNMBP	0.0234093	0.0644363	0.0114335	0.00300217	0.00408681	0	0.00319105	0	0
P26358	DNMT1	0.0286903	0.184172	0.045826
Q9ULA0	DNPEP	21.0621	8.58032	7.41898	18.2264	16.1439	15.7862	12.1106	8.09946	13.5303
O43598	DNPH1	4.61416	5.40572	6.72475	13.7621	10.2398	8.51009	15.8339	14.8283	22.7463
Q5QJE6	DNTTIP2	0.314032	0.482508	0.0180757	0.0427914	0.00881574	0.0163394	0.0211772	0	0.0257281
Q14185	DOCK1	0.028924	0.158375	0.152387	0.0171146	0	0.0270798	0.0162757	0	0.0288958
Q96BY6	DOCK10	0.0218215	0.00585189	0.0103698	0.0211295	0.0105119	0	0.0432551	0.00211765	0.123568
Q5JSL3	DOCK11	0.0425254	0.0136151	0.0555349
Q92608	DOCK2	0.370426	0.386645	0.272908	0.271236	0.34844	0.00191375	0.286992	0.00252753	0.0532362
Q8N1I0	DOCK4	0.0239642	0.0790065	0.0632711	0.0173061	0.0185491	0.0265887	0	0.0204765	0.024322
Q9H7D0	DOCK5	0.15149	0.223651	0.0494484	0.0586758	0	0	0.0110053	0	0.0183697
Q96HP0	DOCK6	0.00358999	0.0192835	0.0158078
Q96N67	DOCK7	0.365183	0.247574	0.243922	0.0128087	0.0531903	0.00310805	0.046805	0.0258091	0.00588277
Q8NF50	DOCK8	0.0610481	0.0142347	0.0298299	0.239808	0.0384462	0.013596	0.026515	0.352406	0.0225746
Q9BZ29	DOCK9	0.0200302	0.0516248	0.0151538	0.0693554	0.022203	0.00759588	0	0.0109084	0.0051311
Q9BU89	DOHH	0.194172	0.0464704	0	0	0.23514	0.0674045	0	0.217235	0
Q99704	DOK1	0.0162738	0.041979	0
O60496	DOK2	0.286875	0.529803	0.193718
Q7L591	DOK3	0.265297	0.0462567	0.038595
Q9UPQ8	DOLK				0	0	0.0376584	0.0859544	0.0475534	0.0154834
Q86YN1	DOLPP1	0.595549	1.13845	1.84803	0.680244	0.885937	0.788144	1.30768	1.58137	1.5305
Q5JWR5	DOP1A	0.0115146	0	0.23222
Q9Y3R5	DOP1B	0.0340106	0.0153037	0.0616524	0	0.00909457	0	0.0407387	0.0091851	0.0779077
Q9H3H5	DPAGT1				3.30462	2.8434	0.914416	0.926982	2.8548	0.886268
Q9BVM2	DPCD	0.0151089	0	0
Q92785	DPF2	0.0467058	0.0398306	0.0290133
Q9BZG8	DPH1	0.239473	0.142363	0.0594047
Q9BQC3	DPH2	0.577995	0.0708758	0.0631405
Q96FX2	DPH3				0	0	0	0	1.26712	0
Q9H2P9	DPH5	0.403938	0.669823	0.191975	4.70302	1.9682	2.89949	0.533448	0.468675	5.01257
O60762	DPM1	2.56748	4.6879	7.83964	2.16743	1.61425	2.91546	1.42026	2.03538	1.12342
Q9P2X0	DPM3				1.92287	1.0289	6.75296	0.944395	8.18109	10.1157
Q9NY33	DPP3	3.81198	1.97649	0.692305	6.64623	6.02184	5.50692	5.36357	4.79157	8.92154
P27487	DPP4	1.34486	1.24746	1.44616	0.0299949	0.161685	0.0880857	0.134162	0.178951	0.166167
Q9UHL4	DPP7	2.467	0.786818	1.37605	0.0822152	1.80946	2.37752	1.73227	1.15598	4.78122
Q6V1X1	DPP8	0.144195	0	0	0	0	0	0	0	0.0768531
Q86TI2	DPP9	1.18711	0.392597	0.235952	1.3838	1.42357	1.52647	1.90497	1.48251	0.880526
Q07507	DPT	4.51071	3.81693	15.8972	0	2.02472	0	0	0.736837	0
Q2PZI1	DPY19L1	0.195802	0.368787	0.477231	0.261114	0.299694	0.216091	0.141373	0.152811	0.339703
Q6ZPD9	DPY19L3	0.0422489	0.183333	0.344778	0	0.00972942	0	0	0	0
Q9C005	DPY30	4.12658	1.01875	2.9114	0	0	0	1.1451	1.95503	0.321882
Q12882	DPYD	1.6903	0.658676	0.657559	5.49091	5.32239	3.25671	6.01559	4.38653	7.75848
Q14117	DPYS	18.4942	23.9049	15.8267	84.8553	82.2452	94.9225	98.1762	83.1924	69.8719
Q16555	DPYSL2	18.8881	11.96	9.10128	8.05241	14.6041	11.5945	12.3597	8.16588	17.0354
Q14195	DPYSL3	0.644534	0.419113	1.78101	0.55605	4.29992	0.638194	1.56224	1.26891	0.390243
O14531	DPYSL4	0.173917	0.207154	0.136052
Q01658	DR1	1.12151	1.40788	0	0.43592	0	0.993205	0.735285	0.379939	0.577384
Q9Y295	DRG1	5.69702	6.64114	5.37753	3.02407	1.86173	10.8517	1.18247	2.21423	15.8102
P55039	DRG2	1.80494	1.47888	0.331367	0.667908	0.493169	0.708312	0.2947	0.924355	0.375243
Q08554	DSC1	0	0.00286669	0.00718906
Q02487	DSC2	1.26134	0.545821	0.843661	0.103733	0.0546726	0.126592	0.0882124	0.0897232	0.398561
Q02413	DSG1	0	0.00259065	0.00906313
Q14126	DSG2	5.42944	3.40702	4.48397	0.642261	0.184806	0.870977	0.113733	0.205029	0.472584
P15924	DSP	16.3576	12.3816	7.60972	0.604643	0.528268	0.870727	0.460191	0.329606	0.78204
Q03001	DST	0.117745	0.143037	0.119737	0.0181972	0.0315467	0.05509	0.0354278	0.0317288	0.0270074
P60981	DSTN	13.969	28.6453	14.5252	13.2168	23.9492	7.04352	8.07499	7.91252	13.2423
Q8TEA8	DTD1	0.366038	0	0.132268	0	1.3986	0	0.397703	0.430876	0
Q96FN9	DTD2				0	0	0	0.04248	0.0367259	0.0781243
Q9Y4J8	DTNA				0.108855	0.128315	0	0.00437219	0.0363419	0.0872555
O60941;Q9Y4J8	DTNB	0.442807	0.244815	0.287236	0	0	0.0785393	0	0.0406941	0.0272363
Q96EV8	DTNBP1	0.133247	0.370248	0.212369	0.0496971	0.194012	0.175654	0.144823	0.161521	0.216243
Q8NBA8	DTWD2				0.00499258	0.0130541	0	0	0	0
Q86UW9	DTX2				0	0	0	0.0147643	0	0
Q8TDB6	DTX3L	3.10413	3.11156	3.95573	1.34535	2.14585	1.46423	1.53959	1.94382	0.643784
P23919	DTYMK	6.82805	4.32506	6.55772	1.16843	0.821893	1.12469	0.962481	2.37129	1.00296
Q9NX74	DUS2	0.286305	0.0675289	0.0292443	0	0.0173434	0	0.365395	0.00551227	0.0216979
Q96G46	DUS3L	0.146957	0.0366108	0
O75319	DUSP11	0.262624	0.145872	4.50356
Q9UNI6	DUSP12	0.123852	0.287778	0.0437468
Q9BVJ7	DUSP23	10.8974	20.7633	7.96439	2.65932	1.50314	1.78414	1.99722	0.824196	3.67518
P51452	DUSP3	20.3246	15.4563	5.98309	14.8339	11.5324	12.9315	15.7524	8.10501	19.7253
P33316	DUT	1.13724	0.634703	3.23655	0.550989	0.381693	0.648074	0.3647	0.37692	0.932558
Q7RTS9	DYM	0.0821384	0.208079	0
Q14204	DYNC1H1	8.56121	10.7051	7.14472	3.12675	3.54117	4.48724	3.51217	2.57222	2.78576
Q13409	DYNC1I2	1.61738	0.27655	0.480771	2.52695	2.54768	3.5095	2.10203	2.68066	2.02177
Q9Y6G9	DYNC1LI1	1.09595	3.25144	2.96818	0.669173	0.900508	0.413186	0.730638	0.92991	1.08099
O43237	DYNC1LI2	1.86154	1.91112	1.38238	1.87564	2.28929	1.89832	1.49621	1.57055	1.90483
P63167	DYNLL1	0	0	1.38788	6.72044	4.05353	4.39428	10.0054	7.41184	0
Q96FJ2	DYNLL2	33.7855	30.0955	40.53	15.1427	18.9496	14.0666	20.2807	16.4996	5.29623
Q9NP97	DYNLRB1	4.78542	4.94386	3.63371	2.3454	1.51897	0.58721	1.60367	1.68723	1.33437
P63172	DYNLT1	1.54856	4.64434	3.53507	0.812176	1.69287	1.58725	1.33441	1.50299	0.717051
P51808	DYNLT3	5.13108	6.41413	0.822112	1.29408	0.68519	2.32395	1.68215	1.17984	1.3675
Q13627	DYRK1A	0.0877009	0.0537596	0.0122064	0	0	0.0382104	0	0	0.0282459
O75923	DYSF	1.86085	2.08758	0.985806	0.556634	0.731	0.943055	0.599453	0.679137	0.695408
Q16254	E2F4	0	0.0438215	0
Q5JPH6	EARS2	1.57586	2.8307	1.93336	1.45132	0.701131	0.647866	1.41134	1.23029	1.07206
O00559	EBAG9				7.04991	0.180065	0.355453	4.48314	5.42749	0
Q99848	EBNA1BP2	0.194383	1.22955	0.217548	0	0.0450128	0.0260805	0	0.15577	0
Q15125	EBP	31.0983	11.4467	31.2445	57.5833	59.9779	115.291	88.8508	99.3382	8.85267
O95905	ECD	0.0833951	0.0364512	0
P42892	ECE1	0.247472	0.577884	0.765543	0.24593	0.364437	0.373533	0.221747	0.144546	0.101756
Q13011	ECH1	125.675	170.408	240.551	72.3045	56.5436	126.442	63.1609	61.7911	118.197
Q9NTX5	ECHDC1	8.92226	19.6055	15.0043	16.629	15.9333	15.7979	14.7585	20.6432	23.5944
Q86YB7	ECHDC2	55.9045	34.0999	99.6598	63.9122	56.2583	86.6433	17.4673	53.49	33.1753
Q96DC8	ECHDC3	30.1864	20.6147	83.311	27.4132	13.5153	81.7659	18.4089	17.0172	2.67438
P30084	ECHS1	262.342	247.585	731.553	1278.32	498.175	418.959	340.1	396.846	226.748
P42126	ECI1	45.9478	31.075	170.887	84.2616	67.1263	90.3035	71.4528	83.4364	54.3684
O75521	ECI2	37.9574	55.6698	159.24	100.209	52.9862	74.5831	79.3994	65.4985	47.4893
Q16610	ECM1	0.34951	0.402392	0.868474	0.0620508	0.0862584	0.16274	0.0357405	0.0973022	0.112174
Q5VYK3	ECPAS	1.85065	1.82911	0.815617	0.320437	0.4263	0.462648	0.41859	0.454159	0.395904
Q9BQ95	ECSIT	1.45993	3.52607	2.61085	0.0401903	0	0.204411	0.127696	0.0919138	0
Q96F86	EDC3	0.0793087	0	0.0852115	0	0.00797813	0	0.0201513	0	0.035358
Q6P2E9	EDC4	2.13026	0.781028	0.655566	0.0314646	0.102152	0.20735	0.199629	0.909622	0.177117
Q92611	EDEM1	0.116793	0.020382	0.03876
Q9BV94	EDEM2	0.037661	0.221499	0.336251	0.0925299	0.0970425	0.0936802	0.024956	0.0207535	0
Q9BZQ6	EDEM3	0.226197	0.827403	1.53112	0.0458136	0.011493	0.0405469	0.133808	0.161494	0
O60869	EDF1	7.35809	20.3542	7.74719	0.738935	0.189963	1.23762	0.724494	1.61178	6.41209
Q15075	EEA1	2.38841	3.93761	2.81321	3.89955	2.42904	2.66988	2.64411	2.67148	2.97501
O75530	EED	0.0125784	0	0
P68104;Q5VTE0	EEF1A1	430.696	503.72	443.62	330.267	347.489	358.275	402.61	259.274	124.449
Q05639	EEF1A2				0.170776	0.376239	0.01578	2.00905	0	0
P0DPD7	EEF1AKMT4				0	0	0	0.0653712	0	0
Q8N6R0	EEF1AKNMT	0.283509	0.20408	0.0534694	0	0.054186	0.00980657	0.0262414	0.0441986	0
P24534	EEF1B2	27.2732	24.607	20.9266	36.6231	33.3981	33.2904	42.239	33.1973	33.5227
P29692	EEF1D	47.6775	58.7678	34.2688	26.7051	24.5653	24.7324	35.0001	25.0556	37.6551
O43324	EEF1E1	4.91052	9.13255	4.19047	2.50383	2.09271	1.3122	3.19756	4.04937	3.10662
P26641	EEF1G	45.5574	31.3374	26.7127	36.3676	39.0698	39.253	50.5743	42.2664	44.1131
P13639	EEF2	116.542	135.802	72.2617	94.1115	56.5687	61.3223	88.0192	75.6714	73.3564
O00418	EEF2K	0.0387382	0.30082	0.146854	0	0.0755359	0.0472194	0.0441279	0	0.0312215
P57772	EEFSEC	3.41702	2.52063	2.6245	0.92396	1.07116	1.17896	1.32798	0.498478	1.02054
Q7L9B9	EEPD1	0.583409	0.221992	0.450424	0.0264594	0.0966034	0	0.0732809	0	0
A4FU69	EFCAB5	0	0.172248	0
Q12805	EFEMP1	0.985296	0.43946	1.4009	0.0261138	3.34485	1.18814	0.163002	0.574413	0.0516033
Q9BUP0	EFHD1	1.03804	0.76225	1.88057	1.25812	1.20898	2.35868	2.43264	2.93764	3.89569
Q96C19	EFHD2	10.9529	15.0269	4.2025	2.0556	2.1282	4.2071	3.89995	1.97119	7.10102
Q7Z2Z2	EFL1	1.2885	0.843313	0.655841	0.0815826	0.103545	0.0426713	0.277157	0.140114	0.348368
P98172	EFNB1	0.143546	0.221692	0.164144
Q14156	EFR3A	0.335547	1.10108	1.00519	0.0546074	0.102328	0.160951	0.180038	0.115583	0.0153588
Q15029	EFTUD2	9.94272	7.27698	6.32058	1.18366	1.79892	1.65224	2.10311	3.10719	1.28618
P01133	EGF	0.0175	0.00110761	0
Q9UHF1	EGFL7	0.0485723	0.0676263	0.123504
Q63HQ2	EGFLAM	0	0	0.0176774
P00533	EGFR	4.07301	2.43537	3.64574	1.18875	0.739865	1.36051	1.66702	1.03616	0.861233
Q9GZT9	EGLN1	0.295395	0.644741	0.457539	0.0644183	0.29645	0.192509	0.174004	0.22114	0.0846171
Q8NDI1	EHBP1	0.254169	0.156879	0.255762	0.10264	0.119936	0.408804	0.369824	0.2396	0.146032
Q8N3D4	EHBP1L1	0.194001	0.211607	0.0365055	0.0222243	0.0188181	0.164595	0.0176375	0.0172776	0.234984
Q9H4M9	EHD1	4.23116	4.22441	4.053	7.17303	15.6886	7.89353	12.5488	9.63264	8.93973
Q9NZN4	EHD2	5.07096	5.50313	7.63068	3.53359	14.3991	4.13132	6.57142	4.35103	4.33733
Q9NZN3	EHD3	5.71868	7.89118	8.94628	4.00565	7.20177	3.83321	9.12825	2.88426	6.0616
Q9H223	EHD4	4.39274	5.69983	4.08839	0.94951	1.32779	1.48612	2.00554	2.70022	2.31203
Q08426	EHHADH	187.886	171.614	242.056	187.461	116.401	105.928	94.9758	136.511	75.8476
Q9H9B1	EHMT1	0.0584464	0.0374767	0.157906
Q96KQ7	EHMT2	0.0418101	0.0396385	0.00292236	0	0	0.00343613	0	0.0326418	0
O14681	EI24	0	8.39552	3.66979	2.19909	1.03103	1.29135	2.46303	1.44008	2.52437
P41567	EIF1	8.74872	21.9657	13.5065	0.307857	0	0	0	1.56207	1.30549
Q8N9N8	EIF1AD	0.469509	0.173205	0
P47813	EIF1AX	3.9291	16.9645	7.15572
O14602	EIF1AY	0	0	1.15479	4.33803	7.8039	8.31541	2.79154	5.24176	8.40531
O60739	EIF1B	0.378377	0.335723	0	4.7658	3.50202	5.22595	5.4908	5.88808	9.97997
Q9BY44	EIF2A	2.64884	7.70232	3.20518	0.987493	0.757205	0.842755	0.89906	1.0726	0.832703
P19525	EIF2AK2	3.99692	3.1443	3.43816	3.07054	2.55005	1.46423	1.19619	1.37364	1.25403
Q9NZJ5	EIF2AK3	0	0.00981736	0.0151325
Q9P2K8	EIF2AK4	0.0548245	0.0484645	0.0721037	0	0.0033029	0.00979281	0	0.0131828	0.00470888
Q14232	EIF2B1	2.08592	2.01339	0.418359	1.85848	1.18597	1.64111	1.48186	1.12835	2.57976
P49770	EIF2B2	7.77385	8.59926	5.80403	1.03896	0.540769	0.877022	1.3566	1.43592	1.81605
Q9NR50	EIF2B3	7.25151	5.53262	4.87782	1.03317	0.899137	0.754711	1.42856	0.814559	0.537757
Q9UI10	EIF2B4	7.4299	4.4433	3.42894	0.923474	0.890551	1.32004	1.13998	1.25162	0.981402
Q13144	EIF2B5	4.76804	4.37377	4.96065	1.98871	0.945618	1.25329	0.793061	0.62878	1.32959
P41214	EIF2D	0.739884	1.10623	0.742448	0.0936248	0.151877	0.284217	0.123662	0.909381	0.0484826
P05198	EIF2S1	16.9358	20.2294	16.4405	9.07755	9.64524	8.27831	10.5065	7.65409	8.15986
P20042	EIF2S2	2.45999	8.32869	3.71928	6.48004	5.29498	8.14532	5.74332	3.32311	4.21001
P41091;Q2VIR3	EIF2S3	19.5156	23.0891	27.3592	10.5412	9.07555	8.90195	9.74532	7.57946	12.4915
Q14152	EIF3A	9.27847	11.7887	12.114	5.20233	5.42251	3.57608	4.46143	4.82055	5.65347
P55884	EIF3B	9.93902	13.9625	9.18376	4.04969	4.70096	5.36602	6.99351	7.70674	7.05524
Q99613;B5ME19	EIF3C	5.19378	9.96807	10.1787	4.48695	2.71889	3.43026	3.21601	3.3504	5.23921
O15371	EIF3D	8.50507	9.97592	8.97206	4.50811	2.3488	4.41804	4.42365	4.71066	4.60649
P60228	EIF3E	4.67001	6.80673	8.00151	4.56189	3.90251	3.53839	4.10404	4.09622	3.69275
O00303	EIF3F	16.5089	44.3194	11.1527	25.5274	7.61736	18.2721	8.97844	15.975	4.85173
O75821	EIF3G	6.19771	5.98961	5.51775	2.72599	2.19367	3.3044	2.87861	3.61559	1.45985
O15372	EIF3H	3.79802	2.32945	3.94371	5.88121	4.04905	4.00563	4.54285	5.14612	2.0421
Q13347	EIF3I	9.52097	12.3699	12.856	5.47607	5.68904	5.68451	8.34661	8.47623	6.95857
O75822	EIF3J	1.31375	3.03309	2.20768	5.19332	3.87566	6.78631	3.24989	4.90846	2.30059
Q9UBQ5	EIF3K	13.6609	17.4207	8.24209	3.3966	3.18711	3.17859	4.82967	4.2351	4.9531
Q9Y262	EIF3L	8.23977	9.64582	9.07826	5.33251	4.19141	5.59863	4.27926	5.33789	3.79698
Q7L2H7	EIF3M	12.1213	7.78376	10.265	3.40584	5.17724	3.76676	6.46851	7.40701	3.7559
P60842	EIF4A1	93.8875	116.954	78.7401	41.6697	37.4254	23.9228	41.935	36.8491	42.9278
Q14240	EIF4A2	13.9368	19.3885	9.71853	10.5086	4.99797	5.74954	7.76125	6.104	6.15826
P38919	EIF4A3	7.1455	9.99702	5.46311	9.93722	10.3005	10.4285	12.1727	12.6613	12.5832
P23588	EIF4B	1.86233	3.64296	3.44022	3.546	1.48566	2.42684	2.94244	1.97375	1.27159
P06730	EIF4E	2.53326	1.93514	2.82393	7.70689	2.20114	3.98716	1.039	1.3035	4.98212
O60573	EIF4E2	1.208	0.85051	0.681067	0.681558	0.295583	0.0559905	0	0.156654	0
Q13541	EIF4EBP1	0.584008	2.86696	0.154569	0.274302	1.31453	0.596548	1.26734	1.16578	0
Q13542	EIF4EBP2	0.230819	0.153332	0.635289	0.259581	0.90034	1.34646	2.35122	1.91361	0.517341
Q04637	EIF4G1	6.07289	10.2459	7.40729	3.6993	4.74851	3.20068	4.58454	3.70616	3.98663
P78344	EIF4G2	2.75667	2.43153	2.07145	0.465265	0.608617	0.542771	0.630849	0.966404	0.836688
O43432	EIF4G3	0.0270127	0.07833	0.00182249	0	0.00919078	0.0183388	0.026211	0.0274973	0.00623613
Q15056	EIF4H	12.5795	11.1451	9.93195	2.67075	2.21199	2.51668	2.71902	3.54338	8.17008
P55010	EIF5	10.2929	15.5794	8.12077	4.12463	4.84555	6.34817	4.94387	3.79577	4.13276
P63241;Q6IS14	EIF5A	109.794	140.258	70.9833	98.7444	76.3777	91.2915	117.433	101.043	27.4795
O60841	EIF5B	2.83221	3.28878	2.58982	0.987542	0.859704	1.26267	1.25121	1.23812	0.489465
P56537	EIF6	28.323	8.79434	10.8795	27.6127	29.4016	34.0991	31.7606	28.2533	17.6195
Q53HC9	EIPR1	1.34575	1.63495	2.88696	0.610823	0.556402	0.459021	0.650346	0.686262	0.635098
Q9BQ52	ELAC2	0.728685	0.552558	0.329666	0.328613	0.186003	0.31743	0.460191	0.450705	0.209724
P08246	ELANE	1.30109	0.528126	0.570059	1.76407	0.37747	0.767217	4.2975	0.923486	3.16732
Q15717	ELAVL1	4.68426	10.1353	4.41351	3.24939	3.79931	3.42496	3.75708	6.05521	5.89034
P55199	ELL	0.0318477	0.0380394	0
Q92556	ELMO1	0.968568	2.34538	1.66887	0.400565	0.837246	0.0702184	0.651866	0.448314	0.366639
Q96JJ3	ELMO2	0.445059	0.902865	0.325511	0.0594131	0.058339	0.0332279	0.033274	0.035528	0.0428828
Q96BJ8	ELMO3	0.0601961	0	0.0195364
Q8IZ81	ELMOD2	3.37541	3.37536	2.23563	1.09256	0.751835	1.49687	1.5968	1.52717	1.39934
P15502	ELN	1.22518	0.285993	0.515792
Q14241	ELOA				0	0.0539315	0.0575788	0.0829168	0.104142	0
Q8IYF1	ELOA2	0	0.035626	0	0	0.0231404	0.397828	0	0	0.101457
Q15370	ELOB	12.439	17.5957	5.40262	6.67616	10.4261	8.97657	6.77117	5.32243	10.6497
Q15369	ELOC	23.6951	23.4065	9.49686	12.7849	9.53085	9.34217	6.3543	14.7609	29.3066
Q9BW60	ELOVL1	2.68229	2.97681	0.532907
Q9NYP7	ELOVL5	1.33845	0.867339	2.53995	2.55688	1.93685	0.578206	2.73531	0.190378	0.282009
O95163	ELP1	1.2622	1.33399	0.608997	0.294182	0.258037	0.288015	0.675489	0.590426	0.182761
Q6IA86	ELP2	1.33281	1.37128	0.729147	0.502859	0.53621	0.471111	0.64012	0.195283	0.280436
Q9H9T3	ELP3	2.54226	1.25542	0.523765	0.244008	0.248967	0.0436927	0.210192	0.268621	0.166543
Q96EB1	ELP4	0.324319	0.405963	0.156174	0.0503638	0	0.0380557	0.0314762	0.126956	0
Q8TE02	ELP5	0	0.419113	0
Q0PNE2	ELP6	0.279064	0.186734	0.126288
Q8N766	EMC1	2.53397	1.29311	2.62213	0.915736	1.11113	1.18013	0.851423	1.23377	0.766814
Q5UCC4	EMC10	0.422176	0.159699	0.335447	0	0	0	0.119554	0.313834	0.0778586
Q15006	EMC2	4.42181	4.93628	4.85926	0.827798	1.01073	0.891446	0.748898	1.19875	0.973882
Q9P0I2	EMC3	0.825003	1.73138	1.93797	0.306105	0.537273	0.933425	0.235773	0.395855	0
Q5J8M3	EMC4	0.462385	1.47206	1.70533	0	0.149453	0.129998	0.451289	0.0877403	0.285852
Q9BV81	EMC6	0	4.44141	2.25872
Q9NPA0	EMC7	3.30275	2.98791	3.45156	0.829428	0.908115	0.590795	1.40776	14.1808	0.559155
O43402	EMC8	1.44001	2.20241	3.94749	0.159289	0	0.19155	0	0	0.484417
Q9Y3B6	EMC9	0	0.276658	0.179558
P50402	EMD	5.56452	4.94764	6.53126	0.824926	0.953365	3.24108	1.00845	1.92873	1.79737
Q92979	EMG1	0.598455	0.0607295	0.363027
Q9Y6C2	EMILIN1	3.16796	4.12268	4.96305	1.57737	0.577154	1.23653	0.474955	0.298377	2.47573
Q9BXX0	EMILIN2	0.277949	0.0815336	0.0273234
Q9NT22	EMILIN3	0	0	0.0194127
O00423	EML1	0.175829	0	0.0542771	0.250724	0.436061	0.471402	0.268407	0.170078	0.282234
O95834	EML2	0.578365	0.687356	0.308138	2.42441	2.73108	3.1412	1.90627	1.94232	2.75163
Q32P44	EML3	0.121062	0.563029	0.0408358	0.276298	0.485003	0.275913	0.261849	0.317481	0.442215
Q9HC35	EML4	9.63125	11.0125	10.4578	7.44458	9.66118	13.2671	15.1723	16.6238	11.2922
Q8N8S7	ENAH	0.145076	0.198758	0	0.0123783	0.0711171	0.136622	0.0844128	0.20628	0.253622
O94919	ENDOD1	0.787872	0.53048	1.01681	0.325669	0.364549	0.561531	0.177864	0.304125	0.18989
Q14249	ENDOG	1.15662	0.548716	1.47115	0.416283	0.22625	0.118484	0.433854	0.717056	0.111714
P17813	ENG	1.18246	0.95633	1.24367	0.721415	0.523541	0.456853	0.428361	0.48633	1.98036
[truncated: 5,394 more rows]

## Sheet: Table S2-2
Supplementary Table S2-2. All phosphorylation sites identified in COVID-19 and control liver samples. The empty cell represents that the phosphorylation site is not identitied in the specific sample.
Uniprot Protein ID	Gene symbol	Site location	Amino acid	Phosphorylation site Intentisty (Normalized Intensity)
				COVID-19 (Sample1)	COVID-19 (Sample2)	COVID-19 (Sample3)	Control (L032P)	Control (L038P)	Control (L044P)	Control (L058P)	Control (L064P)	Control (L103P)
P22760	AADAC	186	S				2.5168	0	0	0	0	0.733261
P22760	AADAC	189	S				0	0	0.472487	0	0	0.733261
Q2M2I8	AAK1	14	S	2.17474	0	0
Q2M2I8	AAK1	21	S	0	0.761267	0	0	0	0	0	0	0.689045
Q2M2I8	AAK1	606	T	1.81521	0.761052	1.66684	0	1.8938	1.42436	1.63937	0.237723	1.24977
Q2M2I8	AAK1	620	T	3.63673	4.26204	3.51243	1.84128	5.28233	3.27546	5.05102	3.41875	2.3493
Q2M2I8	AAK1	623	S	3.49066	0.634258	0.043145	1.84128	5.28233	0.226944	5.05102	3.41875	2.3493
Q2M2I8	AAK1	624	S	0	3.81206	2.23781
Q2M2I8	AAK1	637	S				0.325232	1.24333	0	1.27471	1.2498	1.97198
Q2M2I8	AAK1	640	T				0	0.250561	0	0.479675	0.7448	0
Q9H7C9	AAMDC	41	T	0	0	0.346349
Q16613	AANAT	5	S	0.794006	0	0.759953
Q16613	AANAT	6	T	0.794006	0	0.759953
P49588	AARS1	399	S				0.0795517	0	0	0	0	0
P49588	AARS1	555	S	0	0.908967	0.380958
Q9BTE6	AARSD1	174	S	0	0.240179	0.624625
Q4L235	AASDH	649	S	0.490866	0.452765	0.660112	0	0	0	0	0	0.137716
Q9NY61	AATF	203	S	0.742655	0.871273	0.59154
Q9NY61	AATF	310	T	0	2.02778	3.50012
Q9NY61	AATF	316	S	2.69703	0	3.50012
Q9NY61	AATF	320	S	2.69703	8.68588	2.24589
Q9NY61	AATF	321	S	0	8.68588	5.74602	0	0	0	0	0	0.465647
P80404	ABAT	286	T				0.233182	0	0	0.190345	0.2242	0
P80404	ABAT	431	S	0	0	0.409002
P80404	ABAT	448	S	0	0	1.72679
O95477	ABCA1	1145	S	0.199271	1.78697	1.23823	0	0	0.643334	1.11483	1.00121	0.653533
O95477	ABCA1	1296	S	9.24845	8.93503	5.9954	1.99508	0	0	0	0	2.44602
O95477	ABCA1	2234	S				0	0	0	0	0	2.03549
Q9BZC7	ABCA2	1327	S	0.370755	0.651835	1.7811
Q9BZC7	ABCA2	1331	S	0	0.241704	0
Q9BZC7	ABCA2	2412	T	0	0.383676	0.788202
Q8N139	ABCA6	755	T	1.41021	1.32665	5.30059	0	0.385904	0.757369	0	0	1.03891
O95342	ABCB11	2	S				1.09521	1.12108	5.14162	1.07528	0.633002	1.34034
O95342	ABCB11	25	S				2.09159	1.1857	2.93096	0	0	0
O95342	ABCB11	683	S				0	0.33679	2.44493	0.0412561	0	0.435775
O95342	ABCB11	686	S				0.0724608	9.83784	11.8843	2.27534	0.477703	0
O95342	ABCB11	699	S				0	0	0	0	0.238092	0.329162
O95342	ABCB11	701	S				0	0	0.37977	0.544696	0.156108	1.24269
O95342	ABCB11	704	S				0	0	0.424274	0.796121	1.14105	0.99418
O95342	ABCB11	705	Y				0.0187988	0	0	0	0.716476	0
O95342	ABCB11	9	S				0	0	0.492294	0	0	0.163231
P21439	ABCB4	674	S				0	0.0319418	0.6135	0.952106	0	0
P21439	ABCB4	680	S				0	0	0.311612	0	0	0
Q9NP58	ABCB6	754	T	0	0.464471	0.712479
Q9NP58	ABCB6	755	S	0.686952	0	0
O75027	ABCB7	743	S	0	0	0.665621
Q9NUT2	ABCB8	730	S	0.104828	0	0.349837
P33527	ABCC1	915	S				0	0	0	0.0832615	0	0
Q92887	ABCC2	281	S				2.53544	1.49813	8.47779	2.52968	0.932917	0.622064
Q92887	ABCC2	283	S	0.73857	0.676213	0	1.78572	4.66877	5.24519	3.63173	2.80975	2.20481
Q92887	ABCC2	844	S	0.390073	0.170796	0.304385	0	0	0.178929	0	0	0
Q92887	ABCC2	873	T				0	0	0	0	0	1.77428
Q92887	ABCC2	938	S	0.480214	0.363594	0.609562	4.01427	3.68083	12.2821	12.0895	4.15489	2.49637
O15438	ABCC3	281	S	0.648926	0.62871	0.819939
O15438	ABCC3	908	S				0.0175569	1.0953	4.87075	2.97713	1.92603	3.2929
O15438	ABCC3	911	S				0	0.600241	0	1.06958	0.519699	0
O95255	ABCC6	492	S	0	0.159048	0.671394
O95255	ABCC6	618	S				0	0	0	0	0	1.0103
O95255	ABCC6	902	S				0	1.55218	3.66501	1.79049	0	0
Q8NE71	ABCF1	105	S	2.35617	2.41575	1.62728	0.599934	0.340067	6.71465	7.59349	6.19415	4.66368
Q8NE71	ABCF1	108	T	2.35617	3.7802	1.34563	2.11532	5.25331	12.0931	12.426	18.5377	4.66368
Q8NE71	ABCF1	109	S	2.09354	1.85008	6.03584	0.826565	3.57605	4.68778	10.8189	15.8692	3.29702
Q8NE71	ABCF1	140	S				0	0.855052	0	0.0669853	1.62504	10.634
Q8NE71	ABCF1	166	S				0.0486367	1.05963	3.8683	1.75205	1.66835	1.06093
Q8NE71	ABCF1	228	S	3.73916	5.7172	9.11662	3.43207	2.65405	1.77946	0.851939	1.39071	0.624588
Q96IU4	ABHD14B	34	S				0	0	0	0	0	0.12046
Q6UXT9	ABHD15	313	S	0.0619109	1.03762	3.20591	0	0	0	0	0	0.27364
Q6UXT9	ABHD15	434	S				0	0	0	0	0.129247	0.551349
Q6UXT9	ABHD15	451	S	4.30543	0	1.60222
O95870	ABHD16A	32	T				0	0.958337	0	0.951064	0.711578	0.522456
P08910	ABHD2	285	S	0.155827	0.536961	0.472417
P08910	ABHD2	415	S	21.9242	4.89135	3.82072
P08910	ABHD2	417	T	23.9901	0.92053	0
Q9BV23	ABHD6	115	S	1.04331	1.23057	3.89896
Q9BV23	ABHD6	255	S	0	0	0.914182
Q8IZP0	ABI1	174	T	1.69491	0	3.02158
Q8IZP0	ABI1	178	T	2.11683	2.54348	0	0.865885	0	2.43686	0	3.15	0
Q8IZP0	ABI1	183	S	0	2.97344	0	2.67186	2.61322	0.202077	0.816071	0.597586	0.184793
Q8IZP0	ABI1	222	S				0	0.133106	0.0677674	0	0	0
Q8IZP0	ABI1	225	S				3.14011	6.84524	2.52586	1.40414	0.225967	0.590261
Q8IZP0	ABI1	323	S				0	0.399177	0.222659	0.586285	0.448605	0.168673
Q9P2A4	ABI3	342	S	2.57345	1.53911	1.71375	0	0	1.25211	1.98923	0	0
P00519	ABL1	718	S				0	1.26486	0	0.140748	0	0.297487
O14639	ABLIM1	216	S	0.500639	0.780132	0.961948	3.41235	0.716682	0	0	0.22782	0
O14639	ABLIM1	351	T				0	0	0	0.553517	0	0
O14639	ABLIM1	352	S				0.977133	1.61946	0	0	0	0.578852
O14639	ABLIM1	367	S	1.71255	0.732987	0	0.755057	1.0158	0.44812	1.46517	0	1.40546
O14639	ABLIM1	431	S	1.23944	2.63487	0	0	5.66603	4.668	4.88364	7.5985	4.37474
O14639	ABLIM1	435	S	1.36524	0	1.0074	0	0	0.736491	0.327527	2.96436	1.39882
O14639	ABLIM1	452	S	3.58755	1.09626	1.51445	0	2.78245	0.444741	5.00633	8.94726	5.03167
O14639	ABLIM1	455	S	1.22302	0	0.426937	0	0	0	1.04734	2.30397	0
O14639	ABLIM1	587	S	11.2483	4.3526	7.9418	2.038	0	0	2.21702	11.6852	1.01326
O14639	ABLIM1	655	S	0	0.263784	0.636727	0.816256	1.5462	1.6352	1.09892	0.124576	0.824217
O14639	ABLIM1	706	S	0.24037	0.12087	0.331697	0	0.542154	0	0.599771	0.134053	0.680856
O14639	ABLIM1	756	S	0	0	0.0637108
Q6H8Q1	ABLIM2	364	S				0	0.073832	0.589352	0	0.594633	0.623326
O94929	ABLIM3	163	S	11.1948	4.90567	11.3968	0	0.783293	1.20782	0.559739	0	2.4546
O94929	ABLIM3	277	S	66.9314	18.1525	23.1704	0.224581	1.42886	2.23252	0.904351	0	2.46459
O94929	ABLIM3	279	T	12.6189	3.87256	5.27099	0.224581	0.119277	1.99635	0.904351	0.317882	0.281546
O94929	ABLIM3	280	S	92.9083	11.5955	35.6899	2.10334	1.26703	0	0.904351	0.239788	1.74132
O94929	ABLIM3	282	S	9.57564	18.8248	6.25855	2.38217	1.38628	2.9675	0.904351	0.317882	1.66118
O94929	ABLIM3	286	S	10.8287	6.8441	5.65635
O94929	ABLIM3	287	S	0.616016	0.386361	1.5224
O94929	ABLIM3	290	S	1.66658	0	0.326159
O94929	ABLIM3	372	S	65.8891	9.97136	93.8446	0	0.00990021	1.35224	3.42319	2.57294	4.21997
O94929	ABLIM3	373	S	234.991	7.01557	9.81817	5.11889	4.7689	4.78998	3.42319	7.79087	8.85713
O94929	ABLIM3	376	Y				0	4.78195	0	0.994578	3.96855	0
O94929	ABLIM3	379	S	3.8931	43.1359	49.3282
O94929	ABLIM3	381	T	5.48554	0	2.63301
O94929	ABLIM3	388	S	3.12872	3.12801	2.35596	0	0.706328	2.11546	1.80863	0.792575	1.14504
O94929	ABLIM3	408	S	8.74602	5.47951	10.4394
O94929	ABLIM3	409	S	0	0	0.739176
O94929	ABLIM3	493	S	2.9035	1.38131	2.43854
O94929	ABLIM3	503	S	240.214	99.6205	127.205	0.397075	0	0.830142	2.30627	11.901	3.75309
O94929	ABLIM3	504	S	82.5198	34.8323	27.8222	0	0	0	0	8.15362	0.0585703
O94929	ABLIM3	557	T	1.55392	0	0
O94929	ABLIM3	567	S	1.65353	0.577734	0
O94929	ABLIM3	576	S	20.7662	5.62198	6.32068	0	0	0.140573	0.0820589	0.0665947	0.521966
O94929	ABLIM3	585	S	1.2462	0	0.929918
O94929	ABLIM3	597	T	0.46269	0	0.125587
O94929	ABLIM3	599	S	3.01712	1.03548	1.3267
O94929	ABLIM3	605	Y	0.46269	0	0
O94929	ABLIM3	607	S	0	0.117211	0
Q15018	ABRAXAS2	368	S				0	2.68299	0	0	0.789948	0
Q15018	ABRAXAS2	372	S				0	3.61655	0.764265	0	0.789948	1.07265
Q15018	ABRAXAS2	375	S				0	3.61655	1.49392	0	0.789948	1.07265
Q15018	ABRAXAS2	377	Y				0	2.68299	0.764265	0	0.789948	1.07265
Q8N961	ABTB2	67	S				0.1886	0	0	0	0.603202	0.383807
P09110	ACAA1	166	S				0.834717	0	0	0	0	0
P09110	ACAA1	215	S				1.84829	0	0	0	0	0.702513
P09110	ACAA1	251	S				0.0737675	0.289206	0	0.315237	1.00263	0
P09110	ACAA1	291	S				0.84155	0	0	0	0.185398	0.177179
P42765	ACAA2	333	S				0	0	0.193506	0	0	0.142722
Q13085	ACACA	1257	S				1.36854	0	0.950111	3.54838	2.40995	8.68665
Q13085	ACACA	1259	S				2.59874	0	0.950111	3.78465	2.40995	0
Q13085	ACACA	1263	S				1.10414	0	0	0.566217	0.441819	0.802637
Q13085	ACACA	23	S	1.44133	2.18142	0.845082	0.149057	1.78387	1.8691	1.74058	3.90509	1.71655
Q13085	ACACA	25	S	0.451045	4.21765	0.209697	0	0	1.06437	0.899555	1.17477	0.875438
Q13085	ACACA	29	S	2.36247	5.02345	3.36386	1.22157	1.2237	2.10324	2.00243	4.19152	4.36187
Q13085	ACACA	723	Y	0	0	1.24629
Q13085	ACACA	724	T	0	0	1.24629
Q13085	ACACA	80	S	1.55109	2.9782	1.72682	13.0242	5.74254	6.82756	6.66287	13.3449	2.28451
Q13085	ACACA	835	S	2.26546	2.30141	0.117385
Q13085	ACACA	96	S				0	0	0	0	0	0.889112
O00763	ACACB	1340	S	0.914995	0	0	0	0	6.96409	15.3656	0	0.836475
O00763	ACACB	1342	T	0	0	0.377647	0	8.46154	6.32263	10.7598	1.82466	0.615214
O00763	ACACB	1350	S				0.416501	0.305696	1.24282	0	0	0.563762
O00763	ACACB	1351	T	0.144454	0.540147	0.549693	0	0	1.7127	5.07473	5.48648	2.43008
O00763	ACACB	1408	S				0	1.02395	0.192852	0.350368	0	0
O00763	ACACB	1414	S	0	0.262198	0	0	1.92906	0	1.55519	0	0
O00763	ACACB	1557	S	0	0.764847	0.982901
O00763	ACACB	174	S	0.263033	0.0683837	0.534924
O00763	ACACB	192	S				0	0	0	0.260329	1.3856	25.1463
O00763	ACACB	195	S				0	0	0	0.260329	1.3856	25.9554
O00763	ACACB	200	S				0	0	0	0	0.105913	11.7262
O00763	ACACB	220	S				0	0	5.80891	1.74288	2.3751	4.144
O00763	ACACB	222	S	1.27731	3.28946	6.17093	2.94027	6.19659	6.21549	1.76018	2.8549	2.12441
O00763	ACACB	243	T	0	0.866261	0
O00763	ACACB	300	T				0	0	0	0	0	0.354167
O00763	ACACB	35	S				0.154914	7.39002	0	0	1.81969	0
O00763	ACACB	37	S	0	0	2.42219	8.57554	40.504	48.5976	51.4556	77.7667	49.0652
O00763	ACACB	423	S	0.431154	0	0.224252
O00763	ACACB	469	S	4.07445	9.41006	11.633	0.596302	0.294062	0.127266	0.124628	0.119891	0
O00763	ACACB	72	S				1.53996	19.0453	12.0277	11.0663	13.2129	3.74691
O00763	ACACB	91	S	0.183755	0	0.25373	0.1646	0.320965	0.749183	0.475928	0.749982	0.957947
Q709F0	ACAD11	562	S				0.577954	0	0	0	0	0
P11310	ACADM	38	S				6.25348	0	0	0	0	0
P11310	ACADM	42	T				6.25348	0	0	0	0	0
P11310	ACADM	51	T				6.25348	0	0	0	0	0
P49748	ACADVL	328	S	0.394846	0.68015	0
P49748	ACADVL	522	S	0	0	0.117455
P49748	ACADVL	590	S				0.275716	0	0	0	0.145766	0
Q15057	ACAP2	379	S				0.988282	1.6543	0.431307	0	0.409399	0
Q15057	ACAP2	381	S				0	0	0	0.664472	0.0822602	0
Q15057	ACAP2	521	S	0.633006	1.03709	0	0	0.610836	0	0.175407	0.11495	0
Q15057	ACAP2	533	S				0	0	0	0	0	2.93572
Q15057	ACAP2	534	S				0	0	0	0	0	2.93572
Q15057	ACAP2	581	S				0	0	0	0	0	0.295452
Q9H3P7	ACBD3	316	S				0	0	0	0.161741	0	0
Q9H3P7	ACBD3	393	S	0.322917	0	0.388665
Q8NC06	ACBD4	166	S	21.3565	36.7066	20.9964	6.06887	5.1521	2.72737	5.07535	1.97466	1.2415
Q8NC06	ACBD4	169	S	2.42291	3.48276	1.20966	0	0.0350802	0.217945	0.402836	1.00192	1.52709
Q8NC06	ACBD4	171	S	2.6479	10.0798	8.77288	2.86319	1.84615	1.15568	2.59634	1.31951	0.430109
Q5T8D3	ACBD5	193	S	4.55398	4.48398	6.15863	0	2.31168	1.4768	3.0586	4.70299	0
Q5T8D3	ACBD5	194	S	1.71427	3.11724	3.71346	5.49681	4.41846	3.28535	7.55665	9.60176	0
Q5T8D3	ACBD5	196	S	7.20283	4.02971	1.41628	0.116798	2.31168	2.86613	3.0586	4.70299	0
Q5T8D3	ACBD5	200	S	5.7127	7.47986	9.26255	0.618276	4.41846	3.28535	8.31155	9.60176	0
Q5T8D3	ACBD5	215	S	0.0632089	0	0
Q5T8D3	ACBD5	418	S				0	3.35227	4.58943	0.150445	0.916093	0
Q5T8D3	ACBD5	444	S	0.11123	0	0
P12821	ACE	1121	S	0	0.644854	2.47945
P12821	ACE	1122	S	0	0.644854	2.47945
P12821	ACE	1125	Y	0	0.644854	2.47945
Q9UKV3	ACIN1	1004	S	18.6733	20.7474	29.7411	2.49882	4.12674	4.10785	2.78361	2.22872	5.98501
Q9UKV3	ACIN1	208	S				0	0.0174462	0.871405	0.124093	0.729964	0.39676
Q9UKV3	ACIN1	210	S				8.83927	0.96948	0	0	0.201775	0
Q9UKV3	ACIN1	216	S	0.593185	1.3855	1.02853	0.826505	17.8769	7.14541	6.04664	24.0001	10.3507
Q9UKV3	ACIN1	240	S				0	0.9921	0.567292	0	0	2.07512
Q9UKV3	ACIN1	243	S	0	0	0.368181	0.52893	1.73638	0	0.638016	0.398772	2.49122
Q9UKV3	ACIN1	365	S				0	2.07326	1.48867	1.02092	0.90651	0
Q9UKV3	ACIN1	388	S				1.02281	3.69015	2.41329	1.08668	0.62936	0
Q9UKV3	ACIN1	400	S				0.115078	0.97264	1.52331	0.684791	0.478036	0
Q9UKV3	ACIN1	408	T				0	0	0.857696	0	0	0
Q9UKV3	ACIN1	410	S				0	0	0	0.581517	1.0903	0.871266
Q9UKV3	ACIN1	414	T				0	0	0	0	0	0.515425
Q9UKV3	ACIN1	420	T				0	0.834761	0	0	0	0
Q9UKV3	ACIN1	478	S				0	0	0	0	0	1.09415
Q9UKV3	ACIN1	490	S				2.83214	2.94237	6.86904	2.34867	3.93263	0
Q9UKV3	ACIN1	561	S				0	0.141214	1.02747	0.246622	0.333463	1.63316
Q9UKV3	ACIN1	563	T				0	0.146969	0.0843438	0.121444	0	0
Q9UKV3	ACIN1	657	S				2.18389	0.0457181	0.629159	0.33201	0.838291	1.27596
Q9UKV3	ACIN1	682	T				0	0	0.543804	0	0	0.428435
Q9UKV3	ACIN1	710	S				0.285042	32.4383	24.2787	1.17774	20.7936	9.53569
Q9UKV3	ACIN1	714	S				17.1882	0.174195	0	22.4093	0	9.4847
Q9UKV3	ACIN1	729	S				10.4924	0.725572	0.752562	6.0766	0.382125	2.85332
Q9UKV3	ACIN1	825	S				0	0	0.168462	0.491707	0.15696	2.27109
Q9UKV3	ACIN1	838	S				0	0	0	0	0.583985	0.38597
P53396	ACLY	455	S				4.32643	14.3435	5.84737	10.561	5.91588	4.22641
P53396	ACLY	481	S	1.92616	0.749311	0.433354	0.567525	0.125148	0.214788	0.405471	0	0.15164
P53396	ACLY	663	S	0.586886	0.188409	0	0	0	0	1.19158	0	0
P21399	ACO1	2	S				0	0	0.259529	0	0	0.126931
P21399	ACO1	30	S				0	0	0	0	0	0.139825
P21399	ACO1	630	S				0	0.0663626	0.606302	0.27385	0	0
Q86TX2	ACOT1	232	S	0	0	0.580814	0.296694	0	0.267743	0	0	0.100036
Q86TX2	ACOT1	56	T	0	0.902846	1.07972
Q8WYK0	ACOT12	350	S	0.08218	0	0.38591
Q99424	ACOX2	55	S				0.246771	0	0	0	0	0
Q99424	ACOX2	9	S	2.54382	2.56442	8.73654	2.58914	2.73447	2.31145	2.34144	1.9518	0
O15254	ACOX3	4	T	0	0	0.0900819
P33121	ACSL1	422	S				0.271178	0	0	0	0	0
P33121	ACSL1	423	S				1.02658	0.325164	0.175069	0	0	0.098339
P33121	ACSL1	620	S	5.2725	5.1448	5.1989	1.13172	0.600524	1.64526	0	0	0.796997
Q9ULC5	ACSL5	517	S	0.0438484	0.48688	0.46978
Q9ULC5	ACSL5	605	S	0	0.718883	3.31346
Q9ULC5	ACSL5	634	T	0	0.270342	0.587144
Q9ULC5	ACSL5	676	S	0.108184	0.128817	0.554294
Q9ULC5	ACSL5	72	S	0	0.300405	0.435552
Q6NUN0	ACSM5	525	S	0	0	0.385471
Q6NUN0	ACSM5	526	S	0	0.305144	0
Q9NR19	ACSS2	265	S				2.75044	0.0690437	0.517898	0.173168	1.7541	1.09415
Q9NR19	ACSS2	267	S	2.08151	2.40447	0.37668	0	1.36574	0.324167	0.910608	0.611237	0
Q9NR19	ACSS2	28	S	6.51026	1.19574	189.034
Q9NR19	ACSS2	30	S	773.046	656.775	6.61636	65.7776	86.8358	40.9494	83.5326	59.6351	35.6278
Q9NR19	ACSS2	428	S	0.0948096	0	0.16984
P60709	ACTB	199	S	0.510337	0.176173	0.639834
P60709	ACTB	203	T	0	0	1.72381	1.504	0.904782	0	1.1808	0	0
P60709	ACTB	239	S				0.72323	0.812233	0.343535	0	0.383999	0
P60709	ACTB	323	S	2.92568	1.84936	2.13703
P60709	ACTB	52	S	1.20221	0.869948	1.08954	0	0	0	0	0	0.414787
Q9Y615	ACTL7A	14	T				1.9448	0	0.342628	0	0	0
Q8TC94	ACTL9	77	T	0.189348	0.442313	0
O43707	ACTN4	159	S	2.12725	1.01847	2.08076	0	0	0.572649	0	0	0
O43707	ACTN4	191	S				0	0	0	0	0	0.186434
O43707	ACTN4	423	S	0.298696	0	0.215385
P61160	ACTR2	117	T	0.196194	0	0.328444
P36896	ACVR1B	168	S	0.442799	1.96954	1.38935
P37023	ACVRL1	160	S	3.32633	0.896546	1.07703	0.517146	0	0	0.183116	0	0.163221
P37023	ACVRL1	161	S	5.06481	0.896546	1.52374	0.131855	0	0	0	0	0.682221
Q03154	ACY1	239	S				0	0	0	0.027679	0	0
Q03154	ACY1	408	S	0.152242	0	0.0905977
P78536	ADAM17	791	S				0.404705	1.10769	1.88723	0.712498	1.66387	0.690925
O15072	ADAMTS3	1133	S	0.381613	0.654519	0.370877
O15072	ADAMTS3	1139	S	0.381613	0.654519	0.370877
O15072	ADAMTS3	1141	T	0.381613	0.654519	0.370877
O15072	ADAMTS3	1150	S	0.381613	0.654519	0.370877
O15072	ADAMTS3	1153	T	0.381613	0.654519	0.370877
Q9P2N4	ADAMTS9	758	T	0.750291	0	0.796466
Q9P2N4	ADAMTS9	768	T	0.750291	0	0.796466
P82987	ADAMTSL3	1157	S	0.213706	0.285985	0.511187
P82987	ADAMTSL3	631	S				0	0.629588	0.6713	0.389087	0	0
P55265	ADAR	601	T				0	2.37331	0.896294	1.36661	1.09825	0.594819
P55265	ADAR	823	S	0	1.4029	0
P55265	ADAR	825	S	1.2888	0.678611	1.19231
P51828	ADCY7	279	S	0	1.78561	1.18299
P51828	ADCY7	289	T	0	1.78561	1.18299
P51828	ADCY7	293	S	0	1.78561	1.18299
P51828	ADCY7	296	S	0	1.78561	1.18299
O60503	ADCY9	1257	S				0	0	0	0	0	0.637773
O60503	ADCY9	27	S				0	0	0.117401	0	0	0.332097
O60503	ADCY9	610	S				0	0.697555	0	0.702906	1.03911	0
P35611	ADD1	12	S	0.205582	0.201958	0.803821	0	5.58462	1.73325	1.93236	0.608866	0.683766
P35611	ADD1	353	S	0	2.28745	2.57372	0	0.184241	0.351254	0	0.691233	0
P35611	ADD1	355	S	1.87809	3.06547	3.49925
P35611	ADD1	358	S	17.108	19.496	30.1807	25.2771	30.6802	17.9229	12.1034	14.3402	18.6599
P35611	ADD1	407	Y				0	0.972973	0	1.06882	0	0
P35611	ADD1	408	S	0	0.363522	0.592829	0.351749	0	0	0	1.00902	0
P35611	ADD1	436	S				1.03288	0	0	1.8851	0.458671	0
P35611	ADD1	483	S				0	0	0	0	0	0.479141
P35611	ADD1	586	S	0.214687	0.415393	0	0	1.86611	0	0	0	0
P35611	ADD1	726	S	2.36537	0.456417	0.549195
P35612	ADD2	11	S				0	0	0	0.177492	0.107227	0.288216
P35612	ADD2	2	S	1.37532	0.340916	0	0	0	0.210483	0	0	0.329496
P35612	ADD2	528	S				0	0	0	0	0	0.351102
P35612	ADD2	532	S	1.52444	0.438804	0.312444
Q9UEY8	ADD3	12	T				0	1.11035	0.337408	0.405971	0	0
Q9UEY8	ADD3	677	S	0	0.574799	0.43819	0	0.515767	0	0	0	0
Q9UEY8	ADD3	679	S				0	0.262753	0.283976	0.319825	0.911621	0
Q9UEY8	ADD3	681	S	0.678973	1.09178	1.56269	1.14287	16.7243	7.5465	5.17781	2.17789	1.43199
Q9UEY8	ADD3	683	S	0	0	3.30935	0	4.45713	0	0.571729	0	0.0681551
Q96PE1	ADGRA2	1107	S				0.0629784	0.485888	0	0	0	0
Q86SQ4	ADGRG6	1162	S				0	0	0	0	0	0.335033
Q86SQ4	ADGRG6	1165	S				0	0	0	0	0	0.575479
Q86SQ4	ADGRG6	1191	T				0	0	0	0	0.744303	0.203412
Q86SQ4	ADGRG6	1199	S				0	0	0	0	0.744303	0.755047
O95490	ADGRL2	1430	S	0.796411	0	0.978417	0	0	0	0.336758	0.359835	0
P07327	ADH1A	23	S				1.15713	1.70669	0.757671	0.607612	0.558976	0
P00325	ADH1B	165	S	9.48783	0.567389	0	0	0.750586	0	0	0	0
P00325	ADH1B	23	S				5.00327	3.23227	2.2573	2.18594	1.05949	1.26071
P00325	ADH1B	342	S				0	0	0	0	0	7.57159
P00325	ADH1B	35	Y				0.32881	0	0	0	0	0
P00325	ADH1B	365	S	0.286128	0.311244	0.385178	4.27434	1.7827	2.5329	1.38287	0.944417	1.17591
P08319	ADH4	107	S				0	0.858046	2.24777	0.998471	0.11495	0
P08319	ADH4	124	S	0	1.46737	3.13528	1.5031	0	1.24345	0	0.300973	0.168588
P08319	ADH4	232	S				0.574304	0.524266	0.969973	0.608341	0.528885	0.321668
P08319	ADH4	278	S	0	11.2436	12.5652	17.832	6.88083	1.76962	5.98248	7.20664	0.551633
P08319	ADH4	280	T				6.27806	2.72532	4.96415	1.76804	2.84816	2.72456
P08319	ADH4	330	S				0.799053	0.715501	10.3132	0.0913527	0.26112	0
P11766	ADH5	351	S				0.395037	0.0800075	0.447735	0	0	0.466162
P28332	ADH6	2	S				0.39373	1.70761	1.39117	0.402961	0	0.997785
Q9H2P0	ADNP	171	T	0	0.171036	0.221803
Q9H2P0	ADNP	921	S				0	0	0.304003	0	0.424824	0.669474
Q9H2P0	ADNP	934	S	0.890789	39.5096	2.46078
Q9H2P0	ADNP	938	T	0.890789	39.5096	2.46078
Q9H2P0	ADNP	942	T	0.890789	39.5096	2.46078
Q9H2P0	ADNP	946	T	0.890789	39.5096	2.46078
Q9H2P0	ADNP	953	S	0.542331	0.471631	0.302363	0	0	0.767424	1.88906	0.971179	0
Q9H2P0	ADNP	955	S				0	0	0	1.77242	1.08362	0
Q9NX46	ADPRHL2	64	T				0	0	0.22198	0	0	0
P35348	ADRA1A	458	S				0	0	0	0.348575	0	0
P35368	ADRA1B	246	S	7.6163	6.26275	15.8906
P35368	ADRA1B	248	S	7.6163	6.26275	15.8906
P35368	ADRA1B	252	T	7.6163	6.26275	15.8906
P07550	ADRB2	246	S				0	0	0.0980962	1.41415	0.341648	0.339102
Q16186	ADRM1	211	S				0	0	0	0.11017	0	0
P30566	ADSL	9	S	0.49957	0.385824	0.344708	1.90943	0.131967	1.53183	0.926109	0	0.647739
Q8TED9	AFAP1L1	329	S				0	0	0	0	0	0.638185
Q8N4X5	AFAP1L2	484	S				0	1.19301	0	0	0	0
P55196	AFDN	1082	S				5.62832	0	0	0	1.47384	0
P55196	AFDN	1083	S	0	10.9257	13.2776	1.7253	4.03958	3.31502	5.52697	1.2914	4.90446
P55196	AFDN	1107	S				0	0	0	0	0	0.344432
P55196	AFDN	1172	S				0	0.0517721	0.253001	0.768386	0.608873	0.528301
P55196	AFDN	1173	S	14.1178	6.41632	6.83614	0	2.47784	0.307244	2.78271	1.67892	1.56386
P55196	AFDN	1182	S	34.8573	7.4949	27.9582	3.58126	16.3942	15.2749	16.9776	13.5607	8.9913
P55196	AFDN	1211	T				0	1.57572	0	2.17906	0.292362	0
P55196	AFDN	1236	S	1.04988	1.05176	2.18207	0	0	0	0.189559	0.347831	0.515554
P55196	AFDN	1275	S	0.554472	0	1.43879	3.04415	6.36773	2.91833	2.99722	4.54504	0.814715
P55196	AFDN	1696	S	1.52666	0	0.789872	0	0	0.39172	0	0.168631	0.776319
P55196	AFDN	1698	S	0	0	1.10645
P55196	AFDN	1721	S				0	1.37755	0	0.342444	0.540903	0
P55196	AFDN	1772	S				0	0.672241	1.33551	0.624586	0	0
P55196	AFDN	1774	S	0.781292	1.07399	0.685929	0	1.87185	8.96596	3.33915	2.17087	0.186684
P55196	AFDN	1779	S	26.4938	17.2218	10.0353	1.09018	1.15085	1.89096	1.02078	0.719813	0.991708
P55196	AFDN	1782	S	2.32055	1.74695	1.01634
P55196	AFDN	1799	S				0	0.246121	0	1.24169	1.14467	1.09899
P55196	AFDN	181	S				5.0487	0	5.82566	0.271007	1.76496	0.61797
P55196	AFDN	216	S				0	0.0585239	0.60144	0	0	1.19069
P55196	AFDN	424	S	1.73408	0	1.78089	0	0	0.323755	0	0	0
P55196	AFDN	557	S				0	0	0.383314	0	0.0597643	0.682813
P51825	AFF1	584	S				0	0.243069	0	0	0	0
P51816	AFF2	517	T	0	3.7215	0
P51816	AFF2	524	S	0	3.7215	0
P51816	AFF2	525	T	0	3.7215	0
Q9UHB7	AFF4	212	S	0.357213	0.182796	0.641416
Q9UHB7	AFF4	487	S				0.80241	0.937214	0	0.715765	0	0
Q9UHB7	AFF4	703	S				0	0.401031	0.458476	0.365425	0.627068	0.289787
Q9UHB7	AFF4	706	S				0	0.642104	0.897063	0.365425	0.627068	0.289787
Q6ULP2	AFTPH	291	T	0.330411	0.201593	0
Q6ULP2	AFTPH	411	S				0	0	0	0	0	0.808302
Q6ULP2	AFTPH	508	S	0.551685	0.498729	0
Q6ULP2	AFTPH	518	S				0	1.59626	0.76443	0.560427	0.0667963	0
Q6ULP2	AFTPH	866	S	0	0.372579	0.438014
Q96P47	AGAP3	226	T				0.503432	0	0	0	0	0
Q96P47	AGAP3	233	T				0.503432	0	0	0	0	0
Q96P47	AGAP3	234	Y				0.503432	0	0	0	0	0
Q96P47	AGAP3	538	S	0.140991	0.101156	0.201172	0	0.071847	0	0	0	0
Q8NEM8	AGBL3	229	T	1.22207	0	0
Q8NEM8	AGBL3	233	S	1.22207	0	0
Q8NEM8	AGBL3	236	S	1.22207	0	0
Q8NEM8	AGBL3	341	T	2.23526	7.10972	0.563583
Q8NEM8	AGBL3	349	S	2.23526	7.10972	0.563583
Q8NEM8	AGBL3	351	S	2.23526	7.10972	0.563583
P52594	AGFG1	167	S	0.554968	0.218096	0.793242	0	0	0.158421	0.331795	0.212047	0.806139
P52594	AGFG1	181	S				0.873498	2.4331	1.67369	3.97199	3.37538	0.247525
P52594	AGFG1	362	S				0	0.16899	0.2277	0.733491	0.38094	0.388288
Q8N302	AGGF1	11	S	0	0.862789	0.972527	0.10939	0	0.318673	0	0	0
Q8N302	AGGF1	7	S	0.173886	0.968284	0.972527	0.10939	0	0.318673	0	0	0
Q9BSE5	AGMAT	46	S	7.0776	8.10345	9.22563	0	1.12075	2.70718	0.504609	0.542074	0.739081
O00116	AGPS	65	S	1.5942	1.13238	3.54525	3.91728	0.242753	0.270671	0.454414	0	2.35128
O00468	AGRN	896	S	0.293172	0	0.226647
P21549	AGXT	207	S	1.68384	1.82531	1.52377	1.1491	0.552499	0.837147	0.479918	0	0
P21549	AGXT	263	T	0	0	1.10976
Q9BYV1	AGXT2	253	S				1.72014	1.05156	0	0	0	0
Q8WYP5	AHCTF1	1218	S	1.31637	0.7414	0
Q8WYP5	AHCTF1	1222	S	0.69833	0.310743	0.60247	0.367789	0.917256	1.58957	0.756916	0.424462	0.994875
Q8WYP5	AHCTF1	1232	S				0	0.454753	0.567512	0	0	0
Q8WYP5	AHCTF1	1541	S	2.0331	3.01808	0	0	0.435243	0	0.609009	0.293001	0
O43865	AHCYL1	85	S	5.25036	4.27922	1.43228
Q96HN2	AHCYL2	166	S	0.839821	0.460211	0.224789
Q09666	AHNAK	1042	S				0	0.693414	0.567237	1.4553	1.04777	1.90207
Q09666	AHNAK	1068	S				0	0	0.230299	0.317503	0.844892	0.716934
Q09666	AHNAK	110	S	0.79351	0	0
Q09666	AHNAK	1123	S				0.244757	0	0	0.240755	0.282331	0.608261
Q09666	AHNAK	1138	S				0	0	0	0	0	0.548002
Q09666	AHNAK	1170	S				0	0	0	1.31774	0.622673	1.48967
Q09666	AHNAK	1298	S				0	1.58919	0.309772	1.42799	2.1216	4.32015
Q09666	AHNAK	135	S	3.31572	3.29955	10.6088	27.7322	46.9405	37.9303	20.9426	17.9478	7.96405
Q09666	AHNAK	1452	S				0	0	0	0	0	0.383807
Q09666	AHNAK	1580	S				0	0	0	0	0	0.637438
Q09666	AHNAK	176	S	0.313384	0.251767	0.431537
Q09666	AHNAK	177	S	0	0.673241	1.043	0	4.64773	2.6638	2.94432	2.2667	1.71735
Q09666	AHNAK	1782	S				0	0	0	0	0	0.248882
Q09666	AHNAK	210	S	12.2799	12.9379	34.38	20.7031	60.4241	53.2513	29.649	25.1097	23.4466
Q09666	AHNAK	212	S	0.621208	0.634867	1.03902	0.476111	0.732732	7.75968	0.64031	2.88358	3.92254
Q09666	AHNAK	216	S	1.44526	6.63791	8.77962	12.8828	50.8383	45.6196	25.3517	25.2886	23.3949
Q09666	AHNAK	220	S	0.908543	0.859853	1.44407
Q09666	AHNAK	2397	S				0.0234537	0.786669	0.602566	0.415654	0.625179	0
Q09666	AHNAK	2836	S				0	0	0	0	0	1.00628
Q09666	AHNAK	332	S				0.0606348	0.206711	0.767259	0.143348	0.275041	0
Q09666	AHNAK	3326	S				0	0	0	0	0	0.403636
Q09666	AHNAK	3409	S				0	0	0	0	0	0.318474
Q09666	AHNAK	3426	S				0	0.104183	0.166429	0	0.0849223	0.519546
Q09666	AHNAK	3716	T				0	0	0	0	0	0.414091
Q09666	AHNAK	379	S				0	0	0.818357	0.440783	0.476241	0
Q09666	AHNAK	41	S	0	0.634008	0.660464
Q09666	AHNAK	4100	T				0	0	0	0.424885	0.58544	1.73038
Q09666	AHNAK	4360	S				0	0	0	0	0	0.789632
Q09666	AHNAK	4386	S				0	0	0	0	0	1.38244
Q09666	AHNAK	4425	S				0	0.772574	3.22464	1.54365	0.954142	0.479759
Q09666	AHNAK	4430	T				0	0	0	1.03754	0.59934	1.23321
Q09666	AHNAK	4486	S				0	0	0.470839	1.25789	2.10002	4.95056
Q09666	AHNAK	4520	S				0	0	0	0.501182	0.694733	0
Q09666	AHNAK	4522	S				0	0	0	0.237154	0	0
Q09666	AHNAK	470	S				0	0	0	0	0	1.45669
Q09666	AHNAK	4766	T				0	0	0	0	0.29562	1.57383
Q09666	AHNAK	4850	S				0	0	1.08052	0	0	1.48318
Q09666	AHNAK	4908	S				0	0.631917	1.16304	0.875365	0.317619	0.461449
Q09666	AHNAK	4953	S				0	0	0	0.519443	0.8483	0.629532
Q09666	AHNAK	4995	S				0	0	0.492706	0	0	1.49812
Q09666	AHNAK	5099	S				0	0	0	0	0	0.0872837
Q09666	AHNAK	511	S				0	0.55936	1.474	3.2565	0.766806	1.08357
Q09666	AHNAK	5110	S				1.10996	7.1748	3.93725	2.52315	0.777028	1.02101
Q09666	AHNAK	5195	S				0	0	1.18733	0	0	1.05552
Q09666	AHNAK	5293	S				0	0	0.233227	0	0	0.837891
Q09666	AHNAK	5298	S				0	0	0.588116	0	0	0.48957
Q09666	AHNAK	5332	S				0.0721851	0.242894	0.833988	0.786807	0	0
Q09666	AHNAK	539	S				0	0	0.0914233	0	0	0
Q09666	AHNAK	5397	S				0	0	0	0	0.490282	0
Q09666	AHNAK	5400	S	0.334726	0	0.118654	0	0.348615	3.38095	3.39969	4.83091	10.89
Q09666	AHNAK	5448	S	0.418822	0	1.10038	1.45761	10.5139	12.9859	18.9059	19.8282	11.5513
Q09666	AHNAK	545	T	0	0.117813	0
Q09666	AHNAK	551	T	0	0.117813	0
Q09666	AHNAK	5519	S				0	0	0.674377	0	0	0.386357
Q09666	AHNAK	553	T	0	0.117813	0
Q09666	AHNAK	5530	S				0	0	0.644488	0.762338	1.18876	0
Q09666	AHNAK	5577	S				0	0	0	0	0	0.985785
Q09666	AHNAK	5620	S				0	0	0.60556	0	0	0
Q09666	AHNAK	5641	S				0	0	0	0	0	0.766146
Q09666	AHNAK	5651	S				0	0	0	0	0	0.844561
Q09666	AHNAK	570	S				0	0.264857	2.24005	3.91777	4.82942	3.142
Q09666	AHNAK	572	S				0	0	0	1.2524	0.400135	0.63203
Q09666	AHNAK	5731	S	0.097715	0.281256	0.372811	0.127563	5.15593	2.04533	3.71903	6.44325	3.90606
Q09666	AHNAK	5735	S				0	1.66104	0	0	0.578001	1.17594
Q09666	AHNAK	5737	S				0	0.435501	1.71536	0.801613	2.24917	4.80609
Q09666	AHNAK	5739	S				0	1.65721	1.86484	5.55971	5.78846	12.8198
Q09666	AHNAK	5745	S				0.212012	0	0	7.78813	7.57436	7.51957
Q09666	AHNAK	5746	S				0.212012	0	0	7.78813	26.0219	7.51957
Q09666	AHNAK	5749	S	0.348798	0.717952	2.14371	0.879012	14.9023	11.7337	12.8785	26.315	16.4218
Q09666	AHNAK	5752	S	1.7413	1.20712	2.32891	2.42875	23.0736	20.8774	17.8006	46.5791	19.4901
Q09666	AHNAK	5762	S				0	1.30728	0.902283	0	2.42876	0
Q09666	AHNAK	5763	S				0	3.45555	2.00508	1.70145	1.28906	0.750953
Q09666	AHNAK	5780	S				0.284359	25.0121	9.05415	11.1824	14.1932	0.511666
Q09666	AHNAK	5782	S				2.2418	27.9867	9.56622	11.758	16.1787	1.18199
Q09666	AHNAK	5798	T				0	0	0	0.923954	0	0
Q09666	AHNAK	5830	S				0	0.200807	0.880031	1.44029	1.69717	1.98056
Q09666	AHNAK	5839	T	0.203791	0	0.857742	0	0.446495	0.153691	0.526338	0.994818	2.59786
Q09666	AHNAK	5841	S				1.53547	5.03983	3.5282	8.34422	13.2995	2.05992
Q09666	AHNAK	5845	T				0	0.314869	0	0.234513	0	0
Q09666	AHNAK	5851	S				0	0.373879	0.553117	0.727374	0.41796	0.169322
Q09666	AHNAK	793	S				0	0	1.93973	0.585347	0.890182	1.08833
Q09666	AHNAK	845	S				0	0	0	0.671305	0.999858	0.797281
Q09666	AHNAK	93	S	0.847991	0.575157	2.13293	6.36917	19.0478	18.2553	24.6886	46.4563	37.4485
Q8IVF2	AHNAK2	280	S				0.118291	0	0	0	0	0
Q8IVF2	AHNAK2	294	S	0.409965	0.612994	0
P02765	AHSG	330	S	0	0	1.17754
Q96BJ3	AIDA	162	S	0.687983	0.270499	0.628053
P55008	AIF1	37	Y	1.01598	2.44922	1.44773	0	5.05314	0.088602	0.0708953	0	0
P55008	AIF1	39	S	0.790188	3.07507	1.4683	2.25786	1.89838	0	1.2239	0.987364	0.554388
O95831	AIFM1	116	S	0	0.92325	1.98242	0	0.89131	0.960605	0.617496	0.480691	0
O95831	AIFM1	118	S	0.500563	0.790442	1.14589	2.19157	0	0	0	0	0.594767
O95831	AIFM1	268	S	0	1.99016	0.0316049
O95831	AIFM1	292	S	0.327178	0.26538	0.561825
O95831	AIFM1	371	S	1.18633	0.901163	0	2.67258	0.283534	0	0.27581	0.51791	0
O95831	AIFM1	416	S	0	0.513943	0.59321
O95831	AIFM1	519	S	0.279824	0	0.336738	0.511775	0.356116	0.612758	0.0577714	0	0
O95831	AIFM1	524	S				0.895016	0.379867	0.20506	0	0	0
Q12904	AIMP1	140	S				0	0.262503	0.860855	0.768873	0.0370292	1.52413
Q12904	AIMP1	144	S				0	0	0.532678	0	0	0
O00170	AIP	163	Y	0.861163	0	0
O00170	AIP	43	S	0.730476	0.62828	0.52496
Q96IF1	AJUBA	230	S	0	0	0.400504	0	0	0	0	0	0.694067
Q96IF1	AJUBA	263	S	0.64717	0.730231	0.76048	0	0	0	0	0	0.452204
P00568	AK1	178	S				0	0	0	0	0	0.465132
P54819	AK2	30	T				0	0	0.128211	0	0	0
Q9UIJ7	AK3	22	T	0	0.285126	0.572111
Q9UIJ7	AK3	37	S	0.468035	0.671989	1.11471	0	0	0.636246	0.201307	0.176837	0
P27144	AK4	47	S	8.50167	14.2144	6.75175
P27144	AK4	48	T	1.2804	2.75586	1.34232
Q92667	AKAP1	105	S				0	0	0	2.09064	0.470256	0
Q92667	AKAP1	107	S				0	0	0.377132	0.635104	2.35387	1.18248
Q92667	AKAP1	150	S				0	0	5.17403	0	0.991127	0
Q92667	AKAP1	429	S				0	0	0	0	0	0.593943
Q92667	AKAP1	445	S				0	0	0.682289	0.15367	0.316426	0.615034
Q92667	AKAP1	573	S	0	0	0.343009
Q92667	AKAP1	590	T				0	0.884823	3.38425	0	0	0
Q92667	AKAP1	592	S	1.2076	1.48355	2.0752	0.766686	7.55277	2.48622	11.7475	0.781785	3.95988
Q9UKA4	AKAP11	1100	T	0.429092	0.578736	0.70612
Q9UKA4	AKAP11	1171	S	3.8259	0	0	0	0.345854	0.5885	0	0	0.659276
Q9UKA4	AKAP11	1242	S	11.4017	15.2117	15.9932	6.00833	3.41863	0	2.29272	1.93483	0
Q9UKA4	AKAP11	1337	S				0	0	0	0	0.0956059	0
Q9UKA4	AKAP11	1340	S				0	0	0	0	0.0956059	0
Q9UKA4	AKAP11	1583	T	0.537253	0.508144	0.49885	0	0	0.220837	0	0	0
Q9UKA4	AKAP11	18	S	0.440279	0.522248	0.312913	0.139317	0.51595	0	0.506882	0.307397	0.365085
Q9UKA4	AKAP11	422	S				0	0	0	0	0	1.30238
Q9UKA4	AKAP11	433	S				0	0	0	0	0	1.24132
Q9UKA4	AKAP11	444	S	0.172721	0.154319	0.104954
Q02952	AKAP12	1116	T				0	0	0.455592	0	0	0.458308
Q02952	AKAP12	1328	S				3.35829	0.0570703	2.57924	1.35097	1.49258	2.37443
Q02952	AKAP12	1331	S				0	3.45231	0	0	0	0
Q02952	AKAP12	1587	S				0	0	1.57034	0.808981	0.312352	0.742146
Q02952	AKAP12	219	S	1.0579	0	0	0	0	0.240125	1.00938	0	0.631335
Q02952	AKAP12	283	S	0	0.301285	1.06284	0	3.76998	0	1.19748	0.367417	0.838329
Q02952	AKAP12	285	T				0	13.0561	3.02382	1.35701	1.53972	0
Q02952	AKAP12	286	S				0	0	1.60858	2.58807	0	0.3356
Q02952	AKAP12	364	S				0	1.55767	0	0	0	1.26156
Q02952	AKAP12	371	S				0	5.35044	2.05368	4.54991	3.51154	5.58869
Q02952	AKAP12	381	S				0	0.944532	1.0028	1.28347	1.6024	0.221508
Q02952	AKAP12	469	T				0	0.659667	0	0	0	0
Q02952	AKAP12	483	S	0	0.0997852	0.323726	0.233608	1.64956	0.537128	1.20659	0	0.662778
Q02952	AKAP12	597	T	0	0	0.582338
Q02952	AKAP12	598	S	0	0	1.08315	0.800851	0.924407	1.07585	2.11685	1.28693	1.01882
Q02952	AKAP12	612	S				0	0.59916	0	0.636132	0.643025	1.15626
Q02952	AKAP12	627	S	3.72786	2.51351	0.269709	0.310301	7.84915	4.45482	4.60594	12.349	1.28641
Q02952	AKAP12	629	S				6.48965	6.36216	1.29343	4.63638	3.22496	0
Q12802	AKAP13	1411	S	1.48317	0.993664	0
Q12802	AKAP13	1486	S				0	0	0	0.276609	0	0
Q12802	AKAP13	1489	S				0	0	0	0.276609	0	0.528507
Q12802	AKAP13	1507	S				0	0	0	0	0	0.425139
Q12802	AKAP13	1565	S				0	0.355983	0	0.306423	0.317924	0
Q12802	AKAP13	1642	S	0	0	1.00016	0	0	0	0.325282	0	0.834132
Q12802	AKAP13	1645	S	0.959893	0.848326	0	0	0	0	0.726887	1.1172	0.124001
Q12802	AKAP13	1647	S	1.53338	1.97852	0.340401	0	0	0	0.726887	0.698722	0.124001
Q12802	AKAP13	1876	S				0	0	0	0	0	0.365884
Q12802	AKAP13	1929	S	2.36514	2.78024	4.19904	0	1.01971	1.39565	1.16384	0.900192	2.96534
Q12802	AKAP13	1932	S	0.467309	0.743834	1.34513
Q12802	AKAP13	2390	S	1.21722	0.779739	0
Q12802	AKAP13	2398	S	1.22757	0.685663	0.724904	1.18261	0.447326	0	0	0	0
Q12802	AKAP13	2467	T	2.18677	0.618471	2.44144	0	0.428166	0	0.337384	0	0.532061
Q12802	AKAP13	2498	S				0	1.06744	0.131466	0	0	0
Q12802	AKAP13	2563	S	1.13399	0.629962	0.629724	0	0	0.282794	1.57459	0	1.5112
Q12802	AKAP13	2566	S				0	0	0.348864	0	0	0
Q12802	AKAP13	2567	S	0.955083	0.938142	1.15553
Q12802	AKAP13	2709	S	0	0.249619	0.679102
Q12802	AKAP13	2728	S	1.46504	1.36628	1.35964
Q12802	AKAP13	403	S				0	0.488258	0	0.756847	0.200603	0
Q12802	AKAP13	953	T				0	0	0	0.389316	0	0.204586
Q12802	AKAP13	983	S				0	0	0	0	0	0.321384
Q02040	AKAP17A	537	S	0	0.454913	0	0.426907	1.50062	0.76377	0.913875	0.837155	0.478883
Q9Y2D5	AKAP2	120	S				0	0	0.505453	0	0	0
Q9Y2D5	AKAP2	152	S	0.305614	0.2002	1.21989	0.148044	22.9788	15.7496	19.0936	12.3312	6.14519
Q9Y2D5	AKAP2	249	T				0	0	0	0	0	6.85363
Q9Y2D5	AKAP2	393	S	19.6678	1.53871	1.91502	5.87287	10.0133	5.23337	8.9747	4.219	6.17455
Q9Y2D5	AKAP2	465	S				0	0	0	0	0	0.710213
Q9Y2D5	AKAP2	467	T				0	0	0	0	0	0.259013
Q9Y2D5	AKAP2	630	S				0	0	0.317931	0	0	1.315
Q9Y2D5	AKAP2	718	T	3.04232	0	0
Q9Y2D5	AKAP2	720	S	0.55577	0.361303	0.737505	0.362424	1.85929	0.991429	1.64236	2.32328	2.03716
Q9Y2D5	AKAP2	748	S				0.00738514	6.31401	0.815967	8.35396	3.22993	8.61815
O75969	AKAP3	364	S	0	0.349733	1.81957
O75969	AKAP3	367	S	0.322489	0.349733	0
Q9P0M2	AKAP7	18	S	0.821304	0	0
O43823	AKAP8	323	S	1.32477	1.99001	1.6751	0	0	0	0.448276	0.641968	0
O43823	AKAP8	328	S	1.05206	1.73134	1.07726	0	0	0	0.448276	0.641968	0
O43823	AKAP8	339	S				0	0	0	0	0.217037	0
Q9ULX6	AKAP8L	283	S				0	0.0256233	0.11481	0	0	0
Q9ULX6	AKAP8L	294	T	4.11034	4.31967	0
Q9ULX6	AKAP8L	297	S	4.11034	4.31967	0.721153
Q9ULX6	AKAP8L	302	S	5.60428	0	0.721153
Q9ULX6	AKAP8L	308	T	1.49402	4.31967	0.721153
Q99996	AKAP9	1327	S	2.857	0	0.822488	0	0.195634	0	0.207716	0.114609	0
Q99996	AKAP9	1564	S	0	0	0.332342
Q99996	AKAP9	1642	S	2.25126	2.02502	1.06117
Q99996	AKAP9	1766	S				0	0.14316	0	0.179835	0	0
Q99996	AKAP9	2685	S				0	0	0	0	0	0.670941
P14550	AKR1A1	4	S				0	0	0	0	0	0.32141
Q04828	AKR1C1	23	T				0	0	0	0	0	2.87649
Q04828	AKR1C1	290	S	2.58265	0	0	0.573435	0	0	0.0669873	0.0182353	0.304671
Q04828	AKR1C1	38	T				0	0	0	0	0	2.87649
Q04828	AKR1C1	51	S	0.880634	0.628244	0.332928
Q04828	AKR1C1	73	S	0.80565	0.286046	0
P52895	AKR1C2	162	S				0.432943	0	0.420483	0	0	0
P17516	AKR1C4	162	S	0.0740136	0	0.450029
P51857	AKR1D1	246	S				0.402991	0.262877	0.466086	0.197546	0	0.273589
O43488	AKR7A2	255	S				1.67123	2.67218	3.79303	4.04755	1.05729	1.81428
P31749	AKT1	122	S	3.42338	9.47127	3.89486
P31749	AKT1	124	S	20.0271	41.1598	17.243	0	0.489156	1.77707	2.42354	0.343182	2.9571
P31749	AKT1	126	S	9.50348	14.1196	7.35425	0	0	0.409247	2.58022	0.544857	1.15626
P31749	AKT1	129	S	7.01193	12.6977	7.67044	0	1.83185	1.24958	1.77534	0.343182	2.9571
P31749	AKT1	308	T	0	0	0.177907
Q96B36	AKT1S1	202	S	0	0.262549	0.175988	2.8313	2.52333	0.446334	2.17427	5.13062	0.757545
Q96B36	AKT1S1	203	S	0	0.262549	0.175988	3.4419	3.89555	1.09307	3.22723	5.36367	1.00139
Q96B36	AKT1S1	211	S				1.99772	1.32857	0.432488	3.44481	4.42103	0.288628
Q96B36	AKT1S1	212	S	0	0.532987	0.739996	0.610603	1.37214	1.47875	1.65022	2.40513	1.00139
P31751	AKT2	34	S	0.702262	0.453016	0.830313	0.147193	0	0	0.0688503	0	0.163481
P31751	AKT2	444	T	2.13477	0	4.35171
P31751	AKT2	449	T				0.521072	0.240233	0	0	0	0
P31751	AKT2	451	T				0	0	0	0	0	0.47484
Q9H8T0	AKTIP	30	S	1.43136	0	1.74063
P13716	ALAD	214	S				0	0.104582	0.581165	0	0.570909	0
P13716	ALAD	215	S				4.34969	0	3.04799	1.25483	1.06559	0
P02768	ALB	82	S				37.3663	34.1247	15.6207	5.50181	7.63825	3.5772
Q8IZ83	ALDH16A1	550	S				0	0	0	0	0	0.299032
P00352	ALDH1A1	2	S				8.35436	0	0	0	7.38198	0
P00352	ALDH1A1	267	T				0	0	0.182926	0	0	0.063664
P00352	ALDH1A1	337	T				4.68721	2.44931	3.22711	1.53788	0.961525	1.44919
P00352	ALDH1A1	4	S				0.0618755	0	0	0	11.0634	5.97265
P00352	ALDH1A1	413	S	0.565887	0.367353	0.383244	0.883867	0.108133	0.415566	0.347664	0.698197	0.846982
P00352	ALDH1A1	6	T				0.359457	0	0	0	4.50366	2.4153
O75891	ALDH1L1	543	S				0	0	0	0.158341	0.128906	0.11232
O75891	ALDH1L1	629	S				0.419744	0	1.23469	0.328187	0.520863	0
O75891	ALDH1L1	631	S	0.76289	0.357974	0.330291	2.51374	1.12008	1.23469	1.5335	0.520863	1.2233
O75891	ALDH1L1	671	S	0.883154	0.477322	0	0.904546	0	0.941018	0	0	0
P05091	ALDH2	276	S	0	0	0.354613	0	0	0	0.0391957	0.075488	0.067944
P05091	ALDH2	354	S	0.783965	0.692178	3.0333	1.428	0.813514	2.61262	2.06242	1.99681	0.653301
P51648	ALDH3A2	293	S	1.01067	1.10943	1.99276	0.602392	0.235143	0.404659	0	0	0.155336
P30038	ALDH4A1	409	S	0.222186	0.230499	0.83506	0	0.156116	0	0.194251	0	0
P30038	ALDH4A1	44	S	0	1.00226	3.66892	1.16498	0.450195	0.634323	0.569922	0	0
Q02252	ALDH6A1	262	S	0	0	0.280816	0.175802	0	0.274594	0.0680884	0.0793781	0
P49419	ALDH7A1	84	S	0.698368	0.420261	1.31993	0	0	0.627675	0.0208223	0	0.188157
Q9H2A2	ALDH8A1	251	S	0	0.447217	0.865243	0	0	0.203643	0	0	0
P49189	ALDH9A1	3	T	0	0	2.33533
P49189	ALDH9A1	5	T				0.62415	0.747368	0	0	0	0
P04075	ALDOA	36	S	7.27117	2.9661	4.7948	6.92121	3.361	3.1826	3.53281	3.63647	2.81469
P04075	ALDOA	37	T				0.332089	0	1.06519	0.409829	1.1441	1.01337
P04075	ALDOA	39	S	8.58223	4.13317	2.43857	2.3181	1.44158	2.93591	1.70152	0	1.60509
P05062	ALDOB	132	S				0	0.582503	1.0639	1.8477	1.6604	0.61215
P05062	ALDOB	160	S	1.8424	1.50306	0.619291	0.398999	0.827077	3.96308	3.48992	1.78768	2.51038
P05062	ALDOB	161	S	1.18904	1.17075	0	3.12315	0.827077	3.96308	2.96059	0	2.51038
P05062	ALDOB	272	S				0	0	0	0	0	2.3647
P05062	ALDOB	276	S				0	0	0.54743	0	0	1.31902
P05062	ALDOB	301	S	0	0.232479	0.418145
P05062	ALDOB	36	S	34.6775	21.7881	25.1482	119.172	23.8154	31.6667	30.0653	30.5239	41.1078
P05062	ALDOB	39	T	31.1333	21.8407	13.4162	94.2788	0.809073	24.3213	11.2144	17.3621	19.8617
P09972	ALDOC	36	S	3.62589	1.77047	1.50871	0	0.519642	1.01341	1.02162	0.450799	0.408091
P09972	ALDOC	39	S	5.86084	3.4107	1.62909	0	0.554029	2.16362	1.51828	0.602591	1.34296
P09972	ALDOC	45	S	0.7086	0	0.554792	0	0	0.850773	0	0	0
Q9NP73	ALG13	565	Y				0	0	0	0	0	7.1454
Q9NP73	ALG13	572	Y				0	0	0	0	0	7.1454
Q92685	ALG3	11	S				0	0.616424	0.407626	0	0	0
Q92685	ALG3	13	S	0	0.965026	0.802473	33.0147	31.0894	14.8935	16.7086	25.6605	9.3647
Q9H6U8	ALG9	13	S				0	0.0129547	0.26835	0.0219978	0	0
Q6P6C2	ALKBH5	361	S				0	0	0	0	0	0.413525
Q6P6C2	ALKBH5	64	S	0.7543	0	1.21971	0	1.32291	1.3379	0	0.302307	1.73208
Q6P6C2	ALKBH5	69	S	0.790913	1.71072	0.824921	0	0	0	3.16829	1.93427	3.47883
P09923	ALPI	311	T	0.170682	0.69472	0
P09923	ALPI	319	S	0.170682	0.69472	0
P05186	ALPL	110	S	16.3318	10.9672	5.22733	18.7946	9.89688	2.2862	10.5679	7.91581	0.878399
Q96Q42	ALS2	1335	S	0.681455	0.552891	2.01952
Q96Q42	ALS2	1349	S				0	0	0	0.653635	0	0
Q96Q42	ALS2	483	S	0.628577	0.1046	0.498059	0.912998	1.58786	0	3.64778	4.37758	1.24032
Q96Q42	ALS2	489	S	0	0.1046	0
Q96Q42	ALS2	492	S	0.628577	0	0.498059	0.912998	1.91543	0	3.64778	4.37758	0.779228
Q9C0C7	AMBRA1	639	S	0.920989	0	0
Q96NU7	AMDHD1	67	T				0	0.45062	0	0	0	0
Q9UKV5	AMFR	522	S				0	0	2.14049	0	0	0
Q9UKV5	AMFR	523	S				0	0	2.02961	0	0	0
Q9UKV5	AMFR	542	S				0	0	0.445345	0.170492	0	0
Q8IY45	AMN1	70	S	0.759225	0.401826	0.878343
Q4VCS5	AMOT	12	T				11.256	0	3.99879	0.973933	0	3.45179
Q4VCS5	AMOT	13	T				11.256	0	3.99879	0.973933	0	3.45179
Q4VCS5	AMOT	4	S				11.256	0	3.99879	0.973933	0	3.45179
Q4VCS5	AMOT	709	T	0	0	1.01279
Q4VCS5	AMOT	714	S	1.70346	1.04657	0
Q4VCS5	AMOT	9	S				11.256	0	0.444741	0	0	0
Q8IY63	AMOTL1	720	S				0	0.3679	0	0.228451	0	0
Q8IY63	AMOTL1	793	S				0	0	0	0	0	0.2637
Q8IY63	AMOTL1	803	T	0.648888	0	0
Q8IY63	AMOTL1	805	S	0	0.417362	0	0	0	0	0	0	0.247206
Q8IY63	AMOTL1	808	T	0	1.59553	0
Q9Y2J4	AMOTL2	540	S	3.08474	0	0.759806
Q9Y2J4	AMOTL2	602	S	0.772855	0.236188	0
Q9Y2J4	AMOTL2	606	S	1.38597	0.236188	0
Q9Y2J4	AMOTL2	608	S	0.613114	0	0
Q01433	AMPD2	134	S				0	0	0.202453	0	0	0
Q01433	AMPD2	168	S	1.92502	0.0700591	0	6.84629	5.49372	13.8944	3.60184	0.611713	1.50461
Q01433	AMPD2	188	T				0	1.51676	2.98701	3.1197	1.55711	0
Q01433	AMPD2	190	S	0.789119	0.408019	0.58732	24.3438	1.30661	27.8591	19.2416	21.5042	22.0746
Q01433	AMPD2	192	S				0.57413	0	0	0	0	0
P48728	AMT	334	S	0.216436	0.205058	0.993509	0.07918	0.379484	0.476773	0.05974	0	0
Q86W34	AMZ2	88	S	0	0	0.443347
Q9H1A4	ANAPC1	688	S	0.532099	0.282334	0.709783	0	0	0.988489	0	0	0.686856
Q9UJX5	ANAPC4	644	Y				5.88384	0	0	0	0	1.11655
Q9UJX5	ANAPC4	650	T	10.033	2.08087	0	5.88384	0	0	0	0	1.11655
Q9Y5C1	ANGPTL3	206	T				0	0	0.470921	0	0.125811	0
Q9Y5C1	ANGPTL3	207	S				0	0	0	0.16076	0.268084	0.470231
P16157	ANK1	1396	S	1.78108	0.359048	0
P16157	ANK1	1428	S	1.58362	1.08749	0.815309
P16157	ANK1	1660	T	1.76489	0	0.132052
P16157	ANK1	1684	T	0	0	4.6301
P16157	ANK1	1686	S	17.702	5.94201	2.58864	5.67201	1.44923	3.68616	1.82448	1.10953	2.33086
P16157	ANK1	1696	S	12.31	1.12372	1.55044
P16157	ANK1	4	S	1.52887	0.735278	0.559539
P16157	ANK1	781	S	0.942522	1.46655	2.98144	0.835736	0.237322	1.28128	0.424329	0.187733	3.459
P16157	ANK1	834	S	18.7348	3.46866	5.52565	1.19178	0	0.71803	0	2.38276	14.3472
P16157	ANK1	961	T	2.36827	1.36735	0	0	0	0	0	0	0.195743
Q01484	ANK2	3795	S				0	0.410703	0	0	0	0
Q01484	ANK2	3845	S	0	0	3.13646
Q12955	ANK3	1459	S	0	0.877859	1.28204	0	0	0	0	0	2.2447
Q12955	ANK3	4298	S				0	0.17141	1.6077	0.427256	0	1.86454
Q12955	ANK3	4342	S				0	0	0	0	0	1.32674
Q9P2R3	ANKFY1	861	S				0	7.31775	2.7041	1.15967	0	0.0743124
Q9P2G1	ANKIB1	737	S	2.30337	3.19263	6.23511	0	0.0614545	0.486827	0	0.312309	0.279537
Q9P2G1	ANKIB1	880	S	0	0	0.129347
Q9P2G1	ANKIB1	884	S	0.151066	0.201396	0.547114
Q86XL3	ANKLE2	662	S	0.969132	0.78271	0.341983
Q6UB99	ANKRD11	2392	S				0	0.0701372	0	0	0	0
Q6UB99	ANKRD11	2393	T				0	0.0701372	0	0	0	0
Q6UB98	ANKRD12	149	S				0	0.0281098	0.314332	0.242451	0.599617	0.455758
O75179	ANKRD17	2042	S	0	0.288992	0
O75179	ANKRD17	2044	S	0	0	0.276083
O75179	ANKRD17	2047	S	0	1.92339	2.32349	0.540198	1.1264	1.18217	1.29536	0.62432	0.656005
O75179	ANKRD17	2059	S				0	0	0.777176	0	0.887272	0.37997
O75179	ANKRD17	2401	S				0	0.696466	0.676877	1.16683	0.392688	0.968583
Q96NW4	ANKRD27	962	S	1.42495	1.15944	1.55226
O15084	ANKRD28	1011	S				0	0	0	0.278486	0.668652	0.199385
Q8N283	ANKRD35	881	S	0	0	0.515143
Q53H64	ANKRD40CL	105	Y				103.479	63.7289	73.6573	16.4674	3.76468	0.45769
Q6NXT1	ANKRD54	63	S				0	0	0	0.286105	0	0
Q92625	ANKS1A	318	T	1.00872	0.308595	0
Q92625	ANKS1A	381	S	0.408323	0.338822	0.304239
Q92625	ANKS1A	382	S	3.99046	0.338822	0.304239
Q92625	ANKS1A	626	S	1.47752	0.448183	0.250333
Q92625	ANKS1A	628	S	0.233563	0.448183	0.250333	0	0	0.398451	0	0.545084	1.87348
Q92625	ANKS1A	634	S	0	0	0.589547
Q92625	ANKS1A	647	S	0.372565	0.80451	1.12356	0.611982	0	0.507047	1.2524	2.08604	2.4203
Q92625	ANKS1A	663	S	31.6705	22.6708	15.2395	0	4.06229	1.539	4.87919	2.96962	2.59425
Q92625	ANKS1A	666	S	6.82409	2.11172	1.89963
Q92625	ANKS1A	677	S	0.322371	0.279445	0.259831
Q92625	ANKS1A	887	S	1.56579	0.763236	0.815572	0	0	0	0	0	0.499794
Q6ZW76	ANKS3	2	S	0.189806	0.393234	0
Q6ZW76	ANKS3	9	S	0.309402	0.221815	0
Q9H8Y5	ANKZF1	361	S	0	0	0.305323
Q5XXA6	ANO1	107	S				0	0.661971	1.04703	1.35312	0.433059	0
Q5XXA6	ANO1	196	S	0.289907	0.175475	0.697358	0.211784	0	0.191986	0	0	0
Q5XXA6	ANO1	221	S	1.16461	0	0.875031
Q4KMQ2	ANO6	256	S				0.605149	0.784823	0.383011	0	0	0
Q4KMQ2	ANO6	909	S				0	0.678121	0.63045	0.594279	0	0
Q6IWH7	ANO7	921	T	0.697566	0	0
A1A5B4	ANO9	761	S	0.332198	0.281536	0.513531
P39687	ANP32A	17	S	0.552066	0	0
Q92688	ANP32B	244	T				0	0.258104	10.3733	0	0	0
P15144	ANPEP	377	S				0	0	0	0.0997428	0.116256	0
P04083	ANXA1	34	S				0	0.186121	0	0.303469	0	0
P07355	ANXA2	12	S	0.52641	0	0	1.82234	1.59983	1.03492	1.3527	5.23476	2.43377
P07355	ANXA2	123	T	0.158057	0.19487	0
P07355	ANXA2	127	S	0.0646368	0.0731878	0.0790752	0	0.142911	0	0	0	0
P07355	ANXA2	18	S				0	0.420266	0	0.0416718	0.367324	0
P07355	ANXA2	19	T	0.308271	0.323186	0.501165
P07355	ANXA2	2	S	0	2.53159	0	2.70693	0.610087	0	5.2891	1.11422	2.46441
P07355	ANXA2	26	S	0	0	1.07785	0.0541727	0.356108	0	0	0.79442	0.852364
P07355	ANXA2	3	T	4.86704	0	12.2411	2.31672	0.610087	3.44881	5.2891	4.55654	2.46441
P12429	ANXA3	102	S	0	0	0.581371
P12429	ANXA3	108	T	0	0	0.581371
P09525	ANXA4	12	S	3.37081	1.60451	0
P08133	ANXA6	13	S				0	0.266071	0.787835	1.16113	0	0.675448
P08133	ANXA6	303	S	0.312654	0.154595	0.20582
P08133	ANXA6	38	S				0	0	0	0	0	0.168003
P08133	ANXA6	422	S	0.142002	0.268212	0.604551	0	0	0	0.277457	0	0
P08133	ANXA6	493	T	0.480519	0.25119	0
P08133	ANXA6	628	S	0	0.0930768	0.66483
P08133	ANXA6	630	S				0	0	0.334084	0	0	0
Q63HQ0	AP1AR	226	S				0	0	0	0	0	0.541821
Q10567	AP1B1	4	S				1.74244	1.18511	0	1.98158	0.96912	0.398228
P61966	AP1S1	147	S	2.46746	3.95024	3.74482
O95782	AP2A1	655	S				0	0	0.414824	1.11907	0	0
P63010	AP2B1	4	S				0	0	1.49309	2.78062	2.78058	0.731536
O00203	AP3B1	276	S	0.452954	1.20977	0.57803	2.02583	6.17123	2.8197	5.11087	7.31951	1.67264
O00203	AP3B1	750	S				0	0	0.885772	0	0.0383282	0
O00203	AP3B1	752	S				0.149969	0	0.885772	0	0.0383282	0
Q13367	AP3B2	569	Y				0	0.13096	0.880773	0	0	0.336836
Q13367	AP3B2	573	Y				0	0.13096	0.880773	0	0	0.336836
O14617	AP3D1	658	S	0.583182	0.317344	0.645284	0	0	1.64361	0.980537	0.546163	3.9161
O14617	AP3D1	829	S				0	0	1.05286	0	1.93796	2.22896
Q9Y6B7	AP4B1	593	S	1.67628	1.36306	2.92403	0	0.461563	0.825307	0.498923	0.208107	0.715312
Q9UPM8	AP4E1	676	S	0	0.377734	0
O14727	APAF1	387	S				0.178032	0	0	0	0	0
Q02410	APBA1	238	Y				0.890581	0	0.312629	0	0	0
Q02410	APBA1	242	S	1.26712	0.972579	0.765579	1.31741	0	0.312629	0	0	0
Q02410	APBA1	246	S	0.612122	0	0.765579	0	0	0	0	1.29204	2.47167
Q02410	APBA1	248	S	0.671795	0.284715	0	0.890581	0	0	0	0	2.47167
Q02410	APBA1	263	S	0.555922	0.495794	0.320825	0	1.8805	1.17126	0.825942	3.26563	1.11097
Q02410	APBA1	566	S				0	0.160532	0	0	0.430127	0.0893747
Q02410	APBA1	568	S				0.0362508	2.15967	2.79058	0.625977	2.8204	1.89485
Q02410	APBA1	81	T				0.0966344	0	0	0.452829	1.32846	2.13334
Q02410	APBA1	83	S				0	0	0	0.452829	0.544147	2.13334
O96018	APBA3	11	S	0.730018	0.28543	0
O96018	APBA3	9	S	0.18122	0.249798	0.361031
Q7Z5R6	APBB1IP	525	S				0	3.89206	3.676	0	1.95088	0.205194
Q7Z5R6	APBB1IP	526	S	0	0.171756	0.201415	2.69098	16.3326	12.9131	24.9639	7.103	5.85831
Q7Z5R6	APBB1IP	528	T				0	0.550395	0.655312	0.551905	0.409668	0.0659405
Q7Z5R6	APBB1IP	529	S				0	0	0	0	0.773905	0.263262
Q92870	APBB2	123	S				0	0.318096	0.642098	0	0	0
Q92870	APBB2	334	S				0	0.687701	0.917008	0.653754	0.162022	0.132769
Q92870	APBB2	716	S				0	0	0.0990577	0	0	0
P25054	APC	1360	S				0	0	0.148353	0	0	0
P25054	APC	1362	S				0	0.0817231	0	0.145155	0.0569532	0
P25054	APC	1436	S				0	0	0.560644	0	0.465223	0.0718325
P25054	APC	1861	S	0.520645	0.258314	0	0	0	0.492377	0.194098	0	0.151205
P25054	APC	2125	S				0	0	0	0	0	0.309358
P25054	APC	906	S	0.783583	0	0.808686
P13798	APEH	185	S	0.890675	0	0
P13798	APEH	187	S	0	1.51194	1.01367	0	0	1.03819	0.154748	0.0923263	1.71052
Q9BZZ5	API5	464	S				4.29706	4.78079	1.22568	1.00841	1.4321	0.234029
P35414	APLNR	343	S				0	0	0.403341	0.770471	0	0.155429
P02652	APOA2	68	S				0	0	0	0	0	0.819015
P06727	APOA4	257	S	0	2.7739	0
P06727	APOA4	259	S	0	0	0.482732
Q6Q788	APOA5	55	T	0.250301	1.24357	3.22554	0	0	4.23807	2.35152	3.14205	1.02946
Q6Q788	APOA5	59	S	0.563444	0.633793	5.11656	4.5114	0	0	0.398241	0.736637	0
P04114	APOB	3279	S				0	0	0	0.554219	0.252162	0
P04114	APOB	3955	S	0	0.111119	0
P04114	APOB	4048	S	0	1.46998	3.22408	5.55777	5.34902	2.446	3.43146	4.1588	2.80027
P02649	APOE	147	S	0.741854	2.5525	7.10868	0	0	0	0.290192	0	0
Q13790	APOF	323	S	0.111918	0.963988	1.75036
O14791	APOL1	307	T	1.95613	0	3.94233	2.71424	0	0	0	0	2.24941
O14791	APOL1	311	S	1.03736	1.33088	2.03508	0	2.24441	2.63924	2.37578	4.2278	1.45857
O14791	APOL1	314	S	5.68178	7.78629	6.36317	2.71424	3.27094	2.27856	2.27895	4.18457	3.39025
Q9BUR5	APOO	41	S	0	0.266551	0.336005
Q6UXV4	APOOL	205	S	0.194456	0.358403	0.206646
P05067	APP	750	S	0.721542	0	0
P05067	APP	761	T	0.721542	0	0
Q9UKG1	APPL1	401	S				0	0	0.593638	0	0	0.901241
P07741	APRT	15	S				0	0	0	0	0	0.298414
P07741	APRT	66	S	0.501823	0.822373	0	1.82252	1.21846	1.48721	0.380029	0.806133	0.759477
O43315	AQP9	282	S				0	0.744191	0	0	0	0
O43315	AQP9	292	S				0	1.35044	0	0	0	0
P10275	AR	651	S	0	1.04314	0.935047
P10275	AR	96	S				0.00480726	0.0154794	0.555919	0	0.0290126	0.0998069
P10398	ARAF	157	S	0	0.545373	1.20301
P10398	ARAF	162	S	0.454329	0	0
P10398	ARAF	186	S	1.84274	0	1.6783	0	0	1.64963	1.45072	0	2.53052
Q96P48	ARAP1	1419	S	0.100227	0	0.0651819	0	0	0	0	0	0.140791
Q96P48	ARAP1	1428	S	0	0.160265	0.666676
Q96P48	ARAP1	229	S	0	1.045	0	0	0.467543	0.128038	0	0.989849	0.693449
Q96P48	ARAP1	738	S				0	0	0	0	0	1.20648
Q8WWN8	ARAP3	1444	S				0	0	0.227815	0	0	0
O15033	AREL1	327	S	0	0.517308	1.1623
O15033	AREL1	337	S	1.37822	1.50958	1.31562
O15033	AREL1	339	S				0.402362	0	0.196929	0.355276	0	0
P84077	ARF1	147	S	0.499112	0.589332	0.223385
P18085	ARF4	10	S	0	0.0461285	0.163419
P18085	ARF4	147	S	0.745824	0.857849	1.03662
P62330	ARF6	38	S				0	0	0	0	0	0.42962
Q8N6T3	ARFGAP1	135	T	0	0	0.628053
Q8N6T3	ARFGAP1	150	S				0	0	0.275514	0.480745	0.254738	0.4255
Q8N6T3	ARFGAP1	246	S				0	0	0.523694	0.81475	0	0
Q8N6T3	ARFGAP1	346	S				0	0	0.178767	0	0	0.264807
Q8N6T3	ARFGAP1	348	S	0.471776	1.6876	2.3011
Q8N6T3	ARFGAP1	361	S	0	1.56449	0	0	0	0.0184308	0	0.0390516	0.27825
Q8N6T3	ARFGAP1	363	S				0	0	0	0.221479	0	0
Q8N6H7	ARFGAP2	146	S	0.585778	0.915017	0.540052	0.947403	0.364507	0	0	1.28551	1.55001
Q8N6H7	ARFGAP2	237	S	0	0	1.00019
Q8N6H7	ARFGAP2	238	S	4.05727	0.556041	0	0	0	0	1.57758	0.229864	4.10589
Q8N6H7	ARFGAP2	240	S	0	3.52304	9.56966	0.0498564	0	1.19673	0.198589	1.15901	0.51164
Q8N6H7	ARFGAP2	317	S	0	0.441203	0.420636
Q8N6H7	ARFGAP2	340	S	0	0.130771	1.7529	0	0	0	0	0.221559	0
Q8N6H7	ARFGAP2	368	S	0.162898	0.204399	0.424768	0	0	0.675558	1.22758	2.89338	2.03734
Q8N6H7	ARFGAP2	371	S				0	0	0	0	1.93143	0.819221
Q8N6H7	ARFGAP2	432	S	0.451236	0.08891	0.251933	0	0.389821	1.03558	1.80071	1.90985	0
Q8N6H7	ARFGAP2	433	S				0	0.416299	0.463998	0.587981	1.8341	0.362098
Q9NP61	ARFGAP3	274	S	0	0.0806479	0.30292
Q9NP61	ARFGAP3	367	S	0.662632	0.580741	0.779762
Q9NP61	ARFGAP3	451	S	0.150497	0.280143	0.349133
Q9NP61	ARFGAP3	455	S	0.326853	0.247349	0
Q9Y6D6	ARFGEF1	1079	S				0	1.49705	1.26933	1.37613	1.68716	0.579187
Q9Y6D6	ARFGEF1	1569	S				0	0	0	0	0.289068	0.504816
Q9Y6D6	ARFGEF1	394	S	0	0.703991	0.485663
Q9Y6D6	ARFGEF1	396	S	0	0.490174	0.323287
Q9Y6D6	ARFGEF1	400	T	0	1.24485	0
Q9Y6D6	ARFGEF1	52	S				0.26296	0	0	0	0	0
Q9Y6D5	ARFGEF2	1029	T				0	0	0	0	0	1.60677
Q9Y6D5	ARFGEF2	1392	S				0	0	0	0.438461	0	0
Q9Y6D5	ARFGEF2	1534	S	0.167216	0.299191	0.1422
Q9Y6D5	ARFGEF2	214	S				0	8.28541	10.2431	10.8731	4.09108	3.67558
Q9Y6D5	ARFGEF2	218	S				7.10163	0	0	0.464389	0.73401	0.669525
Q9Y6D5	ARFGEF2	227	S	6.16016	5.02631	8.03675	7.27605	10.4499	13.4326	16.8956	8.75843	10.1046
Q9Y6D5	ARFGEF2	277	S				0	4.61888	2.35529	4.08793	0.295542	0.133985
Q9Y6D5	ARFGEF2	346	S				0	0.39506	0	0.581614	0.996096	0
Q9Y6D5	ARFGEF2	348	S	4.16035	3.46995	2.56824	0	2.05189	4.35867	2.18184	2.50018	2.69134
Q9Y6D5	ARFGEF2	349	S	0	0.237899	0	0	0.39506	0.579654	2.63833	0.996096	0.609472
Q9Y6D5	ARFGEF2	614	S	1.64257	0.855235	0
Q9Y6D5	ARFGEF2	616	T	0	0	1.09045
P53367	ARFIP1	36	S				0	0.864449	0	0	0	1.39581
P53367	ARFIP1	39	S				0.206791	0.421879	0	2.03573	1.22744	17.5574
P53367	ARFIP1	93	S				0	0	0.154963	0.585013	0	0.535847
P53365	ARFIP2	72	S				0	0	0	0.408689	0	0
P05089	ARG1	163	S	0.152082	0	0	0.691522	0.94736	0.561935	1.15911	0.689764	2.72378
P05089	ARG1	265	Y	0.310612	0	0
P05089	ARG1	50	Y	0	0.104285	0.0991223	3.78236	0	1.70207	1.68866	3.02669	12.1732
P05089	ARG1	62	S	1.86382	0.0669053	1.34255	53.071	0	11.6362	8.11066	8.46383	7.65477
Q9NWB6	ARGLU1	77	S				0	0	0.45268	0	0	1.05101
Q07960	ARHGAP1	47	S	17.5653	13.1989	3.7413	0	0	0	0	0	2.26424
Q07960	ARHGAP1	49	S				0.2095	1.838	8.48328	3.34123	3.98942	1.75281
Q07960	ARHGAP1	50	S	85.4787	58.586	6.54632	0.372632	2.29588	1.95662	2.87808	2.62121	2.45378
Q07960	ARHGAP1	51	S	112.532	40.7052	3.64753	19.0398	22.0981	8.93135	6.9243	4.6567	8.35316
Q8IWW6	ARHGAP12	103	S				0	0	0.324112	0.752537	0.305012	0
Q8IWW6	ARHGAP12	165	S				0	0.302262	0.142002	0.140734	0	0
Q8IWW6	ARHGAP12	176	S				0	0.109331	0.250886	0.351446	0.439086	1.19152
Q8IWW6	ARHGAP12	201	S	0	0	1.47454	0	0.759127	0.552814	0.862992	1.18904	0
Q8IWW6	ARHGAP12	213	S	3.21871	2.4325	2.2284
Q8IWW6	ARHGAP12	215	S	2.38164	3.42012	4.43171	0	0	0.563886	0.310983	0.52038	0.706222
Q8IWW6	ARHGAP12	230	T	0.161424	0	6.8423
Q8IWW6	ARHGAP12	231	T	0	3.35626	1.7454	1.39761	14.3634	8.39949	11.8379	14.3395	6.33215
Q8IWW6	ARHGAP12	240	S	1.22493	5.89297	0.687629	7.97674	13.1376	8.39949	13.3414	14.3395	6.33215
Q8IWW6	ARHGAP12	338	S	0	0.233163	0
Q8IWW6	ARHGAP12	592	S				0	0	1.2909	0	0	1.45774
Q53QZ3	ARHGAP15	212	S	2.7774	2.08011	1.15287
Q53QZ3	ARHGAP15	243	S				0.208967	0	0	0	0.0852062	0
Q68EM7	ARHGAP17	150	S	0.108821	0.103222	0.143982
Q68EM7	ARHGAP17	162	S				0	3.42328	3.49331	4.14681	0.061441	2.90147
Q68EM7	ARHGAP17	575	S	2.06093	3.32565	2.72274	0.484838	3.29713	2.11491	2.35354	1.20941	1.29957
Q68EM7	ARHGAP17	676	S	0	0	10.0869	0	6.82254	18.2003	1.56645	3.84447	10.3314
Q68EM7	ARHGAP17	682	T				0.267498	0.523775	0	2.23057	0.206864	0
Q5T5U3	ARHGAP21	1115	S	0.759225	0	0.941875
Q5T5U3	ARHGAP21	1431	S	0	0	0.587965
Q5T5U3	ARHGAP21	1432	S	0.900105	1.94115	0.91849
Q5T5U3	ARHGAP21	1433	S	0	1.04525	0.587965
Q5T5U3	ARHGAP21	1514	S				0	0	0	0	0.766735	0
Q5T5U3	ARHGAP21	1635	T	1.00956	1.6232	0
Q5T5U3	ARHGAP21	1637	S				0	0	0.232875	0.470972	0.581557	0
Q5T5U3	ARHGAP21	1639	S				0	0	0.232875	0.470972	0.581557	0
Q5T5U3	ARHGAP21	1669	S	2.45738	0	1.26701
Q5T5U3	ARHGAP21	924	S				0	0	0	1.19164	15.9913	0
Q5T5U3	ARHGAP21	954	S				0	0	0.166336	0	0	0
Q9P227	ARHGAP23	611	S				0	0	0	0	0	0.0741141
P42331	ARHGAP25	533	S				0	0.177738	0	0	0	0
Q9UNA1	ARHGAP26	262	T				0	0	0	7.46837	0	0
Q9UNA1	ARHGAP26	264	S				0	0	0	7.46837	0	0
Q9UNA1	ARHGAP26	266	Y				0	0	0	7.46837	0	0
Q9UNA1	ARHGAP26	267	T				0	0	0	7.46837	0	0
Q6ZUM4	ARHGAP27	466	S				0.308904	0	0	0	0	0
Q52LW3	ARHGAP29	356	S				1.6216	0.178994	0.40878	0	0.0120508	0
Q52LW3	ARHGAP29	357	S				0.0637996	0	2.26395	2.28236	0	0
Q52LW3	ARHGAP29	499	S	0.492736	0.456667	0.609533	0	0.832599	0.291503	1.65077	2.74452	0
Q52LW3	ARHGAP29	519	S				0	0.503069	0.618554	0	0.68192	1.0129
Q7Z6I6	ARHGAP30	630	S	0.29673	0.254437	0.258014	0	0.542836	0.486992	0.796816	0.814865	0
Q2M1Z3	ARHGAP31	1178	S	0.843791	0.696295	1.28119	0	0	0.218458	0.137391	0.138383	0.434178
Q2M1Z3	ARHGAP31	629	S	0.800916	0.677143	0.626617	0	0	0	0.280321	0	0
Q2M1Z3	ARHGAP31	974	S				0	0	0	0.386918	0.120359	0
A7KAX9	ARHGAP32	1363	S	0.265427	0	0.535627
A7KAX9	ARHGAP32	1365	S	0.265427	0	0.535627
A7KAX9	ARHGAP32	1376	T	0.265427	0	0.535627
A7KAX9	ARHGAP32	706	S	0.106053	0.120122	0.299843	1.38628	0	0	0	0	0.475484
A7KAX9	ARHGAP32	856	S				0	0	0	0	1.19351	0
Q9NRY4	ARHGAP35	1001	S	0.997881	2.25341	2.40472	0	1.19684	1.03703	0.379376	0.247164	1.34394
Q9NRY4	ARHGAP35	1105	Y	0.94382	0.772078	1.20219	1.11973	1.18861	0	0.849576	0	0
Q9NRY4	ARHGAP35	1150	S				0	0	0	0	0	1.02709
Q9NRY4	ARHGAP35	1173	T	0.487201	1.56309	0.581488
Q9NRY4	ARHGAP35	1174	S	0.487201	2.82928	0.581488	0	3.3783	0.788715	0.29177	0	0.236733
Q9NRY4	ARHGAP35	1176	S	7.94311	18.7088	0	0	0	1.07475	0	1.88394	2.08207
Q9NRY4	ARHGAP35	1179	S	0.614718	1.97294	1.53453	0.755597	0	2.59836	1.71903	3.89416	0.236733
Q9NRY4	ARHGAP35	589	S	0.525341	0.795239	0.581107	1.24608	2.84665	0	2.51675	0.123468	0
Q9NRY4	ARHGAP35	769	S	0.460514	0	3.82687	0.433998	4.06811	0	2.0326	0.641265	3.80897
Q9NRY4	ARHGAP35	770	S	1.95254	2.25098	0.373925	0	0	6.29076	6.55109	4.96436	0.499253
Q9NRY4	ARHGAP35	771	T				0	0	0	0.241742	0	0
Q9NRY4	ARHGAP35	773	S				0.353085	0	0	0.241742	0	0
Q9NRY4	ARHGAP35	975	S				0.0649444	9.34137	12.9631	11.1817	16.418	0
Q9NRY4	ARHGAP35	980	S				0	0	1.0169	0	0.913324	5.18413
Q9NRY4	ARHGAP35	985	S	0	4.08126	1.70027	0	3.0617	2.99964	3.37286	2.69227	2.76859
Q9C0H5	ARHGAP39	690	S	0.608571	0	0.479187
P98171	ARHGAP4	766	S	0.291549	0.290664	0.309836
P98171	ARHGAP4	906	S				0	0	0.0914206	0	0	0.194703
P98171	ARHGAP4	930	S				0	0.0648715	0.278317	0.14788	0	0.192241
Q92619	ARHGAP45	578	S				0	5.11185	1.99585	8.5326	3.16306	1.56077
Q92619	ARHGAP45	592	S				0	0.399842	0	0	0	0
Q92619	ARHGAP45	619	S				0.0790721	0.805189	0.595011	1.26971	0.276177	0
Q92619	ARHGAP45	627	S				0	0	0	1.20728	0	0
Q92619	ARHGAP45	951	S				0	0	0	0	0	0.801916
Q13017	ARHGAP5	1173	S				0	1.2938	0	0.595141	0	0
Q13017	ARHGAP5	1176	S				0	1.17846	0	0.595141	0	0
Q13017	ARHGAP5	1195	S	0.642016	0.838518	0.561092	0	0.325439	0.197992	0.0778604	0	0
Q13017	ARHGAP5	1218	S				0	0.0782453	1.16307	0	1.24285	0.12252
O43182	ARHGAP6	667	S	0	0.416216	0
O43182	ARHGAP6	939	S	0.274029	0.294723	0
Q9BRR9	ARHGAP9	475	S	1.69415	1.12948	0	0	0	0.216041	0	0	1.41074
Q9BRR9	ARHGAP9	528	S	1.8259	0.229282	0
Q9BRR9	ARHGAP9	546	S	0.462232	0	0
P52565	ARHGDIA	101	S	0	0.132783	0.179502
P52565	ARHGDIA	34	S				0	1.44324	4.02901	1.25407	0.710655	0.667207
P52565	ARHGDIA	47	S				0	0	0	0	0	0.925783
Q92888	ARHGEF1	266	S	0.233517	0	0
Q92888	ARHGEF1	630	S	3.87935	4.06479	0.121549
Q92888	ARHGEF1	631	S	0	0	3.20591
Q9HCE6	ARHGEF10L	1257	S				0	0.513497	1.79424	3.05033	0.387811	0.885867
Q9HCE6	ARHGEF10L	138	S				0	0	0	0	0	0.384837
O15085	ARHGEF11	1155	S	1.55163	1.28742	0	0	0.907775	0.55427	0.514285	1.4025	0
O15085	ARHGEF11	1295	S	0.922401	0	0.739938	0	0.569696	1.03492	0.40602	1.1813	0.966651
O15085	ARHGEF11	1413	S	0.157396	0.181002	0.107078
O15085	ARHGEF11	1461	T	0.409774	0.0707034	0	0	0.232931	0.271542	0.631239	0	0.570303
O15085	ARHGEF11	1462	T	0.860628	0.175697	0.157136	0	0.232931	0	0.631239	0	0
O15085	ARHGEF11	216	S	0.336528	1.35411	1.77764
O15085	ARHGEF11	251	S	0.644765	1.64858	0.614192	0	0	0.309112	0.886209	0.50345	0.870725
O15085	ARHGEF11	255	S				0	0	0.309112	0	0	0.870725
O15085	ARHGEF11	271	S	0.194468	0.155822	0.143381	0	0.754669	0.74704	0.161115	0.52026	0
O15085	ARHGEF11	35	S	1.64872	1.35325	1.197	0	0.137405	0.559792	0.413437	0.0958472	0.373043
O15085	ARHGEF11	589	S				0	0.534328	0	0	0	0
O15085	ARHGEF11	590	T	0.675804	0	0
O15085	ARHGEF11	592	S	0	0	0.722677
O15085	ARHGEF11	635	S	1.87657	0.99864	1.04201	0	0	0	0.25025	0.0298019	0.78801
O15085	ARHGEF11	655	S				0	0.122104	0	0	0	0
O15085	ARHGEF11	663	S	0	0.258901	0.417413
O15085	ARHGEF11	668	T	1.80918	1.08756	1.69761
Q9NZN5	ARHGEF12	1286	T				0	0.294245	0.741298	1.04539	0.362213	0
Q9NZN5	ARHGEF12	1288	S	0.746855	0.49966	1.14443	0	0	0	1.50181	0	0.212709
Q9NZN5	ARHGEF12	1327	S	0.640221	0.761124	0.798078
Q9NZN5	ARHGEF12	1331	S				0	0	0	0	0	0.680161
Q9NZN5	ARHGEF12	1389	S	1.42968	0.695257	0.802766	0	0	1.20123	1.1343	1.97956	0.611197
Q9NZN5	ARHGEF12	190	S				0	0	0	0.183943	0.105608	0
Q9NZN5	ARHGEF12	28	S	0	0	0.24226
Q9NZN5	ARHGEF12	309	S				0.0197099	0	0.276723	0	0	0.347935
Q9NZN5	ARHGEF12	337	S	0.597117	2.3066	1.76348
Q9NZN5	ARHGEF12	341	S				0	0.334536	0	0.609843	0.424434	0
Q9NZN5	ARHGEF12	637	S	0.226244	0.255368	0.268068	0	0	0.733606	0.0455297	0.158075	0.613798
Q5VV41	ARHGEF16	227	S	0	1.77437	0.267509
Q5VV41	ARHGEF16	230	S	8.32528	6.88062	0.267509
Q5VV41	ARHGEF16	577	S	1.345	0	0
Q5VV41	ARHGEF16	6	S				0	0	0	0.638252	0	0
Q96PE2	ARHGEF17	1002	S	0	0	0.424006	0	0	0.147565	0	0	0
Q96PE2	ARHGEF17	1331	S	0	0	0.326041
Q96PE2	ARHGEF17	142	S				0	0	0	0.229897	0.491276	0
Q96PE2	ARHGEF17	418	S	0.577494	0	0
Q96PE2	ARHGEF17	420	S				0	0	0	0	0	0.354476
Q96PE2	ARHGEF17	527	S				0	0.540499	1.07121	0	0	0
Q96PE2	ARHGEF17	546	S	0.151826	0	0.388812
Q96PE2	ARHGEF17	613	S	1.28907	1.03071	0.873331
Q96PE2	ARHGEF17	619	S	0.318133	0	0.467699	0	0	0	0.119985	0	0.320689
Q96PE2	ARHGEF17	735	S	1.38975	1.50764	1.32242	0.399628	0	0.624653	0.314611	0	0.501906
Q6ZSZ5	ARHGEF18	1291	S				0	0	0.178385	0	0.125953	0.186266
Q6ZSZ5	ARHGEF18	155	S				0	0.218104	0	0	0	0
Q92974	ARHGEF2	109	S	1.07851	0	0
Q92974	ARHGEF2	129	S	0.428291	0.200913	0.431391
Q92974	ARHGEF2	152	T	0.52389	0	0
Q92974	ARHGEF2	172	S	1.58561	0.273864	0
Q92974	ARHGEF2	174	S	7.59225	1.20383	1.27779
Q92974	ARHGEF2	175	T	2.76163	0	0.38509
Q92974	ARHGEF2	177	S	1.88745	0.736961	0.482146
Q92974	ARHGEF2	645	S				0.78197	0.962495	0.671135	0.306944	0	0.307324
Q96DR7	ARHGEF26	222	S				0	2.05056	3.43809	2.27735	2.44374	3.33462
Q96DR7	ARHGEF26	392	S	3.54246	8.30714	9.83165	0	1.66927	1.55933	1.6149	2.25087	1.10249
Q8N1W1	ARHGEF28	1538	S	0.114078	0	0
Q8N1W1	ARHGEF28	486	S	0.576539	1.62105	0
Q8N1W1	ARHGEF28	624	S	0	0	0.430395
A5YM69	ARHGEF35	184	S	0.343763	0.428137	0
Q8TER5	ARHGEF40	1438	S				0	0	0	0.695468	0	0
Q8TER5	ARHGEF40	1474	S	0.172748	0	0.129901	0	0.158869	0	0.479737	0.0864769	0
Q8TER5	ARHGEF40	1513	S	0	0	0.965582
Q8TER5	ARHGEF40	961	S				0	0.566844	0	0	0.642543	0
Q8TER5	ARHGEF40	986	S	0.517629	0.664399	0
Q8TER5	ARHGEF40	991	S	0.136627	0	0.262389
Q12774	ARHGEF5	1126	S	2.63911	3.17072	2.15417	0	0.138985	0	0	0	0
Q12774	ARHGEF5	1137	S	0	0	0.536096
Q12774	ARHGEF5	184	S	0.34934	0.509003	0
Q12774	ARHGEF5	57	S	0	0	0.276033
Q12774	ARHGEF5	625	S				9.54596	0	0	0	0	0
Q12774	ARHGEF5	627	S				9.54596	0	0	0	0	0
Q12774	ARHGEF5	629	S				9.54596	0	0	0	0	0
Q15052	ARHGEF6	488	S	95.0768	56.8355	46.2219	30.9659	7.02345	5.37897	5.79188	8.66047	3.30114
Q15052	ARHGEF6	640	S	8.73456	2.91104	4.75406	0	2.26362	0	1.60232	1.76645	1.2989
Q15052	ARHGEF6	650	T				0	0	0	0.613826	0.688649	0
Q15052	ARHGEF6	684	S	3.18809	1.61854	3.64987	0.0551941	2.44058	0	1.47247	1.66267	0.754172
Q14155	ARHGEF7	153	S				0	0	0	0	0	0.415147
Q14155	ARHGEF7	249	S				0.877274	0	0.86819	0.0275087	0.0172989	0
Q14155	ARHGEF7	518	S	95.0768	56.8355	46.2219
Q14155	ARHGEF7	549	S	0.772664	0	0.18123
Q14155	ARHGEF7	551	S	0	0.31414	0
Q14155	ARHGEF7	676	S				1.42578	0	0	0.252224	0	0
Q14155	ARHGEF7	694	S	0.408896	3.24457	0.41457	2.51164	2.75601	1.75773	3.5032	1.90921	1.49091
O14497	ARID1A	1755	S	0.919309	1.63601	1.11081	0.0581179	0	0.450592	0.464987	0.65006	0.41677
O14497	ARID1A	363	S				0	0.843077	1.18645	1.20687	0.891034	1.57983
O14497	ARID1A	696	S	0.859254	0	0.894636	0	2.44674	1.65886	1.37404	0.934124	0.950814
O14497	ARID1A	702	S				0	0	0	0.225344	0.0764109	0
P29374	ARID4A	151	T	1.78391	2.06827	1.28491
P29374	ARID4A	160	S	1.78391	2.06827	1.28491
Q4LE39	ARID4B	31	T	0.0396373	0	0.145913
Q9Y4X5	ARIH1	514	S	0	0	0.401383
Q9Y4X5	ARIH1	517	S	0.842837	1.89633	0
Q66PJ3	ARL6IP4	239	S				0	0	0.550232	0	0	0
Q66PJ3	ARL6IP4	332	S	2.45532	4.05728	2.60109	4.45452	7.03476	7.71297	5.24746	10.8653	4.04228
Q9NVT9	ARMC1	260	S				0	0	0	0	0	0.516507
Q8N2F6	ARMC10	45	S	32.6635	27.114	24.5111	2.63194	0.902037	3.38287	4.74545	3.93952	3.61223
Q8N2F6	ARMC10	54	S	0	0.61525	0
Q9UH62	ARMCX3	110	S				0.176102	0.361572	0	0	0	0
Q9UH62	ARMCX3	113	S	0.908695	1.08795	0
P27540	ARNT	77	S				0	0	0.14048	0	0.557471	0.0918315
O15143	ARPC1B	310	S	0.292966	0	0	1.4054	0.295177	0	0.415279	0	0
P56211	ARPP19	23	S				129.062	3.23917	0	13.9803	4.16533	0
P49407	ARRB1	410	T				0	0	0.351364	0.750452	0	0
P49407	ARRB1	412	S				0.206473	5.49464	2.01863	10.8223	9.09136	4.6266
O00192	ARVCF	259	Y				0	0	0	0	0	2.11184
O00192	ARVCF	267	S	0	0.300533	0.350042	0	0.299684	0	0.59348	1.63825	0
O00192	ARVCF	343	S				0.0162766	0.00770578	0.525068	0.025048	0	0
O00192	ARVCF	348	S				0	0	0	0.168358	0	0
Q9HBK9	AS3MT	335	S	0	0.287281	0.545151
Q9ULH1	ASAP1	1027	S				0	0	0	0	0	0.211264
Q9ULH1	ASAP1	1041	S				0	0.561821	0.548611	0	0	0
Q9ULH1	ASAP1	16	S	0	0.0418328	0
Q9ULH1	ASAP1	717	S	0	0	0.293631
Q9ULH1	ASAP1	839	S				0	0.449356	1.20497	0	0	1.14048
Q9ULH1	ASAP1	843	S				0	0.336832	0.467267	0	0	0.420658
O43150	ASAP2	701	S	1.55235	2.22538	0.647189	0	0	0.490728	0.181558	0	1.15134
Q8TDY4	ASAP3	286	S	0.239244	0	0.243951	0	0	0	0	0.623554	1.06853
Q8N3C0	ASCC3	2195	S	1.25211	1.60465	1.79581	0	0.112682	0.0813467	0	0	0.999073
Q8N3C0	ASCC3	298	S				0.132095	0.911185	0.62034	1.01696	0.233861	0
Q9Y294	ASF1A	165	S	0	0.314902	0
P07306	ASGR1	2	T				0.588623	0	0.271308	0	0	0
P07306	ASGR1	285	S	0.459101	0.820154	4.10204
P07307	ASGR2	12	S				7.0321	3.161	3.01997	3.13715	4.38177	2.01885
P04424	ASL	3	S				0	0	0	1.24413	0	0
P04424	ASL	5	S	0.656791	0.043884	0	0	0.833514	0.304167	0.452725	0.500461	0.2179
O95671	ASMTL	21	S	0	0.199964	0	0.791201	0.756624	1.77896	0.577798	0.13029	1.04689
O95671	ASMTL	223	S				0	0.560017	0	1.10177	0	0
O95671	ASMTL	228	S				1.83343	6.8548	8.96431	14.12	6.4874	7.12402
O95671	ASMTL	234	T				0	0.033496	0	0.34674	0.489969	2.36398
O95671	ASMTL	239	S	0	1.89143	0	5.53097	48.8815	34.5622	64.2013	61.512	58.9952
A6ND91	ASPDH	168	S	4.09621	2.93105	3.37646	5.83139	26.0574	18.7121	12.5427	6.11663	20.8181
A6ND91	ASPDH	20	S				0	0.113638	0	0.0850341	0	0
Q9BZE9	ASPSCR1	500	S	1.95415	0.241375	0.71201	1.04109	0.474536	0.543035	0.759697	0.334748	0
P00966	ASS1	180	S				2.90125	0	0	0	0	0
P00966	ASS1	219	T	0.459139	0.605907	0.521238	1.49567	1.05247	1.87682	0	0.0537957	1.15402
Q8NBU5	ATAD1	317	S				0	0	0	0	0	7.53245
O95260	ATE1	169	S				0	0	0.188748	0.250132	0	0.320251
P15336	ATF2	314	S				0	1.99418	0.962089	0.594578	0	0.971699
P15336	ATF2	328	S				0	5.42187	3.3565	3.13451	1.54802	2.59374
P15336	ATF2	421	T	0	0.743118	0
P15336	ATF2	431	T	0	0.743118	0
P15336	ATF2	69	T				0	0.462495	0.37205	0.588906	1.97977	0.776138
P15336	ATF2	71	T				0	0.462495	0.37205	0.588906	1.97977	0.776138
P15336	ATF2	90	S				0	0	0	0	0	0.383266
Q6VMQ6	ATF7IP	113	S				0	3.78137	1.87325	3.66599	2.4502	0
Q6VMQ6	ATF7IP	557	S				0	3.34553	0	0.0322153	1.10151	0.193356
Q6VMQ6	ATF7IP	559	S				0	0.0851892	1.65973	1.16773	0	0
Q6VMQ6	ATF7IP	673	S	0.598339	0.751566	0.84306	0	0.334653	0.476113	0.223259	0.505686	0.593686
Q5U623	ATF7IP2	428	S				2.11622	0	0	0	0	0
Q5U623	ATF7IP2	435	S				2.11622	0	0	0	0	0
Q676U5	ATG16L1	287	S				0	0.556931	1.56476	1.54915	0	3.51308
Q2TAZ0	ATG2A	1402	S	3.64349	1.86927	5.74133	0	0.183967	0.36999	0.0948283	0.0432264	0
Q2TAZ0	ATG2A	1555	S	2.37201	0.278228	0
Q96BY7	ATG2B	1016	S	1.7584	7.09683	4.46072
Q96BY7	ATG2B	1018	S	1.7584	6.47646	4.09823
Q96BY7	ATG2B	1526	S	0.302892	0.169418	0.237006
Q96BY7	ATG2B	1582	S	0.217879	0	0.330554
Q96BY7	ATG2B	1583	S	0.661143	0	1.49265
Q96BY7	ATG2B	1743	S	1.24555	1.36359	1.56436
Q96BY7	ATG2B	1767	S				0	0.746927	0	1.81371	0	0
Q96BY7	ATG2B	1769	S				0	0.746927	0	1.81371	0	0
Q96BY7	ATG2B	255	S	0.927327	0.764489	1.78426	0.185483	0.911185	0.975193	0.628729	0	0.0725819
Q96BY7	ATG2B	497	S				0	0.0608524	1.03516	1.24183	0.78292	1.40868
Q96BY7	ATG2B	840	S	0.202989	0.127181	0
Q96BY7	ATG2B	886	S	0	0	2.07423
Q9Y4P1	ATG4B	34	S				0.189421	0	0	0	0	0
Q7Z3C6	ATG9A	735	S				0	0	0.753468	0.597164	0.652481	0
Q7Z3C6	ATG9A	828	S				0	0	0	0.923884	0.30981	0
P31939	ATIC	208	Y				0	0	0	0.286793	0	0
Q8NHH9	ATL2	24	S	0.859025	0	0
Q8NHH9	ATL2	27	S	1.31015	1.48788	0	2.44589	0	0	0	0	0
Q6DD88	ATL3	535	S	0	0.215543	1.09144
Q13315	ATM	1885	T				0	0.143651	0.590286	0	0	0.884734
Q13315	ATM	2162	S				0	0	0	0	2.2547	0.273821
Q13315	ATM	2165	S				0	0	1.03497	0.382754	0.178093	2.79769
Q13315	ATM	2167	Y				0	0	1.03497	0.382754	2.2547	2.79769
Q13315	ATM	2168	S				0	0	1.03497	0.382754	2.2547	2.79769
Q13315	ATM	2170	Y				0	0	1.03497	0.382754	2.2547	2.79769
Q13315	ATM	2172	T				0	3.04333	0	3.84506	4.30447	0
Q13315	ATM	2174	S	0.161054	0.317219	0.206356	0	0	1.03497	0.382754	0.178093	0.273821
P54259	ATN1	34	S				0	0.613522	0.382325	0	0.372862	0
O00244	ATOX1	47	S				0	0	0	0	0	0.442161
O00244	ATOX1	50	T	1.91765	5.81779	2.18412
Q9Y2G3	ATP11B	1154	S				0	1.03775	0.584819	1.81948	0.639533	0
Q8NB49	ATP11C	1108	S				12.4902	14.7559	7.58111	4.71375	3.15816	3.25427
Q8NB49	ATP11C	1110	S				0	0	0	0	0	7.43098
Q8NB49	ATP11C	1116	S				0	0	0	0	0	7.3133
Q8NB49	ATP11C	1126	S				0	0	0	0	1.17513	0.28237
Q8NB49	ATP11C	241	S	0	0	0.089024
Q8NB49	ATP11C	445	S				0	0.608407	0	0.12134	1.95705	0.822311
Q8NB49	ATP11C	736	S				0	0.0950769	0.587182	0.227158	0.193554	0.409173
Q9HD20	ATP13A1	945	S	0.626859	0.499123	0.892878
Q9H7F0	ATP13A3	817	S	1.9942	2.06103	5.79261	0	0.215218	1.12299	0.425615	0.608043	2.3425
P05023	ATP1A1	16	S	0	0	0.527597	2.29808	0.0533913	16.9806	2.25136	1.54646	0
P05023	ATP1A1	217	S	0.154686	0.958547	1.1359	0	0.602836	0	0	0	0
P05023	ATP1A1	228	S	0.0870669	0.339699	0.208425
P05023	ATP1A1	372	T	0	0	1.32538
P05023	ATP1A1	452	S	0.39664	0.522141	0
P05023	ATP1A1	47	S	0	0	1.01253
P05023	ATP1A1	653	S	0.809201	0.881117	0.788231
P16615	ATP2A2	441	T	0	0	2.97264
P16615	ATP2A2	663	S	9.55388	7.47091	15.5191	4.6489	0	3.55842	1.64876	2.48122	2.07744
P20020	ATP2B1	1137	S				0.14826	1.38079	1.28477	1.11706	0	1.16445
P20020	ATP2B1	1155	S				0	0.34148	0	0.361136	1.17931	0.920555
P20020	ATP2B1	1165	T				0	0	0	0	0	0.113767
P20020	ATP2B1	1177	S				0	0.19195	0.0854482	0	0	0
P20020	ATP2B1	1178	S				0	0.369613	0.243543	0	0	0
P20020	ATP2B1	17	S				1.79722	0.583335	0.489025	0.641214	1.06644	1.60551
Q01814	ATP2B2	1163	S				0	0.671277	1.52007	1.531	0	4.28796
Q01814	ATP2B2	1211	S				0.0801151	0	0.148164	0	0	0.726823
Q01814	ATP2B2	18	S				0	0.496374	1.42826	1.39796	1.1703	1.22178
P25705	ATP5F1A	48	T	0.214313	0.382244	0
P25705	ATP5F1A	53	S	0.737654	1.51359	4.08446	3.13675	0.5882	0.593967	0.324566	1.84056	0.655387
P25705	ATP5F1A	65	S	0.969591	0.696904	1.24808
P06576	ATP5F1B	415	S	0.441959	2.02832	0.0881918
P06576	ATP5F1B	529	S				0	1.92615	1.3968	1.28993	0.662284	0.163556
P36542	ATP5F1C	146	S	0.384728	0.765098	0.984894	0	0	0	0	0	0.12935
Q9UII2	ATP5IF1	63	S				0	0	0.349606	0	0	0
P56134	ATP5MF	3	S	0.371797	0.624772	2.21451	1.91626	1.9422	3.37408	0	2.02364	1.17362
P18859	ATP5PF	64	S	1.54063	1.2048	0
P18859	ATP5PF	65	S	0.692259	0	0.92268
Q9Y487	ATP6V0A2	695	S	0	5.5375	5.19568
Q9Y487	ATP6V0A2	700	S	1.4655	0	0.732465
Q9Y5K8	ATP6V1D	216	S	0.7564	0	0.609679
Q96A05	ATP6V1E2	4	S	0.22259	0	0.0208407
O75348	ATP6V1G1	68	S	0.763692	1.23723	0
P35670	ATP7B	345	S				0.652741	0	0	0	0	0
P35670	ATP7B	348	S				0.434303	0.306212	0.0749512	0	0.179719	0
Q9Y2Q0	ATP8A1	25	S	2.21289	0.362986	2.03959
Q9Y2Q0	ATP8A1	28	T	2.97081	0.85119	1.43592
Q9Y2Q0	ATP8A1	29	S	1.10585	0.250263	1.20995
O43520	ATP8B1	1223	S				0	0	0.12298	0	0	0
O43520	ATP8B1	861	S				0	0	0	0	0.6621	0
O43520	ATP8B1	869	T				0	0	0	0	0.6621	0
P46100	ATRX	1061	S				0	0	0.240727	0	0.539022	0.896065
P46100	ATRX	1326	S				0.25723	0	0	0	0	0
P46100	ATRX	1989	T	0.305145	0.956936	0
P46100	ATRX	1996	S	0.305145	0.956936	0
P46100	ATRX	368	S	0	2.3462	0
P46100	ATRX	369	S	0	2.3462	0
P46100	ATRX	598	S				0	0.210703	0	0.11532	0.118805	0
P46100	ATRX	675	S	0	0	1.76641	0	1.65164	0	0	0	2.07463
P46100	ATRX	677	S	0.159305	0	0.280669	2.28052	3.03609	1.36309	1.16961	0	0.710136
P46100	ATRX	724	T				0	0	0.723606	0	0	0
P46100	ATRX	731	S				0	0.509796	0.723606	0	0	0
P46100	ATRX	849	S				1.78745	1.70936	0	0	0	0
P46100	ATRX	850	S				1.3294	1.70936	0	0	0	0
P54253	ATXN1	238	S				0	0.502944	1.05717	0	0	0.407937
P54253	ATXN1	406	S				0	0.725514	0	0.253552	0.218386	0.170123
P0C7T5	ATXN1L	361	S	1.86065	0.507571	0.842122	0	0	0	0	0	0.395241
Q99700	ATXN2	17	S	0	0	0.0981436
Q99700	ATXN2	431	S	0.378738	0.381278	0.303594	3.61267	0.622877	1.38557	0	0.278753	1.42043
Q99700	ATXN2	466	S				0	0	0	0	0	0.75515
Q99700	ATXN2	624	S	0.663892	1.5555	3.04678
Q99700	ATXN2	728	S				0	0	0	0	0	0.850278
Q99700	ATXN2	758	S				0	0.206561	0.316063	0.350452	0	0
Q99700	ATXN2	861	S				0	1.07642	1.02041	0.231635	0.528076	0.640992
Q99700	ATXN2	865	S				0	0	2.29626	0.651939	2.5948	0.986326
Q8WWM7	ATXN2L	111	S	3.4051	2.08244	1.34255	1.47895	2.20599	1.13686	1.73154	0.182175	1.08341
Q8WWM7	ATXN2L	339	S	2.34674	3.73367	1.05607
Q8WWM7	ATXN2L	390	S	0.124146	0	0.279702
Q8WWM7	ATXN2L	557	S	0	0	0.141889
Q8WWM7	ATXN2L	558	S	2.7225	0	0
Q8WWM7	ATXN2L	559	S	0	2.65133	1.71994	0	0	0.527128	0	0	0.497837
Q8WWM7	ATXN2L	594	S	0.243963	0.730696	0.470659	0	0	0.310761	0.225282	0.340541	0
O15265	ATXN7	272	S				0	0	0	0	0	2.05112
O15265	ATXN7	281	T				0	0	0	0	0	2.05112
Q9Y679	AUP1	288	S				0.507406	1.22628	0.260743	1.65453	0	0
Q8WXX7	AUTS2	1233	S				0	0	0.185135	0	0	0.420607
Q8WXX7	AUTS2	853	S				0	0	0	0	0	0.400391
Q9NQS1	AVEN	94	S	0	0	1.90092	0	0	0	0	0	0.404434
Q8NBF6	AVL9	244	S				0.591045	0	0	0	0	0
Q9H6S1	AZI2	155	S	1.93013	0	0
Q9H6S1	AZI2	156	S	0	0.694863	0.566045
Q9H6S1	AZI2	271	T	0.218364	0.205577	0.305939
Q9H6S1	AZI2	318	S	1.53349	0.744335	0	0	0	0	0.215035	0	0
Q9H6S1	AZI2	338	S	0	0.383533	0.377705
Q9H6S1	AZI2	343	S	0.347458	0	0
Q9H6S1	AZI2	348	S	0	0.407804	0.120746
Q9H6S1	AZI2	83	S	0.497814	0.2217	0.305089
Q9NWV8	BABAM1	29	S				0	6.73173	0.116348	1.44237	1.28693	0
Q9NWV8	BABAM1	49	S				0.49079	0	0	0.524399	0.32919	0
Q9NWV8	BABAM1	66	S				0	0	1.16497	2.10204	0.818201	0.405078
Q9NWV8	BABAM1	7	S				2.12671	0	0	0	2.57762	0
Q92934	BAD	118	S	1.93059	1.04843	1.97392	7.55537	1.01696	0.50158	1.30154	1.54476	3.57823
Q92934	BAD	124	S	4.73685	4.31215	3.4843
Q92934	BAD	134	S				0.310025	7.23027	4.19576	2.43674	0.969191	1.03899
Q92934	BAD	75	S				9.09761	2.35518	0.321942	3.88614	3.65585	2.10157
Q92934	BAD	76	Y	0.624148	0.505459	0
Q92934	BAD	80	T				0	0	2.32793	0	0	0
Q92934	BAD	99	S	5.56457	7.6252	3.16517	1.74286	4.41938	2.50295	3.88086	1.61241	1.3647
O95816	BAG2	31	S	0	0.0361876	0.0587379
O95817	BAG3	173	S	0	0	0.953802	0	0.819617	0	0	0	0.867712
O95817	BAG3	377	S				0.149489	0.0829015	0.596687	0.0374406	0	1.29375
P46379	BAG6	1080	T				0	0	0.643252	0	0	0
P46379	BAG6	1081	S	1.79361	0.292107	0	0.427824	0.511526	0.434768	0.396462	0.186647	0.366734
P46379	BAG6	1086	S	0	0.225645	0
P46379	BAG6	113	S				1.40144	0.387376	1.40408	0.656458	0.396486	0.424315
P46379	BAG6	96	S	0	5.3313	0
P46379	BAG6	964	S	4.39172	1.6717	3.501	5.57281	2.41863	1.56422	4.12123	5.05253	1.38767
P46379	BAG6	973	S	2.52213	1.8426	2.46096	3.77445	0.177672	2.93591	2.73975	1.68127	1.31469
Q9UQB8	BAIAP2	261	S				0	0	0	1.69707	0.692717	0.826483
Q9UQB8	BAIAP2	384	S				0	0	0	0	0	0.20694
Q9UQB8	BAIAP2	395	S				0	0	0	0	0	0.135648
Q9UHR4	BAIAP2L1	414	S				0.0596476	0	0.290102	0	0	0
Q92560	BAP1	401	Y				0	0	0.501827	0	0	0.739854
Q92560	BAP1	521	S				0	1.31909	1.74207	0	0.88351	1.43498
Q8IXM2	BAP18	106	S				0	0	0	0.296198	0	0
Q8IXM2	BAP18	96	S	0	0.420333	0.840393
Q6ZT62	BARGIN	270	S	0.762012	0	0
Q6ZT62	BARGIN	552	S	1.32515	0	1.2971	0	0.173788	0.566935	0.027068	0.275722	0.305856
Q9HBU1	BARX1	225	S				0.483921	0	0	0	0	0
P80723	BASP1	162	T				0	0	0.351913	0	0.348598	0
P80723	BASP1	164	S				0	0	0	0.736132	0.933414	1.08171
P80723	BASP1	31	T				0	1.66187	0.576523	0.126964	0	2.27217
P80723	BASP1	36	T				0	0.613031	0.370787	0	0.348463	0.568397
Q9NRL2	BAZ1A	1413	S	1.96579	0.856846	1.81102	0	0	0.305156	0.18787	0	0
Q9NRL2	BAZ1A	1417	S	1.12815	0.526078	0
Q9UIG0	BAZ1B	1468	S	3.50948	6.37229	5.73078	1.63491	0	0.495179	0.230307	0.64754	1.76671
Q9UIG0	BAZ1B	705	S	1.13639	0	1.56717
Q9UIG0	BAZ1B	708	S	1.13639	0	0	0	0	0	0	0	0.716085
Q9UIG0	BAZ1B	716	S	0	4.40916	1.79733
Q9UIF9	BAZ2A	1397	S	0.3049	0.531341	0
Q8WY36	BBX	844	S	1.41231	1.86465	2.53088	0	0.0937464	0.78311	0.203399	0.135302	0.150958
P51572	BCAP31	216	S				0.418995	0	0	0	0	0
P56945	BCAR1	639	S	0.662976	0.981851	1.19855
O75815	BCAR3	317	S	0.558939	0	0.557957
O75815	BCAR3	338	S				0	0	0	0	0.1541	0.703131
O75815	BCAR3	340	S	0.255386	0	0
O75815	BCAR3	370	S	2.8444	2.03905	1.66821	0	0	0.610313	0	0	1.19015
Q9H6U6	BCAS3	480	S				0	0.122387	0.421335	0	0	0.702488
Q9H6U6	BCAS3	487	S				0	0	0.969259	0	0	0.35669
Q9H6U6	BCAS3	823	S				0	0.175119	0.368342	0.827332	0.482757	0
Q9H6U6	BCAS3	886	S	1.90497	2.55089	3.25104	0	0	1.73457	0	0	0
P12694	BCKDHA	337	S	3.60531	105.026	18.6206	27.4163	12.5788	9.31513	9.23259	72.5705	4.39509
P12694	BCKDHA	338	T				0	0	0	0.769151	0.984099	6.13875
P12694	BCKDHA	339	S				8.54137	0	0	7.15279	4.31398	0.584544
P12694	BCKDHA	342	S				23.8931	0	3.3609	0	3.59062	0
P12694	BCKDHA	345	Y				1.67824	0	3.01063	2.07042	10.6779	0
P12694	BCKDHA	347	S	4.87239	51.5447	20.1483	83.2979	40.8366	87.6542	70.1932	69.9716	78.3812
P12694	BCKDHA	353	Y	0	0	0.324107	0	0	0.783467	0.406013	2.19692	0
O14874	BCKDK	31	S	0.141037	0	182.485	0	0.124532	2.9958	1.14799	1.03876	0.0440745
O14874	BCKDK	32	T				0	0	2.9958	5.96636	0.806417	3.3426
O14874	BCKDK	33	S				0	0.599734	3.29881	29.4467	14.0328	11.4643
O14874	BCKDK	339	S	0.424587	0.331197	1.5553	0	0	0	0	0	0.407653
O95999	BCL10	138	S				0	1.30836	0.751326	0.577346	0.190289	0.206428
Q9BXK5	BCL2L13	375	S				0	0	0	0	0	0.782499
Q9BXK5	BCL2L13	420	S				0	2.91401	0	2.94967	0.0927593	1.87845
Q9BXK5	BCL2L13	426	S				0	1.678	1.32406	1.13701	2.8138	0.934745
Q9BXK5	BCL2L13	444	S	0.531679	0.0733023	0.737652	0	0.805089	0.881322	1.03003	0.313708	1.64228
Q92843	BCL2L2	62	S				0	0	0.28252	0	0	0.318783
P20749	BCL3	374	S	0.172882	1.69547	0.33202	0	0.180699	0	0	0	0
Q8WUZ0	BCL7C	126	S	0	0.308022	0
Q86UU0	BCL9L	116	S				0	0	0	0.335472	0	0
Q86UU0	BCL9L	981	S	0.137711	0	0
Q86UU0	BCL9L	987	S	0.0619681	0	0
Q86UU0	BCL9L	989	T	0.137711	0	0
Q9NYF8	BCLAF1	177	S	0.941109	0.36388	0.793008	0.250829	0.0136191	4.0845	0.0308376	2.28636	3.97224
Q9NYF8	BCLAF1	181	S				5.10882	0	1.70317	2.76463	0	0
Q9NYF8	BCLAF1	198	S				0	0.360773	0	0.343869	0.518265	0
Q9NYF8	BCLAF1	217	S				0	0.575326	0	0	0	0
Q9NYF8	BCLAF1	219	Y				0.171595	0.191884	0	0	0	0
Q9NYF8	BCLAF1	222	S	3.9351	4.73313	0	0.526532	0.618653	0	1.18727	0.731242	0
Q9NYF8	BCLAF1	257	T				0	0	0	0	0	0.676015
Q9NYF8	BCLAF1	259	S				0	0.0311168	0	1.04164	1.88372	1.02024
Q9NYF8	BCLAF1	262	S	2.46185	1.39728	0	0	4.33015	0	0	0	0
Q9NYF8	BCLAF1	264	S				3.62873	0.0311168	0	0	1.70916	2.56585
Q9NYF8	BCLAF1	268	S	1.50635	0.873993	2.65396	0.361555	0.0147701	1.84852	0.312019	10.9079	1.02024
Q9NYF8	BCLAF1	284	Y	14.4854	18.7263	18.0665	12.8912	12.3094	21.4791	22.362	25.0919	20.085
Q9NYF8	BCLAF1	285	S	7.37807	10.2649	0	6.36437	4.74486	4.47817	5.94912	5.02832	0
Q9NYF8	BCLAF1	287	S	9.02816	11.2526	0	0.440705	0	13.3216	0	4.10655	11.9134
Q9NYF8	BCLAF1	290	S	14.4854	18.4994	19.0031	12.1461	27.5127	19.4995	20.7438	19.6493	8.45926
Q9NYF8	BCLAF1	297	S				5.64132	3.07252	2.4593	5.94912	5.02832	0
Q9NYF8	BCLAF1	385	S				0	0.836757	1.79962	2.72932	3.82786	4.00546
Q9NYF8	BCLAF1	397	S	1.4976	3.21564	6.01943	3.36117	0.214686	7.84182	19.8471	21.7598	6.88144
Q9NYF8	BCLAF1	402	T				0	0	0	1.23419	1.31625	0.379172
Q9NYF8	BCLAF1	496	S				1.93658	2.29514	2.29183	1.09322	1.1889	0.70017
Q9NYF8	BCLAF1	512	S	1.01697	1.65001	2.5967	0.798454	1.4973	1.50721	0.64665	0.423419	0.437011
Q9NYF8	BCLAF1	531	S	11.2086	14.3039	36.8357	10.8245	0.562719	15.5433	9.07132	1.5268	14.8643
Q9NYF8	BCLAF1	648	S	0.175466	1.71641	0.0600009	1.47397	2.55543	8.63713	3.06207	7.65883	0
Q9NYF8	BCLAF1	658	S	0.34017	15.5694	16.836	6.59874	7.59784	14.2106	5.23578	5.6736	5.48826
Q9NYF8	BCLAF1	763	S				0.015667	0.203767	0.0338974	0.0884262	0	0.0703775
A2AJT9	BCLAF3	139	S				0	0.0996175	0	0	0	0
P11274	BCR	122	S	1.9551	1.61897	1.98315
P11274	BCR	354	S	0	0.612493	0.760978
P11274	BCR	459	S	0.240718	3.7308	2.34635	0	0.655335	0.636466	0.972126	0.455974	1.29141
P11274	BCR	473	S	1.36761	1.00243	1.30727
P11274	BCR	488	S	0	0	0.783982
Q02338	BDH1	117	S	0.353384	0	0.609591
A6H8Y1	BDP1	2227	S	3.0813	0	0
O15155	BET1	50	S				0.625348	0.302486	2.91833	0.626227	0.388713	1.51228
Q9NYM9	BET1L	9	S				0	0	0.583281	0	0	0.235224
P21810	BGN	294	S				0	0	0.100744	0	0	0
Q93088	BHMT	330	S	0.188955	0.564811	0.688919	0	0.233663	0.604544	0.242722	0.160062	0.757236
Q93088	BHMT	333	S				0	0	0.178778	0.132608	0.215681	0.372399
Q9H2M3	BHMT2	321	S	0.188955	0.564811	0.688919	0	0.233663	0.604544	0.242722	0.160062	0.757236
Q9H2M3	BHMT2	359	S	0	0.0884446	0.198236
Q8TD16	BICD2	582	S	0	0	0.460695
Q6AI39	BICRAL	674	S				0.23748	0	0.923519	0	0.553304	0.492609
Q6AI39	BICRAL	675	S	0	0	0.672537	0	0.547069	0	0.530557	0	0.492609
O00499	BIN1	296	S	0.695199	0	0.109769	1.55117	0.466811	1.61875	0.692673	1.00973	0.822724
O00499	BIN1	298	S	12.0164	20.198	9.92102	2.06905	4.79243	5.72017	1.07083	3.6063	4.32968
O00499	BIN1	303	S	4.27947	5.14659	4.97472	0.59213	4.59709	4.69987	2.90247	3.61575	3.89653
O00499	BIN1	331	S				0.956694	0	1.13013	0.382427	0	1.07017
Q9UBW5	BIN2	357	S				0	3.01447	2.75844	1.3746	0	0.73509
Q9UBW5	BIN2	395	S				0.11045	0	0.261872	0.024332	0.0274757	0
Q9UBW5	BIN2	436	S				0.631163	1.70836	0.733304	1.03434	0	0.482489
Q9UBW5	BIN2	438	T				0.631163	1.38669	0.546166	0	0	0.482489
Q9UBW5	BIN2	440	S				0	0.153414	0.18716	0	0	2.12013
Q9UBW5	BIN2	444	S	0.489644	1.85237	3.29851	1.44478	6.88258	4.06417	3.73356	1.76084	0
Q9UBW5	BIN2	446	T				2.42587	0	0	2.62582	0	0.884271
Q9UBW5	BIN2	454	T				0	3.7269	0.660174	0	0.152233	0.0882082
Q9UBW5	BIN2	458	S				0.922828	0.460183	4.41169	2.81732	1.44765	1.70735
Q9UBW5	BIN2	461	T				0	0.770936	1.09154	1.61157	1.12167	0
Q9NR09	BIRC6	449	S				0	0	0	0	0	0.499948
Q9NR09	BIRC6	462	S				0	0.307634	0	0	0	0.970385
Q9NR09	BIRC6	464	S				0	0.416998	0	0	0	0
Q9NR09	BIRC6	473	S	0.551532	0.70392	0
Q9NR09	BIRC6	480	S	3.75455	6.43852	5.4099	1.61914	1.18129	0.918217	1.45788	0	0.646941
Q8WV28	BLNK	219	S				0	0.0730653	0.0482322	0	0.0540612	0
Q6QNY0	BLOC1S3	25	T				0	0	0.192489	0	0	0.216128
Q6QNY0	BLOC1S3	27	S				0	0	0.192489	0	0	0.216128
Q6QNY0	BLOC1S3	30	S	0	1.57222	0.513326
Q6QNY0	BLOC1S3	32	S	1.16972	3.76302	2.18787
Q6QNY0	BLOC1S3	33	S	2.18433	5.78414	4.92022
Q6QNY0	BLOC1S3	34	S	1.54388	7.22463	2.07892
Q6QNY0	BLOC1S3	63	T	2.75342	3.19008	4.13193	0	1.89231	1.1717	3.40887	4.29921	0
Q6QNY0	BLOC1S3	65	S	0	0.336896	0.161075	0	1.89231	1.1717	3.40887	4.29921	0
P30043	BLVRB	82	S	0.711234	0.507786	0.233003
Q9H2G9	BLZF1	324	S	0.341663	0.354358	0.496505
P35226	BMI1	253	S	0	0	0.251312
P35226	BMI1	255	S	0.185236	0	0
Q9NSY1	BMP2K	10	S	2.75995	4.31036	5.33283
Q9NSY1	BMP2K	1029	S	2.61968	4.95006	3.38818	0	0	0.658718	0.292778	0.718677	1.16286
Q9NSY1	BMP2K	1031	S	2.0139	5.75371	1.08939	0	0	0.658718	0.292778	0.718677	0.382751
Q9NSY1	BMP2K	1032	S	0.325013	2.45767	0	0	0	0.293673	0.292778	0.718677	1.16286
Q9NSY1	BMP2K	1076	S				0	0	0	0	0	0.739339
Q9NSY1	BMP2K	1107	S				0	0	0	0	0	0.879429
Q9NSY1	BMP2K	680	S				0	0	0	0	0	0.812758
Q9NSY1	BMP2K	728	S				0	0	0.296503	0.0538385	0.0408	0
Q9NSY1	BMP2K	746	S	0.496134	0	0
Q9NSY1	BMP2K	750	S	0.672521	1.73836	0
Q9NSY1	BMP2K	949	S	0	0.0977448	0.374863	0	0	1.90841	0	0	5.43341
Q13873	BMPR2	681	S	0	0.195056	0
Q13873	BMPR2	862	S				0	0	0.165699	0	0.112316	0.331325
Q14692	BMS1	552	S				0	0.0221156	0	0	0.459487	0.33099
Q12982	BNIP2	114	S	0	0	16.4032	3.31399	4.54096	7.34073	13.1642	7.38198	7.65786
Q12982	BNIP2	116	T	3.02048	0.317083	1.00166	0	0	1.55955	0	0.112629	3.38046
Q12983	BNIP3	119	S	1.25639	3.17788	2.12944
Q12983	BNIP3	151	S	2.31608	1.02184	0	2.69554	0.0156125	1.28648	0.543431	1.27799	0
Q12983	BNIP3	157	S	9.81159	8.23054	5.2663	0	0	0	0.317635	0	0
Q12983	BNIP3	158	S	6.10747	8.72096	3.54584	1.18434	0.254936	0	0	0	0
Q12983	BNIP3	160	S	5.86771	3.42509	0	0.10695	1.2538	1.02788	0	0.769504	0
O60238	BNIP3L	118	S	0	0.761804	0.902079	0.740852	0	0	0	0.381075	0
O60238	BNIP3L	120	S				1.94144	0	0	0	0.381075	1.60703
O60238	BNIP3L	82	S	0.267893	0.278113	0.490176
O60238	BNIP3L	87	S	1.44121	0	0
Q8NFC6	BOD1L1	1531	S				0	0.323143	0.386308	0	0	0
Q8NFC6	BOD1L1	2779	S				0	0	0	0	0.565933	0
Q8NFC6	BOD1L1	2780	S				0	0	0	0	0.565933	0
Q8NFC6	BOD1L1	2986	S				0	0.616665	0	0	0	0.470617
Q8NFC6	BOD1L1	482	S				0	0.989272	0.531551	0.448311	1.80457	0.257306
Q8NFC6	BOD1L1	484	S				0	0.484441	0.531551	1.16586	1.54298	0.257306
Q9UMX3	BOK	8	S				0.512063	0.193056	0.290706	0.248422	0.563576	0.323264
Q14137	BOP1	122	Y	14.7798	37.6087	19.8816
Q14137	BOP1	126	S	0	39.327	22.2482
Q14137	BOP1	127	S	17.3198	3.59191	0
Q96GS4	BORCS6	168	S				0	0	0	0.237752	0	0
Q96GS4	BORCS6	196	T				0	0	0.24701	0.0780551	0.176468	0
Q96B45	BORCS7	45	S	0	0	1.41658	0	0	1.17563	0.853677	1.99624	0.66525
P07738	BPGM	122	T				0.789822	1.40748	0	0.348763	0	0
Q12830	BPTF	1310	S				0	0	0	0.245676	0	0
Q12830	BPTF	2465	S				0	0	0.266229	0	0	0
P15056	BRAF	151	S				0	0.800333	1.31208	0.688892	0.390977	0
P15056	BRAF	446	S	0.197816	2.03376	1.33558	0.0604489	0.749331	3.99522	2.74253	3.07397	2.99959
P15056	BRAF	729	S				2.99937	2.69846	2.69896	1.33505	1.85618	1.76172
Q7Z569	BRAP	117	S				0	0	0	0.929515	0.677845	0
Q7Z569	BRAP	119	S				1.01328	1.15318	1.01146	0	0.0797189	0
Q6PJG6	BRAT1	742	S	1.62928	2.8755	1.48486
O95696	BRD1	1051	T	0	1.33589	0
P25440	BRD2	298	S				0	0.756058	1.13294	0	0	0.8279
P25440	BRD2	301	S				0	0.756058	1.13294	0	0	0.8279
Q15059	BRD3	263	S	2.88388	5.27904	3.2947	1.49117	1.35551	0.705173	0	0.537496	0.780027
Q9NPI1	BRD7	279	S				0	0	0.226222	0	0.331327	0.358699
Q9H0E9	BRD8	387	S	0	0.73535	0.337675
Q58F21	BRDT	821	S				0.266587	0.0726636	0	0.120304	0.121829	0.0405593
Q92994	BRF1	548	S	1.79822	0	0	0	0	0	0.236313	0	0
Q92994	BRF1	553	S	1.88031	0	3.2988
Q8WY22	BRI3BP	248	S	0	0	0.705886
Q5PSV4	BRMS1L	66	S	0.112841	0.217319	0
Q9NSI6	BRWD1	696	S				0	0	0	0	0	0.391687
Q9NW68	BSDC1	214	S				0	0	0	0	0	1.94991
Q9NW68	BSDC1	387	S	0.74193	0	0	0	0	0	1.11476	0.729964	0
P35613	BSG	362	S	0	0	0.526572	3.74861	0.450337	1.42633	0.816975	2.53773	2.69134
P35613	BSG	367	S				41.7844	1.36391	4.34109	1.31287	4.92369	1.7672
P35613	BSG	368	S				41.7844	1.43759	5.44024	1.43521	4.92369	6.755
Q9UPA5	BSN	2041	S	0	0	0.0643467
Q9UPA5	BSN	2061	Y				189.313	165.114	0	0	24.282	0
B2RXH4	BTBD18	3	S	0.0343217	0	0
Q9Y2F9	BTBD3	54	T				0	1.97871	0	0.604581	0	0
P20290	BTF3	173	S				0	0	0	0.34886	0.149343	0.232535
O43684	BUB3	325	S	0	0.75375	0.783572	0	0.743917	0.320046	0.703045	0.357436	0.199181
Q9BRD0	BUD13	127	S				0.218425	0.0229048	0	0	0	0
Q9BRD0	BUD13	159	T				0	0	0.594709	0.553622	0	0.683637
Q9BRD0	BUD13	163	S	0.340601	0.460641	0.49252	0	0	0.594709	0.553622	0	0.683637
Q9BRD0	BUD13	197	S				0	0.963825	0	0.0347206	0.882445	0.327925
Q9BRD0	BUD13	201	S				0	0.963825	0	0.0347206	0.882445	0.327925
Q9BRD0	BUD13	214	S				0	0.27294	2.65468	0	0	0
Q9BRD0	BUD13	248	S				0	0.0983867	0	0	0	0
Q9BRD0	BUD13	271	S	0	0.312901	1.56884	0	0.108674	0.40117	0.0620812	0	0.330913
Q9BRD0	BUD13	325	S	0.53565	2.12304	0.934929	0	0	0	0.306889	0.583453	0
Q9BRD0	BUD13	364	S	1.00449	0	0.101144
Q9BRD0	BUD13	372	S	1.00449	0	0.101144
Q13895	BYSL	98	S	5.96201	10.1779	0.261205	0	0	0	0.704296	1.12402	0
Q7L1Q6	BZW1	332	T				0	0	0	0	0	6.14081
Q7L1Q6	BZW1	333	T				0	0	0	0	0	6.14081
Q7L1Q6	BZW1	337	S				0	0	0	0	0	6.14081
Q9Y6E2	BZW2	412	S	1.27766	1.67324	0.479099
Q9Y6E2	BZW2	414	S	2.03722	2.23401	0.845316
Q96A22	C11orf52	62	S				0	4.11002	5.95341	2.83866	1.74814	0.591883
Q9H3H3	C11orf68	276	S				0.327377	0	0	0	0	0
Q6IPW1	C11orf71	10	S	0	0	0.15476
Q7Z7L8	C11orf96	399	S	0	0.226762	0.365368	0.198388	1.04541	0.148578	2.45002	2.39959	5.0394
Q7Z7L8	C11orf96	406	S				0	0.167875	0	0.67727	0	2.72971
Q7Z7L8	C11orf96	425	S				0	0	0.16043	1.89372	0	0
Q9H972	C14orf93	224	S	0.266821	0	0.227558
Q6UWD8	C16orf54	116	T	0.376803	0	0
Q6UWD8	C16orf54	194	S	1.25318	0	0
Q96B23	C18orf25	145	S				0	0.649688	0	0	0	0
Q96B23	C18orf25	66	S	5.72683	5.45481	4.80828	1.41637	5.58644	4.5974	4.54178	9.71321	4.28384
Q96B23	C18orf25	67	S				0.40549	1.51102	1.30518	1.28674	1.80734	1.53698
A6NJJ6	C19orf67	206	S	0	0.513156	0.921655
A6NJJ6	C19orf67	208	S	0	0.513156	0.921655
Q9NS00	C1GALT1	233	T	0.351608	0.736746	0
Q9NS00	C1GALT1	236	S	0	0.736746	0.81106
O95561	C1orf105	84	S				0.30861	0	0	0	0	0
Q9H425	C1orf198	175	S				0	0	0	0.281871	0	0
A1L170	C1orf226	18	S				0	0	0	0	0	1.07478
A1L170	C1orf226	222	S	4.17715	3.95812	8.57243	0	0	0.215598	2.2768	4.15575	0.494463
A1L170	C1orf226	223	S	0	3.95812	0
A1L170	C1orf226	225	S	4.17715	0.256918	8.57243	0	0	3.03151	2.57236	4.93774	0.286233
Q8N6N3	C1orf52	158	S				0	0	0	1.04643	2.38007	1.31224
Q07021	C1QBP	201	S				0.398016	0	0	0.305589	0.0900121	0.553075
Q07021	C1QBP	213	S	0.652439	0.557509	0.482967
Q07021	C1QBP	87	S	0	1.26812	0
Q9Y426	C2CD2	435	S	0.361646	0.43705	0
O14523	C2CD2L	411	S	0.333183	0	0
O14523	C2CD2L	660	S	0.507359	0.592232	0.551862	0	0	0.18883	0.325247	0	0.885455
O14523	C2CD2L	662	S	0	0	0.319917	0	0.0763958	0	0.261178	0.535103	0
Q4AC94	C2CD3	1891	S	0.36688	0.276542	0.28736
Q4AC94	C2CD3	2111	S	1.174	0	0.578323
Q4AC94	C2CD3	232	S	12.8968	29.4441	13.8833
Q4AC94	C2CD3	233	T	12.8968	29.4441	13.8833
Q4AC94	C2CD3	234	T	12.8968	29.4441	13.8833
Q86YS7	C2CD5	260	S				1.47901	2.56981	0	2.11991	1.05175	0
Q86YS7	C2CD5	305	S	0.897776	1.12966	0	0	0.380748	0	0.916029	1.29872	0
Q86YS7	C2CD5	307	S	0.897776	1.12966	0
Q86YS7	C2CD5	657	S	0	0.640308	0.224739	0.452915	0	0	0	0	0
Q86YS7	C2CD5	659	S	0.37027	1.32841	0.368298	0.665628	1.15451	1.85275	2.08772	2.21985	0.666255
Q86YS7	C2CD5	661	S	1.63413	1.54487	0	0	0.452665	0	0.347956	2.65202	0
Q86YS7	C2CD5	662	S	0.353365	0.75826	0.433765	0.806845	1.15451	0	2.59287	0.131703	0.666255
Q86YS7	C2CD5	817	S				0	0	0	3.17628	3.91347	0
Q9BVC5	C2orf49	182	S				0.107825	0.336441	0.954232	0	0	0.799109
Q9BVC5	C2orf49	184	S				0	0	0	0.592486	1.70093	0
Q9BVC5	C2orf49	189	S				0.107825	2.10936	5.18777	2.2289	0.499986	1.50438
Q9BVC5	C2orf49	193	S				0	0.410561	0	0	0.285071	0
Q9BVC5	C2orf49	197	T				0	1.77289	4.56279	0.127805	0	0.825299
A6NCS6	C2orf72	294	S	0.182232	0.488992	0	0	0.476699	0	0	0	0
Q0P641	C2orf80	127	S	0.988756	0	1.39703
Q0P641	C2orf80	128	S	0.988756	0	1.39703
Q0P641	C2orf80	140	T	0.988756	0	1.39703
P01024	C3	297	S	0.593338	1.38976	2.42178
Q16581	C3AR1	475	S				0	0	0	0	0	1.30655
Q8IY42	C4orf19	11	S				0	0	0	1.04664	0	0
Q8IY42	C4orf19	12	Y				0	0	0	1.04664	0	0
Q8IY42	C4orf19	21	S				0	0	0	1.04664	0	0
Q8IY42	C4orf19	24	Y				0	0	0	1.04664	0	0
Q8IY42	C4orf19	46	S				0	0	0	0	0	0.346982
Q8IY42	C4orf19	47	S				0	0	0.266078	0	0	0
P21730	C5AR1	327	S	2.68722	7.2572	13.8935	0	0	0.738716	0	0	0.852055
Q9P296	C5AR2	314	S	0.320305	0.938607	0
O95873	C6orf47	90	S				0	0	0	0	0	0.80104
Q9BRJ6	C7orf50	175	S	2.18788	3.04374	1.65002	0	1.24249	0.618197	0	0	0.918572
Q9BRJ6	C7orf50	59	S	0.385339	0.567245	0.301074	0	0	0.220447	0.445934	0	0.707484
P07357	C8A	523	S				0	0	0.178979	0.153295	0	0
P0DMQ9	C8orf89	139	Y				0.0979531	0.0191859	21.0167	0	0	12.2154
P0DMQ9	C8orf89	146	T				0.0979531	0.0191859	21.0167	0	0	12.2154
P0DMQ9	C8orf89	147	T				0.0979531	0.0191859	21.0167	0	0	12.2154
P0DMQ9	C8orf89	148	T				0.0979531	0.0191859	21.0167	0	0	12.2154
P02748	C9	240	S	0.187672	0.443816	1.41878
P02748	C9	244	T	0.187672	0.443816	1.41878
P02748	C9	246	T	0.187672	0.443816	1.41878
P02748	C9	248	T	0.187672	0.443816	1.41878
Q9NZ63	C9orf78	121	T	0.303094	0	0
Q9NZ63	C9orf78	261	S	13.09	31.5375	41.3515	3.62052	9.74553	9.51073	6.82747	10.8852	6.59224
Q9ULX7	CA14	325	S				0	0.744549	4.43669	2.62012	1.67147	1.42743
P00918	CA2	151	S				1.59217	0.882412	2.15005	0	0	0
P00918	CA2	2	S				0.720352	0.324748	0.36532	0.400549	0.341528	0
P00918	CA2	50	S				0.21432	0.0672175	0	0	0	0
Q9H8G2	CAAP1	203	S	0.488422	0	0	0	0.432416	0.236614	1.3698	0.791652	0.359394
Q9H8G2	CAAP1	311	S				0.215261	0.645056	0.638252	0	0.290523	0.380253
Q9H8G2	CAAP1	312	S	3.62165	3.38278	1.72565	0.618875	0.246661	0	0.649354	0.298225	0.380253
Q9H8G2	CAAP1	89	S				0	0	0	0.339601	0.0940371	1.00904
Q8TDN4	CABLES1	290	S				0	0	0	0.513068	0.292042	0.254391
Q8TDN4	CABLES1	291	S				0	0	0	0.243021	0	0.254391
Q8TDN4	CABLES1	415	T				0	0	0.441856	0.14494	0.413552	0.475948
Q08289	CACNB2	280	S	0.41657	0	0
Q8WUQ7	CACTIN	110	S	0	0.353689	0
P27708	CAD	1318	T	0.11766	0.0419868	0.0580932
P27708	CAD	1406	S				0	0	0	0.249875	0.40022	1.00376
P27708	CAD	1407	S	0.937024	1.05123	0.400152
P27708	CAD	1859	S	2.67286	3.77197	3.96284
Q9BY67	CADM1	434	S				1.05404	0	0	0	0	0
Q86UW7	CADPS2	11	S	0	0.332339	0
Q86UW7	CADPS2	58	S	0.237839	0.17951	0.345353	0	0.640857	0	0.596872	0	0.282628
Q13137	CALCOCO2	238	S	1.24379	0.562091	0.54099
Q13137	CALCOCO2	315	S	0.298643	0	0
Q16602	CALCRL	409	S				0	0	0.150174	0	0	0
Q05682	CALD1	131	S				0	0	0	0	0	0.132445
Q05682	CALD1	155	S				0	0	0	1.18087	0	0
Q05682	CALD1	202	S	1.0519	0.910149	1.32553	0	0	0	0.129042	0	2.04857
Q05682	CALD1	753	T				0.258819	0.0238137	0	1.46149	0	0
Q05682	CALD1	759	S				0.588809	2.95443	0.690283	1.728	0	2.55475
Q05682	CALD1	783	S				0	0.246279	0.499739	0.936536	1.55455	1.02475
Q05682	CALD1	788	T				0	0.313796	3.6477	0	1.74679	0
Q05682	CALD1	789	S				0	0	0	0.845405	0	0
P0DP25	CALM3	102	S	0.334134	0.300827	0.722326	0.438355	0.770037	1.0872	0.490393	0	0
O43852	CALU	69	S	1.91895	2.24435	1.93386	0	0	0.53787	0	0	0.433895
Q14012	CAMK1	177	T				0	0	0	2.08765	0	0
Q13554	CAMK2B	418	S				0	0	0	0	0	0.495519
Q13554	CAMK2B	423	S				0	0.645364	3.03948	5.22348	0.435061	5.81762
Q13554	CAMK2B	456	S				0	0	0	0	0	0.27928
Q13554	CAMK2B	461	S				0	0	0	0.84186	0	2.79744
Q13554	CAMK2B	504	S				0	0	0	0	0	0.82723
Q13557	CAMK2D	276	S	1.52013	1.06275	3.13616	0	0.14474	0.520288	0.225789	0	0.3382
Q13557	CAMK2D	280	S	0.513315	0.447968	0.758399
Q13557	CAMK2D	287	T				0	0	0	0	0	4.16177
Q13557	CAMK2D	315	S				0	0.241963	1.32032	0.0450348	3.05935	15.1591
Q13557	CAMK2D	319	S				0	0.241963	1.32032	0.0450348	3.05935	15.2982
Q13557	CAMK2D	330	S	6.90579	7.98031	10.7717	4.19516	1.40873	11.8074	6.28549	2.84056	25.5887
Q13557	CAMK2D	331	T	15.2784	0.355994	49.0176	0.849522	1.40873	7.20804	12.6595	2.43267	3.24037
Q13557	CAMK2D	333	S	3.68991	6.18579	4.30951	3.88863	1.01871	9.29398	6.54442	0.692653	4.00031
Q13557	CAMK2D	334	S	3.13891	2.62173	2.18948	0	0.301347	4.81525	3.43403	0.331916	0
Q13557	CAMK2D	336	T	1.45118	3.30657	2.51403	2.6772	0	0	0.674559	3.55335	3.43814
Q13557	CAMK2D	337	T	8.00496	17.3227	21.4116	8.48923	1.46977	18.0825	13.5389	9.39022	13.486
Q13557	CAMK2D	490	S				0	0	0.601522	0	0	0
Q13555	CAMK2G	384	S				0	0	0	0	0	0.195311
Q16566	CAMK4	360	S	0.205295	0.394666	0.39857
Q96RR4	CAMKK2	136	S				0	0.191326	0	0	0	0
Q96RR4	CAMKK2	495	S	9.19309	11.7437	0.0914915	2.60791	3.11684	2.15412	0	0.795911	0
Q96RR4	CAMKK2	511	S				0.0328834	1.71185	1.93602	2.35736	1.14808	1.2921
Q5T5Y3	CAMSAP1	1080	S				0	0	0.346968	0	0	0
Q5T5Y3	CAMSAP1	563	S	1.59836	0.843458	0
Q08AD1	CAMSAP2	1019	S				0	0	0	0	0	0.128149
Q08AD1	CAMSAP2	464	S				0	0	0	0	0.293945	0.49145
Q9P1Y5	CAMSAP3	1074	S	1.2305	0.707643	0
Q9P1Y5	CAMSAP3	334	S	1.34863	3.50281	0	1.91728	0.631027	4.53559	4.7948	0	3.28003
Q9P1Y5	CAMSAP3	338	T	0.330717	1.21081	0	0.444553	0.590653	0.538062	0	0	0
Q9P1Y5	CAMSAP3	341	S	0.85975	1.30138	0.66149
Q9P1Y5	CAMSAP3	350	S	0	1.18862	1.14302	0.194701	0.484865	0	0.922008	0.0883794	0
Q9P1Y5	CAMSAP3	368	S				0	0.337064	0.386583	0.598665	0.0894513	0
Q9P1Y5	CAMSAP3	431	S				0	0	0	0	0.676993	1.8681
Q9P1Y5	CAMSAP3	554	S				0	0	0.253652	0	0	0.247811
Q9P1Y5	CAMSAP3	814	S				0	0	0.190322	0.0731892	0.0135231	0.408915
Q9P1Y5	CAMSAP3	863	S				0	0	0	0	0	0.399516
Q9P1Y5	CAMSAP3	870	S				0	0	0	0	0	0.233004
O94983	CAMTA2	795	S				0	0	0	0	0	1.64406
O94983	CAMTA2	799	S				0	0	0	0	0	1.64406
Q86VP6	CAND1	557	S				0	0	0.498915	0	0	0.565024
P27824	CANX	554	S	2.09781	1.80913	5.60038	87.3018	57.4936	161.974	25.8015	53.1192	61.6965
P27824	CANX	562	T	0	1.43895	0	24.4895	13.1892	18.3198	2.71723	1.78519	18.1902
P27824	CANX	564	S	0.429245	1.50381	0.626148	38.628	27.7139	51.6359	16.548	53.7957	6.15343
P27824	CANX	583	S	346.656	378.056	1252.47	30.315	497.988	711.739	15.7382	6.13388	347.445
Q01518	CAP1	307	T	34.9108	8.99875	23.2748	13.0602	0.0499177	22.1233	1.46733	21.4517	31.6826
Q01518	CAP1	308	S				5.76923	3.18486	4.25181	1.07278	0.911337	1.62665
Q01518	CAP1	310	S				1.08532	0.58099	0	0.774016	0.842905	1.64849
P40123	CAP2	311	T				0	0.341064	0	0.244383	0	0
P40123	CAP2	312	S				0.375281	0.681588	0	0.00708745	0	0.110651
P40121	CAPG	200	S	0.492011	0	0
P40121	CAPG	337	S	1.15209	0	0
Q9Y6W3	CAPN7	190	S				0	0	0	0	0	0.5959
P52907	CAPZA1	9	S	0.881092	0.972758	0.843587
P47755	CAPZA2	9	S	1.47886	2.07897	1.1786
P47756	CAPZB	2	S	1.61848	0.654412	0.410438	0	0.727351	0.557265	0.527061	0.136047	0.410074
Q9H257	CARD9	2	S	0.457421	0.228588	0.34084	0	0	0.120137	0	0	0.206495
Q9Y2V2	CARHSP1	13	T				0	0	3.64441	0	0	2.4442
Q9Y2V2	CARHSP1	146	S				0	0.636191	0.596852	0.900459	0.0366565	0
Q9Y2V2	CARHSP1	17	S				0	1.30345	18.633	6.21083	4.25484	15.0883
Q9Y2V2	CARHSP1	26	S				0	0	4.37515	0	0	0
Q9Y2V2	CARHSP1	30	S	3.40746	5.56649	5.6329	126.616	95.2765	190.596	110.899	73.4294	82.0174
Q9Y2V2	CARHSP1	32	S	3.40746	3.37236	5.6329	38.7395	26.5447	80.322	62.2598	28.8493	52.2481
Q9Y2V2	CARHSP1	41	S	0.502319	0	2.71726	105.463	86.262	110.56	104.942	61.8663	76.0018
Q9Y2V2	CARHSP1	45	T				0	0	0	2.12957	0	1.56801
Q9Y2V2	CARHSP1	52	S				93.8472	123.875	308.7	147.213	147.377	150.448
Q5VZK9	CARMIL1	1093	S				0	0	0.372572	0	0	0
Q5VZK9	CARMIL1	1331	S				0	0	0	1.20909	0.842195	0
Q5VZK9	CARMIL1	1360	S				0	1.25256	0	0.136223	0.205509	0.471647
Q5VZK9	CARMIL1	79	S				0	0	0	0.836647	0.17404	0
Q5VZK9	CARMIL1	81	S				0	0	0	0.836647	0.17404	0
Q5VZK9	CARMIL1	880	S				0	0	0	0	0	0.920607
Q5VZK9	CARMIL1	968	S				0.306632	1.2622	0.827532	1.44752	0.907858	0.79298
Q8ND23	CARMIL3	1317	S				0	0.71348	1.17675	0.84895	1.14858	0.930779
Q8ND23	CARMIL3	1349	S				0	0	0	0	0	0.637618
Q9HA77	CARS2	545	S	0	0	1.01956
O15234	CASC3	125	S				0	0.732183	0.183981	0	0.263662	0
O15234	CASC3	143	T				0	0	0	0	0.680003	0
O15234	CASC3	148	S				0	4.6395	2.7991	3.32977	0	3.38458
O15234	CASC3	21	S	0	0.725148	0
O15234	CASC3	28	S	0	0	0.255365
Q6P4E1	CASC4	200	S	0.147397	0.472597	1.08895	0.816435	0	0.672591	0.411115	0	0
Q6P4E1	CASC4	232	S	2.72521	1.18951	0	0	0.190237	0.529573	2.86584	0.262831	0
Q6P4E1	CASC4	233	S	3.7074	4.52336	8.61698	5.04864	0.676723	1.25367	4.15501	2.64414	1.41404
Q6P4E1	CASC4	328	S	0.404658	1.31867	5.94236	1.59433	0.39862	0.687783	1.35507	1.43494	0.601102
Q6P4E1	CASC4	332	S	1.69193	7.75944	10.5792	3.00896	1.31252	2.28414	2.19359	1.97331	0.601102
Q6P4E1	CASC4	366	S	1.05022	3.19495	8.02942	1.33431	0.363418	1.36889	0.991728	1.26855	0.491347
O14936	CASK	313	S				0.533132	0.148008	0.647345	0.0363298	0.0446035	0.0918984
O14936	CASK	314	S				0.499272	0	0.599242	0.278382	0.0685504	0.263391
Q8WXD9	CASKIN1	1168	S	0	0	0.599628
Q8WXE0	CASKIN2	403	S				0.830162	0	0	0	0	0
Q8WXE0	CASKIN2	406	S	0.419777	0.37394	0.774429
Q8WXE0	CASKIN2	471	S	0	0.293095	0.978915	0	0.198736	0.627181	3.37891	1.7837	1.55825
Q8WXE0	CASKIN2	697	S				0	1.10287	1.155	0.784374	1.07234	0.175672
Q8WXE0	CASKIN2	708	S	0	1.02083	0	0	1.06237	0.380484	0	0	0
Q8WXE0	CASKIN2	711	S	0	1.5584	1.20292
Q8WXE0	CASKIN2	725	S	0.64297	0.957544	1.54396	0	2.7432	0.278646	0.433331	0.185561	0
P55212	CASP6	79	S	0	0.563845	0.696977
P55210	CASP7	16	S	0.428138	0	0.323052	0	0	0	1.03594	3.0252	0.886099
Q14790	CASP8	469	T	0	0	0.393911
P55211	CASP9	307	S	1.28823	0	0.557078	0	0.618794	0	0	0	0
P20810	CAST	133	S				2.15063	7.86021	20.22	13.5924	3.88024	9.93768
P20810	CAST	236	S				0	0	0	0	0.820047	0
P20810	CAST	243	S				0	10.069	4.9419	9.91798	8.35806	2.51591
P20810	CAST	364	S				0	0.301713	0.706519	0.729876	2.4282	0.388288
P20810	CAST	366	S	0.181636	0.216023	0.165128	0.285078	0	0.332326	0.164702	0.0700532	0.760816
P20810	CAST	373	S				0.135463	0	0	0.187592	0.268049	0
P20810	CAST	440	S				0.095993	0.328981	0.527128	0.620437	0.194974	1.06255
P20810	CAST	561	S				0	0	0	0.344682	0.265933	0
P20810	CAST	563	S	0	0.617147	0.344884
P20810	CAST	577	S				1.72518	1.61913	0.867778	1.16057	0	3.13659
P04040	CAT	515	S	1.9611	0.54702	4.67963	2.3582	1.80466	6.98909	12.5782	1.76638	5.68912
P04040	CAT	517	S	0.478152	0	0.888804	12.1485	0	0	3.17837	0.574657	20.2753
Q6ZRH7	CATSPERG	1128	S	0.128243	0	0
Q6ZRH7	CATSPERG	1132	S	0.128243	0	0
Q03135	CAV1	37	S	0.335497	0	2.97733	3.28684	2.8163	1.11211	0.583553	2.09654	0
Q03135	CAV1	9	S				0	0	0	0.0886487	0.192	0.556397
P51636	CAV2	18	S				0	1.00674	0.986621	0.204268	0.186718	1.68086
P51636	CAV2	23	S	0	0.33409	1.22589	0	0.105655	0.986621	2.64132	1.41286	2.77194
Q6NZI2	CAVIN1	167	S	8.72922	3.43999	6.55922	11.0385	15.0595	19.3857	8.0064	5.72492	11.3888
Q6NZI2	CAVIN1	171	S				0.425618	1.00898	0	0.480634	0	0
Q6NZI2	CAVIN1	202	S				0	0	0.932419	0	0	0.111243
Q6NZI2	CAVIN1	203	S				0	0	0.932419	0	0	0.111243
Q6NZI2	CAVIN1	300	S	0.192727	0.106655	0.0170959
Q6NZI2	CAVIN1	302	T	2.52958	0	0
Q6NZI2	CAVIN1	40	S	1.46905	2.87779	1.14774	1.53415	2.17996	1.87553	2.25629	2.10243	0.987639
O95810	CAVIN2	199	T				1.66254	0.341672	1.1042	0	0	1.05068
O95810	CAVIN2	203	S				0	5.08948	2.85624	2.67788	4.07383	18.5947
O95810	CAVIN2	204	S				0	2.16432	1.92717	2.76533	42.1076	53.1726
O95810	CAVIN2	218	S				0	2.92516	1.1042	0.713471	1.47136	4.81896
O95810	CAVIN2	24	S				0	0.669572	0.588116	0	0	0
O95810	CAVIN2	25	S				0	1.48582	6.08088	0	0	0
O95810	CAVIN2	27	S				0	0	0	0	3.53446	0
O95810	CAVIN2	287	S	0.489415	1.08226	1.54446
O95810	CAVIN2	288	S	0.489415	1.08226	1.54446
O95810	CAVIN2	293	S				0.331453	0.886819	1.13758	0.61897	0.805707	2.76705
O95810	CAVIN2	35	S	0.0342228	1.41797	0.398042	0.933557	2.11077	1.06351	0.703531	0.370043	0
O95810	CAVIN2	370	S				0	0	0	0	0	1.18632
Q969G5	CAVIN3	165	S	3.16591	0	0	0	2.90603	2.87355	4.23433	3.87336	0
Q969G5	CAVIN3	166	S	3.44637	0	3.19565	0	2.90603	3.35073	4.23433	3.87336	0
Q969G5	CAVIN3	62	S	0.221033	0	0.175499
Q13191	CBLB	476	S	1.71385	1.00229	0.348928
P16152	CBR1	149	S				2.91731	2.13538	1.19848	1.7761	0	0.694196
P16152	CBR1	151	S				3.0321	1.79509	2.27359	0.894203	0.139157	0.45411
P16152	CBR1	191	S				0	0.727385	0	0.514438	0.173969	0
P0DN79	CBSL	27	S				6.82231	2.00083	0	1.88746	0	0
P0DN79	CBSL	32	S				2.0169	1.54079	0.851543	1.71013	0.618137	0.177758
P0DN79	CBSL	73	S				0.499931	0	0	0	0	0
P83916	CBX1	89	S				2.28094	3.78653	19.6209	0.483199	0.815646	0.863515
Q13185	CBX3	102	S				16.7555	0.732091	1.08942	1.85423	1.62902	0
Q13185	CBX3	173	T	0	1.75683	0
Q13185	CBX3	176	S	1.33072	0	1.53324	0	1.78836	0	2.02655	0.604912	0
Q13185	CBX3	93	S				27.0854	4.93222	2.81503	4.19456	1.69994	0
Q13185	CBX3	95	S				0.171924	5.76374	4.3279	1.72494	2.51785	1
Q13185	CBX3	99	S				0.686247	0	0.146444	0	0.0396287	0
P45973	CBX5	11	S				1.00441	1.31518	0.827038	1.86918	1.54902	0
P45973	CBX5	12	S				0	1.31518	0.827038	1.86918	1.54902	0
P45973	CBX5	13	S				0.767285	1.31518	0.827038	1.86918	1.54902	0
P45973	CBX5	14	S				0.102838	1.31518	0.827038	1.86918	1.54902	0
P45973	CBX5	20	Y				0	0	0	0.618914	0	0
Q9HC52	CBX8	191	S				0.843468	0.761222	0.297712	0	0	0
Q9HC52	CBX8	256	S				0	0	0	0.117531	0	0.885481
Q9HC52	CBX8	311	S	0.700048	0	0
Q6P1N0	CC2D1A	292	S				0	0	0.222628	0	0	0.145774
Q8N163	CCAR2	484	T	0	0	0.655189
Q8N163	CCAR2	671	S				0	0	0	3.54254	4.71144	1.20014
Q8N163	CCAR2	675	S	0	0.339506	0.264487	0	0.969813	0	5.28159	4.57883	3.46724
Q8N163	CCAR2	678	S	0	1.2213	0.264487	0	0.786162	0.960523	7.31684	8.15504	5.197
Q8N163	CCAR2	681	S	0	0.339506	0.264487	0	0.301322	0	4.50132	3.63846	2.26713
Q8N163	CCAR2	808	S				0	0	0	0	0	0.310569
Q8N163	CCAR2	922	S	5.97728	0.566386	0
Q9BWC9	CCDC106	130	S	0.474411	0	0.433735
Q8WUD4	CCDC12	5	T	0	5.23	9.45772
Q86Z20	CCDC125	504	S	0.615787	0	0.67746	0	0.0639775	0	0.14993	0.0807198	0.113867
P13994	CCDC130	332	S				0	0	0	0	0	0.402735
Q96M89	CCDC138	551	S	0	0	0.522323
Q96M89	CCDC138	556	S	0	0	0.522323
Q5T9S5	CCDC18	1104	T				6.37037	0	3.00047	0.126985	0	0.613
Q5T9S5	CCDC18	1113	S				6.37037	0	3.00047	0.126985	0	0.613
Q5T9S5	CCDC18	984	T	0	0	10.2284
Q9P1Z9	CCDC180	1429	S				0	1.13472	0	1.92284	0.141222	0
Q7Z3E2	CCDC186	19	T				19.6212	51.3771	0.080745	0	0.0203961	19.2174
Q16204	CCDC6	244	S	9.69591	2.8862	2.58172	2.32799	8.33347	3.29139	3.29716	3.4781	7.33699
Q16204	CCDC6	323	S				0	0	0.462625	0	0	0.255421
Q16204	CCDC6	351	S				0	0	0	0.235708	0.115759	0
Q16204	CCDC6	367	S				0	0	0.403808	0	0	0.781289
Q16204	CCDC6	419	S				0.725627	1.23202	0.602126	0	0.086122	0.0596647
Q9Y6R9	CCDC61	285	T	0.643428	1.5206	1.44116
Q9Y6R9	CCDC61	373	S	4.14317	4.33721	3.53969
Q9Y6R9	CCDC61	376	S	2.97089	6.46071	2.15156
A6NI79	CCDC69	241	S	1.07802	0.874924	0.833712
Q8N4S0	CCDC82	131	S				0.187125	0.293622	0.629104	0	0	0
Q8N4S0	CCDC82	187	S	0.569018	0.20164	0
Q8N4S0	CCDC82	195	S	0.218253	0.152783	0
A6NKD9	CCDC85C	246	S	1.88772	3.724	1.25074	0	0	0.383451	0	0.101448	1.04679
Q9H6F5	CCDC86	18	S	0.48029	0.389511	0.359243	0	0.16622	1.6382	0.572557	0.681132	2.86619
Q9H6F5	CCDC86	47	S				0	0.942037	2.31626	0	1.41535	3.14792
Q9H6F5	CCDC86	58	S				0	0	0.139098	0	0.13976	0.272919
Q9H6F5	CCDC86	91	S	1.17423	0.712225	0.717109	0	1.99451	5.25617	4.77631	3.3614	4.44324
Q3V6T2	CCDC88A	1652	S				0	0.123152	0.214725	0.192236	0	0
Q3V6T2	CCDC88A	1702	S	3.51952	1.87525	0
A6NC98	CCDC88B	1345	S	0.190031	0	0
A6NC98	CCDC88B	1348	S	0.190031	0	0
A6NC98	CCDC88B	436	S	2.56661	0.616968	0.365602	0.0730482	0	0.272674	0	0	0.2441
A6NC98	CCDC88B	597	S				0	0.846736	0.875278	0.552864	0.322013	0
Q9Y3X0	CCDC9	202	S				0.282579	0.842578	1.38351	1.85861	0	0
Q9Y3X0	CCDC9	376	S	0	0.427886	0.275673
Q9Y3X0	CCDC9	385	T				0	0.175277	1.15925	0	0	0.698264
Q9Y3X0	CCDC9	60	S				0	0	0.91286	0.050586	0.0712785	0.14896
Q53HC0	CCDC92	211	S	0	0.294852	0.658559	0	0.109771	0.579297	0.225775	0.247689	0.673594
Q96F63	CCDC97	257	S	1.91799	2.13739	1.59498
Q6ZUT6	CCDC9B	201	S	0.330381	0.307596	0.0836847
Q9BSQ5	CCM2	245	S				0	0	0	0	0	0.277297
Q9BSQ5	CCM2	384	S	0	4.15178	3.20825	0.318632	1.1753	1.57534	1.10997	0.69535	1.76079
Q9BSQ5	CCM2	443	S	0.134141	0	0
Q9NUG4	CCM2L	499	S				0	0	0	0.078778	0	0
P14635	CCNB1	222	T	0.434437	6.00788	0
P30281	CCND3	9	T				29.2648	27.6815	0	47.6282	0	9.7842
O75909	CCNK	324	S				0.300279	1.39892	1.16865	3.52078	1.2437	0.748764
O75909	CCNK	328	S				0.758054	0.356432	0.48636	0.864799	0.0428587	0.429311
O75909	CCNK	329	S				0.758054	2.55077	0	1.77735	1.16533	0
O75909	CCNK	340	S				0	2.58403	1.91558	0.132657	1.59665	0
O75909	CCNK	8	S				0	0.369397	0.0910415	0	0	0
Q9UK58	CCNL1	330	T	0	1.17111	0
Q9UK58	CCNL1	335	S	0	0	0.792568
Q9UK58	CCNL1	338	S				0	1.2948	0	1.17371	0	1.14619
Q9UK58	CCNL1	352	S	0.589138	0.565384	1.3539	0.268049	0	1.63652	0.0639149	0.505935	1.90199
Q9UK58	CCNL1	65	S				0	0	0.287712	0	0	0
Q9UK58	CCNL1	67	T				0	0.261281	0	0	0	0
Q96S94	CCNL2	330	S				0	0	0	0.838802	0.481806	0
Q96S94	CCNL2	348	S				0.0590841	0	1.68006	0	0	0
O60583	CCNT2	548	S				0	0	0.141584	0	0.436204	0
O60583	CCNT2	601	S				0	0.161023	0	0.0647567	0	0
Q8ND76	CCNY	103	T	0	0	0.929596
Q8ND76	CCNY	324	S				0	0.959917	0	0	0	0
Q8ND76	CCNY	326	S	22.156	49.4756	29.2971	26.4447	11.6416	8.6102	10.7924	7.64677	7.99804
Q8ND76	CCNY	83	S				0	0	0	0	0	0.759322
Q8N7R7	CCNYL1	342	S				0	0	0	0	0.168304	0
Q8N7R7	CCNYL1	344	S	1.34691	1.36145	4.61575	4.03974	3.20541	5.25398	2.12109	2.6665	3.37325
Q9ULG6	CCPG1	186	S	0.612351	0	0.594089
P32246	CCR1	341	S				0	0.698237	0	1.22293	2.10868	1.34042
P32246	CCR1	352	S				3.89499	0.118761	0.887943	1.82872	2.10868	2.12994
O14618	CCS	245	S				0	0	0.364166	0	0	0
O14618	CCS	267	S	0	0.132543	1.22396	0	0.476657	1.64215	2.49034	3.09633	1.7208
Q9C0I3	CCSER1	13	S	0	0.273188	0.180524
Q9C0I3	CCSER1	4	S	0	0.273188	0.180524
P78371	CCT2	3	S				0	0	0.578116	0.473815	0	0.858313
P78371	CCT2	5	S				0	0	0.780968	0	0	0.577024
P49368	CCT3	252	S	1.27754	2.05717	2.35655	0	0.757173	1.03733	1.4095	0.656009	1.8193
P50991	CCT4	236	S				0.480595	0.325879	0.240301	0.152085	0	0
P50990	CCT8	537	S				0	0	0	0	0	0.101208
P86791	CCZ1	266	S	1.53586	1.38207	1.48052
Q9NR16	CD163L1	1402	S				0	0	0	0	0	0.46302
Q99467	CD180	15	S	1.30931	9.17881	4.29164
Q99467	CD180	6	S	1.30931	9.17881	4.29164
Q9HCU0	CD248	746	S				0	0.416316	0	0.065463	0.16019	0
Q9HCU0	CD248	748	T				0.649084	0	0	0	0	0
Q5ZPR3	CD276	525	S				2.04436	9.00873	9.0264	7.26401	4.01185	2.77709
Q9Y5K6	CD2AP	233	S				0	1.09655	1.72152	0	0	2.57409
Q9Y5K6	CD2AP	256	S				0	0.0580732	2.00755	0.585583	0.534933	0.43544
Q9Y5K6	CD2AP	458	S				0.166512	1.30711	1.1614	0.959822	0.743593	1.6559
Q9Y5K6	CD2AP	463	S				0	0	0	0.183762	0	0.576895
Q9Y5K6	CD2AP	510	S				0	0.0172391	0.134167	0	0.340811	0
Q9Y5K6	CD2AP	542	S				0	0.570079	0	0	0	0
Q9Y5K6	CD2AP	582	S				0.615339	0.30859	0.683772	0	0.324895	0
O95400	CD2BP2	195	S				3.504	0	2.05508	2.38746	3.96103	0.88167
O95400	CD2BP2	46	S				0.248083	0	0	0	0	0
O95400	CD2BP2	49	S				5.422	4.51543	2.89498	0.089747	0.189898	0.396142
O95400	CD2BP2	60	S				0	0	0	0.0750104	0	0
P20138	CD33	307	S				1.49573	2.60058	0.451169	0.048151	0.0559935	0.170547
P16070	CD44	706	S				1.05194	0.505331	0.32337	0.385889	0.466118	0
P48960	CD97	814	T				0	0	0	0.196288	0	0
P48960	CD97	817	T				0	0	0	0	0.996309	0.795169
P48960	CD97	831	S				1.15971	0	2.2428	0.776727	1.33236	1.37147
P14209	CD99	168	S				1.06908	0	0.19611	0	0.309143	0
Q8IWY9	CDAN1	285	S	0.367495	1.0499	1.12632
Q8NHZ8	CDC26	52	S	0.587458	0.302574	0.413457
Q16543	CDC37	13	S				0	0	25.4584	0	6.7147	1.56371
Q16543	CDC37	377	S				0	0.42815	0	0	0	0
Q7L3B6	CDC37L1	155	S				0	0	0	0	9.54071	0
Q7L3B6	CDC37L1	88	S				0	0	0	0	0	0.273795
O60508	CDC40	18	S	0.565582	0.659889	1.87944
O60508	CDC40	20	S	0	0.451512	0
O60508	CDC40	22	S	0.478419	1.67507	0
Q5VT25	CDC42BPA	1669	S				0	0	0	0.189323	0	0
Q5VT25	CDC42BPA	1719	S				0	0.21659	0.27346	0.271173	0	0.199802
Q9Y5S2	CDC42BPB	1029	S	0.42222	0.366744	0.608068
Q9Y5S2	CDC42BPB	1686	S				0	0.0474744	0	0.810719	0.0860155	0.507005
Q9Y5S2	CDC42BPB	1690	S	1.27384	1.18242	1.79376	1.44676	2.98387	2.79031	3.30307	11.8059	3.85867
Q9Y5S2	CDC42BPB	1693	S				0	0.874761	0	2.81392	0.284056	0.507005
Q9Y5S2	CDC42BPB	474	S				0	0	0	0	0	0.436006
Q00587	CDC42EP1	121	S				0	0	0	0	0	2.48877
Q00587	CDC42EP1	180	S	0.192009	0.476499	0
Q00587	CDC42EP1	190	S	0.214489	0.832146	0.112907
Q00587	CDC42EP1	192	S	4.08743	4.1525	6.185	0.203141	0	0	0.371563	0.425094	2.17697
Q00587	CDC42EP1	195	S	0.0536451	0.650116	0.306759
Q00587	CDC42EP1	350	S	2.25813	1.9792	2.19886	0	1.49738	0.562127	2.45072	0.646838	0.512927
Q00587	CDC42EP1	353	S	0.291786	0	0.231171
Q9UKI2	CDC42EP3	100	S				0	0.202403	0	0	0	0
Q9H3Q1	CDC42EP4	141	S				0	0.405314	0	0	0	0
Q9H3Q1	CDC42EP4	23	T				0	0	0	0	0	0.356768
Q9H3Q1	CDC42EP4	292	S				0	0.960832	0	1.74447	1.00099	0.928976
Q99459	CDC5L	396	T				0	0	0.367517	0.126011	0.108504	0
O00311	CDC7	4	S	3.01002	0.147657	0.683673
Q69YH5	CDCA2	12	T				0	0	0	0.251077	45.3134	0
Q69YH5	CDCA2	186	S	0	0.102438	0
Q69YH5	CDCA2	24	S				0	0	0	0.251077	45.3134	0
Q69YH5	CDCA2	29	T				0	0	0	0.251077	45.3134	0
P55287	CDH11	714	S				0	0	0.674789	0	0	0
Q6ZTQ4	CDHR3	685	T				0	0	0	5.99472	0	0
Q6ZTQ4	CDHR3	688	T				0	0	0	5.99472	0	0
Q6ZTQ4	CDHR3	689	T				0	0	0	5.99472	0	0
Q6ZTQ4	CDHR3	690	T				0	0	0	5.99472	0	0
Q9HBB8	CDHR5	770	S				1.01489	0.732241	1.45897	0.568469	0.618861	0.0956273
Q9UQ88	CDK11A	265	S	0	0	0.0337998
Q9UQ88	CDK11A	271	S	2.40615	13.3671	10.4517
Q9UQ88	CDK11A	422	S	0.648774	1.44962	0
P21127	CDK11B	283	S				2.6097	2.68424	1.58803	1.71	0.485916	1.07375
P21127	CDK11B	434	S				0	0.300881	0	0.277381	0.0627976	0
P21127	CDK11B	589	S				0	0	0	0	0	0.3048
P21127	CDK11B	751	T				0.952438	2.86985	2.14439	0.935215	1.78924	1.90436
P21127	CDK11B	752	S				0	1.70154	2.32617	2.35243	2.07404	1.59425
Q9NYV4	CDK12	1082	S	3.43385	1.22069	1.47686
Q9NYV4	CDK12	1083	S				0	4.19692	0.26099	0.350202	0	1.7844
Q9NYV4	CDK12	236	S	0	0	0.441853
Q9NYV4	CDK12	251	S	0	0.525899	0
Q9NYV4	CDK12	274	S	0	0.181969	0.461311	0	0.21684	0.356831	0.892256	1.1725	1.0993
Q9NYV4	CDK12	276	S	0	0.181969	0.461311	0	0.21684	0.356831	0.892256	1.1725	1.0993
Q9NYV4	CDK12	383	S				0.512656	0	0.737919	0.266252	0	0
Q9NYV4	CDK12	385	S				0	0	1.43633	0	0	0
Q9NYV4	CDK12	420	S	2.26382	3.67532	0.100787	0.911439	0.916258	0	0.38591	0	0
Q9NYV4	CDK12	423	S				0	0.156324	0.904178	0	0	0.652555
Q9NYV4	CDK12	681	S				0	1.32391	2.08401	2.51599	2.0663	1.77712
Q9NYV4	CDK12	685	S				0	1.32391	2.08401	2.51599	2.0663	1.77712
Q9NYV4	CDK12	893	T	1.65437	1.09436	2.98554	0.520766	0.806877	2.01445	0.781524	4.27046	1.9889
Q14004	CDK13	317	S	0.599217	2.47582	0
Q14004	CDK13	325	S	0.599217	2.47582	1.21628
Q14004	CDK13	400	S	0.287815	0.519527	0.845932
Q14004	CDK13	437	S	0.395189	0.386039	0
Q14004	CDK13	439	S	0	0	0.585591
Q14004	CDK13	871	T	0.807407	0.49923	1.09402	4.31528	4.60732	1.07788	0.381399	2.45922	0.599094
O94921	CDK14	119	S				0	0.201996	0.0690503	0.100646	0.595066	0.292001
O94921	CDK14	134	S				1.60794	0	0.0895882	0	1.02577	0
O94921	CDK14	95	S	1.26746	0.991695	2.95594	0	0	0.843493	0.0309836	0.192632	0.593093
Q00536	CDK16	153	S	0.436575	0.176216	0.924204
Q00536	CDK16	155	S	0.0285486	0	0.110698
Q00536	CDK16	65	S				0	0	0	0	0	0.363618
Q00537	CDK17	137	S	0.576959	0.510256	0.417999
Q00537	CDK17	146	S				0	0	0	0	0	0.576406
Q00537	CDK17	180	S	1.83144	1.47553	2.08739	0	0	0.280267	0	0	1.39272
Q07002	CDK18	117	S	0	0.184639	0.427581
Q07002	CDK18	132	S	3.32217	1.37892	5.88228	0.170618	0.299135	0.706574	0.931531	0.513466	1.8971
Q07002	CDK18	134	S				0.135775	0	0	0	0	0
Q07002	CDK18	74	S	0	1.16327	0	0.152288	0	1.045	2.47442	1.70647	0.978111
Q07002	CDK18	89	S	0	0	1.50188	0	0	0	0	0	0.762232
Q96SN8	CDK5RAP2	1097	T	0	0.222008	0
P50613	CDK7	170	T				2.14877	2.36674	0	0	0	1.21158
P46527	CDKN1B	178	S				0	0.436923	0	0	0	0
Q9NXV6	CDKN2AIP	131	S				0	0.41585	0	0	0.239512	1.30552
Q9NXV6	CDKN2AIP	266	S				0	0	0	1.7964	1.29907	0
Q01850	CDR2	311	S	5.79861	0	4.24358	0	0.470029	0	0	0	0.734034
Q92903	CDS1	36	T				0	0	0.264696	0	0	0.301916
O95674	CDS2	21	S	5.03999	3.64561	22.6037	3.03042	2.7536	5.00453	3.8584	12.1197	3.73918
O95674	CDS2	23	S	5.03999	0	0	0	0	1.5218	0.673245	0.553652	3.31582
O95674	CDS2	33	S				7.95157	4.00715	3.54441	2.88524	5.78036	0.123944
O95674	CDS2	37	S				0	0	0	0.114598	0	0
[truncated: 11,039 more rows]
