# Supplementary material for: Pathological features of COVID-19-associated liver injury—a preliminary proteomics report based on clinical samples
Source: Signal Transduct Target Ther. 2021 Jan 8;6:9. doi: 10.1038/s41392-020-00406-1 (PMC7791959; doi:10.1038/s41392-020-00406-1)
Supplement: Supplementary file 3 — Supplementary Table S3 [file 41392_2020_406_MOESM3_ESM.xlsx]

## Sheet: Table S3-1
Supplementary Table S3-1. Differentially expressed proteins between COVID-19 and control liver samples. The signification differentially expressed proteins were defined as those with BH adjusted p-value < 0.01 and a fold change of COVID-19/Control> 2 (significantly upregulated) or < 1/2 (significantly downregulated), and the proteins should be identified in at least 50% of the COVID-19 (n≥2) and …
UniProt Protein ID	Gene symbol	Fold Change (COVID-19/Control)	p-value	BH adjusted p-value	Regulation level
Q15036	SNX17	12.3826	1.58e-09	6.42e-06	Significantly upregulated in COVID-19
P61923	COPZ1	5.04515	2.45e-09	6.42e-06	Significantly upregulated in COVID-19
Q15006	EMC2	5.03136	1.01e-08	1.42e-05	Significantly upregulated in COVID-19
Q9NVJ2	ARL8B	15.5254	1.08e-08	1.42e-05	Significantly upregulated in COVID-19
Q9Y6C9	MTCH2	5.75893	2.42e-08	2.53e-05	Significantly upregulated in COVID-19
Q9UID3	VPS51	20.131	3.42e-08	2.64e-05	Significantly upregulated in COVID-19
P0DMN0	SULT1A4	13.7506	3.53e-08	2.64e-05	Significantly upregulated in COVID-19
P53618	COPB1	3.06348	4.55e-08	2.98e-05	Significantly upregulated in COVID-19
O14639	ABLIM1	15.6692	6.79e-08	3.9e-05	Significantly upregulated in COVID-19
Q92614	MYO18A	12.1491	7.46e-08	3.9e-05	Significantly upregulated in COVID-19
Q68D91	MBLAC2	8.40603	8.23e-08	3.92e-05	Significantly upregulated in COVID-19
O95396	MOCS3	9.41486	1.06e-07	4.65e-05	Significantly upregulated in COVID-19
Q15042	RAB3GAP1	7.56143	1.37e-07	4.73e-05	Significantly upregulated in COVID-19
Q9Y6K9	IKBKG	37.9848	1.41e-07	4.73e-05	Significantly upregulated in COVID-19
P27487	DPP4	10.641	1.44e-07	4.73e-05	Significantly upregulated in COVID-19
P43304	GPD2	12.0838	1.45e-07	4.73e-05	Significantly upregulated in COVID-19
Q16539	MAPK14	7.04058	1.84e-07	5.36e-05	Significantly upregulated in COVID-19
Q8TCS8	PNPT1	6.99126	1.9e-07	5.36e-05	Significantly upregulated in COVID-19
A8MXV4	NUDT19	48.9811	1.94e-07	5.36e-05	Significantly upregulated in COVID-19
O75955	FLOT1	8.78431	2.27e-07	5.94e-05	Significantly upregulated in COVID-19
Q53S58	TMEM177	13.1834	2.42e-07	5.95e-05	Significantly upregulated in COVID-19
Q92879	CELF1	5.26155	2.5e-07	5.95e-05	Significantly upregulated in COVID-19
Q86WA8	LONP2	12.6987	2.74e-07	6.23e-05	Significantly upregulated in COVID-19
O75146	HIP1R	6.10559	2.95e-07	6.23e-05	Significantly upregulated in COVID-19
Q9HBH1	PDF	9.17	2.98e-07	6.23e-05	Significantly upregulated in COVID-19
P51116	FXR2	15.4147	3.18e-07	6.28e-05	Significantly upregulated in COVID-19
Q9Y678	COPG1	3.15754	3.24e-07	6.28e-05	Significantly upregulated in COVID-19
Q9BX66	SORBS1	7.8694	3.75e-07	7e-05	Significantly upregulated in COVID-19
Q13045	FLII	4.95313	3.95e-07	7.14e-05	Significantly upregulated in COVID-19
Q12849	GRSF1	10.9548	4.64e-07	7.88e-05	Significantly upregulated in COVID-19
P05387	RPLP2	3.67931	4.88e-07	7.99e-05	Significantly upregulated in COVID-19
Q9H269	VPS16	8.96965	5.2e-07	8.25e-05	Significantly upregulated in COVID-19
P54886	ALDH18A1	10.0836	5.85e-07	8.73e-05	Significantly upregulated in COVID-19
Q13137	CALCOCO2	9.60384	5.91e-07	8.73e-05	Significantly upregulated in COVID-19
P31930	UQCRC1	3.43012	6e-07	8.73e-05	Significantly upregulated in COVID-19
Q9H2M9	RAB3GAP2	4.19685	6.73e-07	9.5e-05	Significantly upregulated in COVID-19
Q16891	IMMT	3.76912	7.13e-07	9.5e-05	Significantly upregulated in COVID-19
P31943	HNRNPH1	3.52814	7.48e-07	9.5e-05	Significantly upregulated in COVID-19
Q9HD45	TM9SF3	4.15843	7.71e-07	9.5e-05	Significantly upregulated in COVID-19
Q8NCA5	FAM98A	9.47817	7.71e-07	9.5e-05	Significantly upregulated in COVID-19
P60709	ACTB	54.4582	7.81e-07	9.5e-05	Significantly upregulated in COVID-19
P28331	NDUFS1	4.46914	7.89e-07	9.5e-05	Significantly upregulated in COVID-19
Q96RQ1	ERGIC2	22.7956	7.98e-07	9.5e-05	Significantly upregulated in COVID-19
Q5RKV6	EXOSC6	10.266	8.27e-07	9.54e-05	Significantly upregulated in COVID-19
Q9UK41	VPS28	7.41027	8.38e-07	9.54e-05	Significantly upregulated in COVID-19
Q5T5P2	KIAA1217	7.15452	8.97e-07	9.61e-05	Significantly upregulated in COVID-19
P62318	SNRPD3	4.59563	8.99e-07	9.61e-05	Significantly upregulated in COVID-19
Q6UXV4	APOOL	4.75663	9.07e-07	9.61e-05	Significantly upregulated in COVID-19
Q96JE7	SEC16B	12.3853	9.18e-07	9.61e-05	Significantly upregulated in COVID-19
O94979	SEC31A	2.84336	1.04e-06	0.000104837	Significantly upregulated in COVID-19
P09543	CNP	3.87097	1.08e-06	0.000104837	Significantly upregulated in COVID-19
Q99959	PKP2	13.5634	1.08e-06	0.000104837	Significantly upregulated in COVID-19
P55795	HNRNPH2	3.29601	1.13e-06	0.000104837	Significantly upregulated in COVID-19
Q9UM54	MYO6	7.60596	1.13e-06	0.000104837	Significantly upregulated in COVID-19
Q00535	CDK5	4.42727	1.15e-06	0.000104837	Significantly upregulated in COVID-19
Q96JB2	COG3	17.1655	1.17e-06	0.000104837	Significantly upregulated in COVID-19
P05023	ATP1A1	2.32454	1.18e-06	0.000104837	Significantly upregulated in COVID-19
Q16795	NDUFA9	3.72951	1.18e-06	0.000104837	Significantly upregulated in COVID-19
Q16540	MRPL23	13.2958	1.2e-06	0.000104842	Significantly upregulated in COVID-19
Q9NRP0	OSTC	65.405	1.27e-06	0.000109205	Significantly upregulated in COVID-19
P35606	COPB2	2.41747	1.29e-06	0.000109269	Significantly upregulated in COVID-19
O00567	NOP56	7.15487	1.35e-06	0.000111787	Significantly upregulated in COVID-19
Q14254	FLOT2	8.24607	1.41e-06	0.000112578	Significantly upregulated in COVID-19
Q15149	PLEC	9.24538	1.41e-06	0.000112578	Significantly upregulated in COVID-19
P14923	JUP	8.15525	1.42e-06	0.000112578	Significantly upregulated in COVID-19
P63220	RPS21	8.54497	1.52e-06	0.000118652	Significantly upregulated in COVID-19
P21912	SDHB	5.01279	1.57e-06	0.000121052	Significantly upregulated in COVID-19
P53621	COPA	2.76351	1.69e-06	0.000123049	Significantly upregulated in COVID-19
Q5VT66	MTARC1	16.0622	1.69e-06	0.000123049	Significantly upregulated in COVID-19
P30626	SRI	6.63635	1.75e-06	0.000123049	Significantly upregulated in COVID-19
O75306	NDUFS2	3.7954	1.76e-06	0.000123049	Significantly upregulated in COVID-19
Q7L5D6	GET4	4.82528	1.76e-06	0.000123049	Significantly upregulated in COVID-19
Q9Y230	RUVBL2	5.90945	1.76e-06	0.000123049	Significantly upregulated in COVID-19
Q96TC7	RMDN3	2.56581	1.91e-06	0.000131337	Significantly upregulated in COVID-19
Q8IVH4	MMAA	5.58114	1.98e-06	0.000132923	Significantly upregulated in COVID-19
O14976	GAK	4.88304	2.01e-06	0.000132949	Significantly upregulated in COVID-19
P98160	HSPG2	5.80872	2.05e-06	0.000134123	Significantly upregulated in COVID-19
Q9HCE6	ARHGEF10L	3.67991	2.13e-06	0.000134123	Significantly upregulated in COVID-19
P40763	STAT3	4.96878	2.13e-06	0.000134123	Significantly upregulated in COVID-19
Q4V328	GRIPAP1	6.02714	2.13e-06	0.000134123	Significantly upregulated in COVID-19
P08574	CYC1	2.39193	2.2e-06	0.000135655	Significantly upregulated in COVID-19
Q9UH99	SUN2	6.46396	2.2e-06	0.000135655	Significantly upregulated in COVID-19
P22830	FECH	3.70185	2.37e-06	0.000144326	Significantly upregulated in COVID-19
Q9NX24	NHP2	7.44639	2.4e-06	0.000144326	Significantly upregulated in COVID-19
O75131	CPNE3	3.43261	2.55e-06	0.000151629	Significantly upregulated in COVID-19
Q96RF0	SNX18	9.93083	2.71e-06	0.000159615	Significantly upregulated in COVID-19
Q13885	TUBB2A	52.1311	2.79e-06	0.000160103	Significantly upregulated in COVID-19
Q5T4S7	UBR4	4.14516	2.8e-06	0.000160103	Significantly upregulated in COVID-19
P33897	ABCD1	9.61114	2.81e-06	0.000160103	Significantly upregulated in COVID-19
Q9H1Z4	WDR13	9.06316	2.94e-06	0.00016572	Significantly upregulated in COVID-19
Q9H0J9	PARP12	29.1795	3.13e-06	0.000170002	Significantly upregulated in COVID-19
O00571	DDX3X	5.72317	3.14e-06	0.000170002	Significantly upregulated in COVID-19
Q9H0V9	LMAN2L	3.4897	3.16e-06	0.000170002	Significantly upregulated in COVID-19
Q8N1B4	VPS52	15.0343	3.16e-06	0.000170002	Significantly upregulated in COVID-19
Q13310	PABPC4	4.62026	3.18e-06	0.000170002	Significantly upregulated in COVID-19
P17152	TMEM11	10.4555	3.62e-06	0.000191174	Significantly upregulated in COVID-19
Q969V3	NCLN	3.09012	3.66e-06	0.000191174	Significantly upregulated in COVID-19
O15400	STX7	3.6018	3.69e-06	0.000191174	Significantly upregulated in COVID-19
P08865	RPSA	2.62941	3.88e-06	0.000197784	Significantly upregulated in COVID-19
P62249	RPS16	4.06627	3.91e-06	0.000197784	Significantly upregulated in COVID-19
Q8NI60	COQ8A	3.60939	3.93e-06	0.000197784	Significantly upregulated in COVID-19
Q93062	RBPMS	13.4807	4.28e-06	0.000213582	Significantly upregulated in COVID-19
Q13144	EIF2B5	4.06466	4.36e-06	0.000214278	Significantly upregulated in COVID-19
P38606	ATP6V1A	3.65233	4.38e-06	0.000214278	Significantly upregulated in COVID-19
P55061	TMBIM6	3.46198	4.47e-06	0.000216522	Significantly upregulated in COVID-19
P33121	ACSL1	3.1891	4.73e-06	0.000224609	Significantly upregulated in COVID-19
Q13546	RIPK1	8.20198	4.76e-06	0.000224609	Significantly upregulated in COVID-19
O95563	MPC2	5.78144	4.9e-06	0.000228959	Significantly upregulated in COVID-19
Q9H9B4	SFXN1	2.7861	5.03e-06	0.000232725	Significantly upregulated in COVID-19
Q9NYK5	MRPL39	7.4179	5.14e-06	0.000232725	Significantly upregulated in COVID-19
P14384	CPM	16.4408	5.14e-06	0.000232725	Significantly upregulated in COVID-19
Q14694	USP10	4.40305	5.19e-06	0.000232725	Significantly upregulated in COVID-19
Q15031	LARS2	6.79664	5.22e-06	0.000232725	Significantly upregulated in COVID-19
Q9GZS3	WDR61	4.30431	5.25e-06	0.000232725	Significantly upregulated in COVID-19
Q9NUQ2	AGPAT5	13.5518	5.64e-06	0.000247941	Significantly upregulated in COVID-19
O14907	TAX1BP3	14.1872	5.73e-06	0.000249422	Significantly upregulated in COVID-19
Q14151	SAFB2	24.4203	5.81e-06	0.000249422	Significantly upregulated in COVID-19
P17931	LGALS3	7.88732	5.93e-06	0.000250642	Significantly upregulated in COVID-19
O14617	AP3D1	3.80309	5.97e-06	0.000250642	Significantly upregulated in COVID-19
P16435	POR	2.95058	5.98e-06	0.000250642	Significantly upregulated in COVID-19
P30876	POLR2B	7.02049	6.22e-06	0.000258567	Significantly upregulated in COVID-19
P83436	COG7	15.2931	6.4e-06	0.000263636	Significantly upregulated in COVID-19
O95140	MFN2	4.97822	6.61e-06	0.000268055	Significantly upregulated in COVID-19
P31040	SDHA	2.17122	6.78e-06	0.000269445	Significantly upregulated in COVID-19
Q96QE5	TEFM	11.9659	6.79e-06	0.000269445	Significantly upregulated in COVID-19
P40939	HADHA	3.35311	7.2e-06	0.000283483	Significantly upregulated in COVID-19
Q9Y223	GNE	5.12274	7.45e-06	0.000287626	Significantly upregulated in COVID-19
O00541	PES1	18.7749	7.48e-06	0.000287626	Significantly upregulated in COVID-19
P21980	TGM2	5.44569	7.5e-06	0.000287626	Significantly upregulated in COVID-19
P83111	LACTB	2.81783	7.53e-06	0.000287626	Significantly upregulated in COVID-19
Q7Z2W4	ZC3HAV1	4.05882	7.68e-06	0.000291196	Significantly upregulated in COVID-19
Q9BZH6	WDR11	5.12216	7.82e-06	0.000294397	Significantly upregulated in COVID-19
Q13190	STX5	6.12172	8.04e-06	0.00030049	Significantly upregulated in COVID-19
Q92900	UPF1	3.77005	8.45e-06	0.000313103	Significantly upregulated in COVID-19
P49770	EIF2B2	6.27775	8.54e-06	0.000313103	Significantly upregulated in COVID-19
Q6VN20	RANBP10	8.01632	8.6e-06	0.000313103	Significantly upregulated in COVID-19
P23610	F8A1	9.24263	8.61e-06	0.000313103	Significantly upregulated in COVID-19
Q99653	CHP1	14.5019	8.7e-06	0.00031414	Significantly upregulated in COVID-19
Q14746	COG2	9.63264	8.82e-06	0.000314915	Significantly upregulated in COVID-19
O76031	CLPX	5.47895	8.85e-06	0.000314915	Significantly upregulated in COVID-19
O95816	BAG2	5.19726	8.9e-06	0.000314915	Significantly upregulated in COVID-19
Q9Y450	HBS1L	2.8528	9.33e-06	0.000327717	Significantly upregulated in COVID-19
Q7L2E3	DHX30	13.9073	9.61e-06	0.000335377	Significantly upregulated in COVID-19
Q9HCM4	EPB41L5	6.77973	9.8e-06	0.000339471	Significantly upregulated in COVID-19
Q12965	MYO1E	5.81115	9.86e-06	0.000339471	Significantly upregulated in COVID-19
O00291	HIP1	4.18943	1.02e-05	0.00034753	Significantly upregulated in COVID-19
Q9NR50	EIF2B3	6.46025	1.02e-05	0.000347802	Significantly upregulated in COVID-19
Q8N5V2	NGEF	8.55613	1.08e-05	0.000365761	Significantly upregulated in COVID-19
A0AV96	RBM47	5.10096	1.11e-05	0.000372082	Significantly upregulated in COVID-19
Q02318	CYP27A1	2.70002	1.12e-05	0.000372082	Significantly upregulated in COVID-19
P78344	EIF4G2	3.58449	1.14e-05	0.000377571	Significantly upregulated in COVID-19
Q7Z406	MYH14	7.51952	1.15e-05	0.000377571	Significantly upregulated in COVID-19
Q9UGM6	WARS2	9.18424	1.16e-05	0.00037925	Significantly upregulated in COVID-19
Q9BQQ3	GORASP1	11.6911	1.19e-05	0.000385851	Significantly upregulated in COVID-19
P53992	SEC24C	3.95723	1.23e-05	0.000396747	Significantly upregulated in COVID-19
Q9BYD6	MRPL1	12.6895	1.26e-05	0.000404192	Significantly upregulated in COVID-19
P68032	ACTC1	3.89547	1.28e-05	0.000406252	Significantly upregulated in COVID-19
P19838	NFKB1	5.59052	1.29e-05	0.000406252	Significantly upregulated in COVID-19
O15111	CHUK	15.0907	1.29e-05	0.000406252	Significantly upregulated in COVID-19
Q9H3S7	PTPN23	4.77066	1.3e-05	0.000406252	Significantly upregulated in COVID-19
P46459	NSF	2.99524	1.32e-05	0.000409533	Significantly upregulated in COVID-19
O75531	BANF1	6.31441	1.32e-05	0.000409533	Significantly upregulated in COVID-19
O60684	KPNA6	17.9704	1.33e-05	0.000410182	Significantly upregulated in COVID-19
Q5EBM0	CMPK2	26.2909	1.34e-05	0.000411685	Significantly upregulated in COVID-19
O75251	NDUFS7	3.2682	1.37e-05	0.000414938	Significantly upregulated in COVID-19
Q13033	STRN3	9.024	1.37e-05	0.000414938	Significantly upregulated in COVID-19
Q9BU61	NDUFAF3	25.265	1.41e-05	0.000425307	Significantly upregulated in COVID-19
Q14126	DSG2	10.7018	1.46e-05	0.000437664	Significantly upregulated in COVID-19
Q8N6H7	ARFGAP2	4.72922	1.5e-05	0.000443072	Significantly upregulated in COVID-19
P49585	PCYT1A	5.56394	1.52e-05	0.000448133	Significantly upregulated in COVID-19
Q9H2K8	TAOK3	8.95371	1.54e-05	0.000450656	Significantly upregulated in COVID-19
P56962	STX17	3.62047	1.63e-05	0.000471367	Significantly upregulated in COVID-19
P61964	WDR5	4.40547	1.64e-05	0.000471367	Significantly upregulated in COVID-19
Q6NUM9	RETSAT	2.94822	1.65e-05	0.000471367	Significantly upregulated in COVID-19
Q9UG63	ABCF2	8.79839	1.67e-05	0.000473767	Significantly upregulated in COVID-19
Q86UT6	NLRX1	5.35963	1.68e-05	0.000473767	Significantly upregulated in COVID-19
Q8N128	FAM177A1	9.19525	1.68e-05	0.000473767	Significantly upregulated in COVID-19
O94766	B3GAT3	36.0367	1.69e-05	0.000474134	Significantly upregulated in COVID-19
P51812	RPS6KA3	3.88164	1.71e-05	0.000475003	Significantly upregulated in COVID-19
Q8WV41	SNX33	36.64	1.75e-05	0.000479086	Significantly upregulated in COVID-19
Q96KP1	EXOC2	5.34463	1.77e-05	0.000479086	Significantly upregulated in COVID-19
P28289	TMOD1	6.76532	1.77e-05	0.000479086	Significantly upregulated in COVID-19
P50570	DNM2	2.98201	1.78e-05	0.000479086	Significantly upregulated in COVID-19
Q9Y6D5	ARFGEF2	4.41241	1.78e-05	0.000479086	Significantly upregulated in COVID-19
P50454	SERPINH1	4.82667	1.78e-05	0.000479086	Significantly upregulated in COVID-19
Q9Y666	SLC12A7	19.9903	1.78e-05	0.000479086	Significantly upregulated in COVID-19
Q66K14	TBC1D9B	3.50904	1.79e-05	0.000479089	Significantly upregulated in COVID-19
Q9Y484	WDR45	23.0706	1.81e-05	0.000482255	Significantly upregulated in COVID-19
Q16134	ETFDH	2.38455	1.86e-05	0.000491427	Significantly upregulated in COVID-19
P31942	HNRNPH3	4.19997	1.94e-05	0.000503074	Significantly upregulated in COVID-19
Q8NEZ2	VPS37A	13.5954	1.94e-05	0.000503074	Significantly upregulated in COVID-19
Q9UBS3	DNAJB9	120.317	1.94e-05	0.000503074	Significantly upregulated in COVID-19
Q6P1N0	CC2D1A	19.033	2.06e-05	0.000526545	Significantly upregulated in COVID-19
Q8IXI2	RHOT1	5.88944	2.21e-05	0.000555241	Significantly upregulated in COVID-19
P05198	EIF2S1	2.01066	2.22e-05	0.000555241	Significantly upregulated in COVID-19
Q5RI15	COX20	5.70973	2.24e-05	0.000558361	Significantly upregulated in COVID-19
Q16576	RBBP7	5.93043	2.27e-05	0.000564288	Significantly upregulated in COVID-19
Q9HB90	RRAGC	3.10262	2.3e-05	0.000566308	Significantly upregulated in COVID-19
Q9NQ50	MRPL40	10.6093	2.3e-05	0.000566308	Significantly upregulated in COVID-19
Q9Y265	RUVBL1	3.87171	2.33e-05	0.000569589	Significantly upregulated in COVID-19
O75351	VPS4B	2.62467	2.38e-05	0.000575178	Significantly upregulated in COVID-19
Q8TAE8	GADD45GIP1	30.0292	2.38e-05	0.000575178	Significantly upregulated in COVID-19
O75695	RP2	4.78351	2.59e-05	0.000616815	Significantly upregulated in COVID-19
Q9P015	MRPL15	10.261	2.6e-05	0.000616815	Significantly upregulated in COVID-19
Q96EP0	RNF31	17.4229	2.6e-05	0.000616815	Significantly upregulated in COVID-19
Q8TEM1	NUP210	5.36575	2.63e-05	0.000618033	Significantly upregulated in COVID-19
A5YKK6	CNOT1	4.51084	2.67e-05	0.000623182	Significantly upregulated in COVID-19
Q96E52	OMA1	7.39443	2.71e-05	0.000628745	Significantly upregulated in COVID-19
Q14012	CAMK1	2.97251	2.74e-05	0.000631022	Significantly upregulated in COVID-19
P22626	HNRNPA2B1	3.38849	2.75e-05	0.000632247	Significantly upregulated in COVID-19
Q9Y6Y8	SEC23IP	3.8594	2.79e-05	0.000634315	Significantly upregulated in COVID-19
O60784	TOM1	3.17633	2.8e-05	0.000634315	Significantly upregulated in COVID-19
Q9H9E3	COG4	7.19965	2.81e-05	0.000634315	Significantly upregulated in COVID-19
Q13405	MRPL49	13.5451	2.81e-05	0.000634315	Significantly upregulated in COVID-19
Q9BWF3	RBM4	9.68421	2.82e-05	0.000634315	Significantly upregulated in COVID-19
O75534	CSDE1	3.83719	2.87e-05	0.000637627	Significantly upregulated in COVID-19
Q86TP1	PRUNE1	5.29914	2.89e-05	0.000637627	Significantly upregulated in COVID-19
O95363	FARS2	9.33298	2.89e-05	0.000637627	Significantly upregulated in COVID-19
Q14738	PPP2R5D	5.34404	2.9e-05	0.000637627	Significantly upregulated in COVID-19
Q93008	USP9X	2.04648	2.99e-05	0.000654417	Significantly upregulated in COVID-19
P10398	ARAF	5.27899	3.01e-05	0.000654417	Significantly upregulated in COVID-19
Q7L523	RRAGA	6.43546	3.01e-05	0.000654417	Significantly upregulated in COVID-19
P39060	COL18A1	3.29383	3.05e-05	0.000659603	Significantly upregulated in COVID-19
Q6NUK1	SLC25A24	5.89395	3.11e-05	0.000669659	Significantly upregulated in COVID-19
Q8IUR7	ARMC8	21.66	3.12e-05	0.000669659	Significantly upregulated in COVID-19
P37235	HPCAL1	3.46224	3.14e-05	0.000671639	Significantly upregulated in COVID-19
Q9H061	TMEM126A	5.87411	3.21e-05	0.000678943	Significantly upregulated in COVID-19
P61962	DCAF7	9.5122	3.33e-05	0.000697468	Significantly upregulated in COVID-19
P52597	HNRNPF	2.44354	3.37e-05	0.000702627	Significantly upregulated in COVID-19
Q15796	SMAD2	6.16268	3.42e-05	0.000710316	Significantly upregulated in COVID-19
Q13136	PPFIA1	7.1825	3.44e-05	0.000712401	Significantly upregulated in COVID-19
Q14498	RBM39	4.46172	3.46e-05	0.000713487	Significantly upregulated in COVID-19
Q14152	EIF3A	2.27765	3.51e-05	0.00072123	Significantly upregulated in COVID-19
P49755	TMED10	5.79397	3.53e-05	0.000721362	Significantly upregulated in COVID-19
Q96CB9	NSUN4	12.6816	3.56e-05	0.000724914	Significantly upregulated in COVID-19
Q15436	SEC23A	2.84909	3.63e-05	0.000733709	Significantly upregulated in COVID-19
P57740	NUP107	5.47907	3.63e-05	0.000733709	Significantly upregulated in COVID-19
Q96KG9	SCYL1	3.82898	3.72e-05	0.000748093	Significantly upregulated in COVID-19
P11940	PABPC1	3.70544	3.87e-05	0.000773443	Significantly upregulated in COVID-19
Q8TC07	TBC1D15	3.92114	4.08e-05	0.000810681	Significantly upregulated in COVID-19
O15371	EIF3D	2.19486	4.09e-05	0.000810681	Significantly upregulated in COVID-19
O60841	EIF5B	2.8613	4.11e-05	0.000812565	Significantly upregulated in COVID-19
O75381	PEX14	4.44459	4.18e-05	0.000819491	Significantly upregulated in COVID-19
A6NMZ7	COL6A6	14.5588	4.24e-05	0.000827519	Significantly upregulated in COVID-19
Q6NZI2	CAVIN1	3.77302	4.26e-05	0.000828656	Significantly upregulated in COVID-19
Q6IAN0	DHRS7B	7.30949	4.3e-05	0.000832157	Significantly upregulated in COVID-19
Q9BQG0	MYBBP1A	6.3485	4.31e-05	0.000832157	Significantly upregulated in COVID-19
Q9BSD7	NTPCR	6.84408	4.33e-05	0.000833657	Significantly upregulated in COVID-19
Q6WCQ1	MPRIP	7.91471	4.35e-05	0.000833786	Significantly upregulated in COVID-19
Q9BTY7	HGH1	5.91386	4.37e-05	0.000834046	Significantly upregulated in COVID-19
P62913	RPL11	2.53941	4.46e-05	0.000848605	Significantly upregulated in COVID-19
Q96K37	SLC35E1	11.9128	4.47e-05	0.000848605	Significantly upregulated in COVID-19
Q14192	FHL2	9.70828	4.56e-05	0.000861437	Significantly upregulated in COVID-19
Q6Y7W6	GIGYF2	13.4988	4.6e-05	0.000862062	Significantly upregulated in COVID-19
Q9H4G4	GLIPR2	3.08292	4.62e-05	0.000862062	Significantly upregulated in COVID-19
P59666	DEFA3	61.9519	4.63e-05	0.000862062	Significantly upregulated in COVID-19
O75165	DNAJC13	5.33228	4.73e-05	0.000877806	Significantly upregulated in COVID-19
Q9Y2T2	AP3M1	4.05103	4.75e-05	0.000877806	Significantly upregulated in COVID-19
Q92600	CNOT9	5.1263	4.78e-05	0.000880361	Significantly upregulated in COVID-19
Q02809	PLOD1	3.59739	4.8e-05	0.000880361	Significantly upregulated in COVID-19
O95486	SEC24A	4.67402	4.81e-05	0.000880361	Significantly upregulated in COVID-19
Q96L92	SNX27	6.54925	4.83e-05	0.000880461	Significantly upregulated in COVID-19
Q13325	IFIT5	2.54348	4.84e-05	0.000880461	Significantly upregulated in COVID-19
Q14789	GOLGB1	4.19448	4.95e-05	0.000894301	Significantly upregulated in COVID-19
Q9BYD3	MRPL4	4.85842	5.02e-05	0.000900246	Significantly upregulated in COVID-19
Q9UQE7	SMC3	4.7228	5.1e-05	0.000910549	Significantly upregulated in COVID-19
Q9C037	TRIM4	30.4994	5.17e-05	0.000919995	Significantly upregulated in COVID-19
Q9Y5M8	SRPRB	2.91593	5.26e-05	0.000930921	Significantly upregulated in COVID-19
Q53EP0	FNDC3B	13.4858	5.26e-05	0.000930921	Significantly upregulated in COVID-19
O75323	NIPSNAP2	6.40453	5.47e-05	0.000962005	Significantly upregulated in COVID-19
P52948	NUP98	9.59859	5.57e-05	0.000975279	Significantly upregulated in COVID-19
Q9NUQ8	ABCF3	3.854	5.68e-05	0.000986809	Significantly upregulated in COVID-19
Q13242	SRSF9	10.0632	5.7e-05	0.000986809	Significantly upregulated in COVID-19
Q15366	PCBP2	2.05898	5.71e-05	0.000986809	Significantly upregulated in COVID-19
Q8ND56	LSM14A	10.8809	5.71e-05	0.000986809	Significantly upregulated in COVID-19
Q9Y3D9	MRPS23	6.38266	5.8e-05	0.000996105	Significantly upregulated in COVID-19
Q13557	CAMK2D	2.36204	5.85e-05	0.000998582	Significantly upregulated in COVID-19
P86791	CCZ1	13.3512	5.87e-05	0.000998582	Significantly upregulated in COVID-19
P35232	PHB	2.33094	5.88e-05	0.000998582	Significantly upregulated in COVID-19
Q9NXN4	GDAP2	8.68	6.07e-05	0.00102902	Significantly upregulated in COVID-19
Q96EY1	DNAJA3	9.58264	6.22e-05	0.00104959	Significantly upregulated in COVID-19
Q9NTI5	PDS5B	5.50677	6.25e-05	0.00104959	Significantly upregulated in COVID-19
Q6PML9	SLC30A9	13.3437	6.28e-05	0.00104959	Significantly upregulated in COVID-19
O14662	STX16	6.99646	6.29e-05	0.00104959	Significantly upregulated in COVID-19
Q8N5N7	MRPL50	25.5891	6.3e-05	0.00104959	Significantly upregulated in COVID-19
Q9NYL9	TMOD3	3.10081	6.37e-05	0.00105532	Significantly upregulated in COVID-19
P49821	NDUFV1	2.84835	6.41e-05	0.00105798	Significantly upregulated in COVID-19
Q14318	FKBP8	4.82882	6.43e-05	0.00105798	Significantly upregulated in COVID-19
P35221	CTNNA1	2.30685	6.45e-05	0.00105854	Significantly upregulated in COVID-19
Q02978	SLC25A11	2.54496	6.52e-05	0.00106191	Significantly upregulated in COVID-19
Q9BSE5	AGMAT	3.64916	6.55e-05	0.00106191	Significantly upregulated in COVID-19
Q15043	SLC39A14	4.78315	6.55e-05	0.00106191	Significantly upregulated in COVID-19
P15586	GNS	4.84916	6.55e-05	0.00106191	Significantly upregulated in COVID-19
O14908	GIPC1	37.3555	6.6e-05	0.00106668	Significantly upregulated in COVID-19
Q9UJZ1	STOML2	3.89571	6.71e-05	0.00107772	Significantly upregulated in COVID-19
Q9BW91	NUDT9	3.60977	6.75e-05	0.00107792	Significantly upregulated in COVID-19
Q14C86	GAPVD1	8.306	6.75e-05	0.00107792	Significantly upregulated in COVID-19
P41091	EIF2S3	2.3987	6.78e-05	0.00107826	Significantly upregulated in COVID-19
Q8N129	CNPY4	10.2214	6.82e-05	0.00108151	Significantly upregulated in COVID-19
P11498	PC	4.31016	6.85e-05	0.00108151	Significantly upregulated in COVID-19
Q86U28	ISCA2	7.88841	6.86e-05	0.00108151	Significantly upregulated in COVID-19
O00217	NDUFS8	3.78821	6.9e-05	0.00108441	Significantly upregulated in COVID-19
Q96D46	NMD3	3.92688	6.98e-05	0.00109041	Significantly upregulated in COVID-19
Q92499	DDX1	2.1096	7.01e-05	0.00109041	Significantly upregulated in COVID-19
Q08379	GOLGA2	4.60385	7.02e-05	0.00109041	Significantly upregulated in COVID-19
Q9NZN5	ARHGEF12	4.77691	7.19e-05	0.00110995	Significantly upregulated in COVID-19
Q9Y5S2	CDC42BPB	2.96952	7.23e-05	0.00110995	Significantly upregulated in COVID-19
Q8NEU8	APPL2	7.08942	7.23e-05	0.00110995	Significantly upregulated in COVID-19
P02545	LMNA	2.73896	7.28e-05	0.00111367	Significantly upregulated in COVID-19
Q9Y608	LRRFIP2	10.6016	7.37e-05	0.0011151	Significantly upregulated in COVID-19
P23919	DTYMK	4.75347	7.38e-05	0.0011151	Significantly upregulated in COVID-19
O75694	NUP155	2.97577	7.4e-05	0.0011151	Significantly upregulated in COVID-19
Q5TC12	ATPAF1	3.31019	7.4e-05	0.0011151	Significantly upregulated in COVID-19
O60645	EXOC3	11.1353	7.41e-05	0.0011151	Significantly upregulated in COVID-19
O00159	MYO1C	3.48145	7.45e-05	0.00111528	Significantly upregulated in COVID-19
P02042	HBD	9.30858	7.46e-05	0.00111528	Significantly upregulated in COVID-19
Q9Y263	PLAA	2.21511	7.5e-05	0.0011191	Significantly upregulated in COVID-19
Q63HR2	TNS2	5.61185	7.57e-05	0.00112549	Significantly upregulated in COVID-19
Q8NC56	LEMD2	5.23864	7.59e-05	0.00112594	Significantly upregulated in COVID-19
O95376	ARIH2	7.21118	7.66e-05	0.00113214	Significantly upregulated in COVID-19
Q9Y2R5	MRPS17	3.61652	7.86e-05	0.00115748	Significantly upregulated in COVID-19
P17568	NDUFB7	5.10828	7.87e-05	0.00115748	Significantly upregulated in COVID-19
O95487	SEC24B	3.23898	7.93e-05	0.00116021	Significantly upregulated in COVID-19
P46734	MAP2K3	3.36865	8e-05	0.00116671	Significantly upregulated in COVID-19
Q99805	TM9SF2	3.41975	8.12e-05	0.00117433	Significantly upregulated in COVID-19
O60568	PLOD3	4.02477	8.14e-05	0.00117433	Significantly upregulated in COVID-19
Q8IWL3	HSCB	7.64345	8.15e-05	0.00117433	Significantly upregulated in COVID-19
Q969X5	ERGIC1	2.04987	8.17e-05	0.00117433	Significantly upregulated in COVID-19
Q8IYB8	SUPV3L1	4.52391	8.23e-05	0.00117856	Significantly upregulated in COVID-19
Q6PI48	DARS2	2.92615	8.24e-05	0.00117856	Significantly upregulated in COVID-19
Q9HBK9	AS3MT	5.13184	8.28e-05	0.00118115	Significantly upregulated in COVID-19
P12111	COL6A3	25.4409	8.48e-05	0.00120655	Significantly upregulated in COVID-19
Q96HS1	PGAM5	4.97346	8.52e-05	0.00120797	Significantly upregulated in COVID-19
P43243	MATR3	2.37889	8.54e-05	0.00120797	Significantly upregulated in COVID-19
P42356	PI4KA	5.19166	8.61e-05	0.00121496	Significantly upregulated in COVID-19
Q7RTV0	PHF5A	9.69384	8.65e-05	0.00121749	Significantly upregulated in COVID-19
Q9NP81	SARS2	3.01301	8.7e-05	0.00122169	Significantly upregulated in COVID-19
P21281	ATP6V1B2	3.46148	8.76e-05	0.00122548	Significantly upregulated in COVID-19
Q9Y2H5	PLEKHA6	7.54958	8.78e-05	0.00122548	Significantly upregulated in COVID-19
P45880	VDAC2	3.41458	8.86e-05	0.00123415	Significantly upregulated in COVID-19
Q14166	TTLL12	2.93213	8.93e-05	0.00123883	Significantly upregulated in COVID-19
Q71RC2	LARP4	4.49211	8.95e-05	0.00123883	Significantly upregulated in COVID-19
Q8N5K1	CISD2	3.39733	8.99e-05	0.00124175	Significantly upregulated in COVID-19
P22087	FBL	7.1084	9.04e-05	0.00124412	Significantly upregulated in COVID-19
P36915	GNL1	3.14557	9.07e-05	0.00124412	Significantly upregulated in COVID-19
Q15029	EFTUD2	4.22957	9.15e-05	0.00124746	Significantly upregulated in COVID-19
P08651	NFIC	9.09062	9.18e-05	0.00124746	Significantly upregulated in COVID-19
Q9H3P7	ACBD3	2.48141	9.2e-05	0.00124746	Significantly upregulated in COVID-19
P21397	MAOA	4.21998	9.22e-05	0.00124765	Significantly upregulated in COVID-19
P57772	EEFSEC	2.84405	9.27e-05	0.00125016	Significantly upregulated in COVID-19
Q9UDY4	DNAJB4	12.6174	9.32e-05	0.00125468	Significantly upregulated in COVID-19
Q92615	LARP4B	29.0878	9.35e-05	0.00125504	Significantly upregulated in COVID-19
P00813	ADA	10.7041	9.61e-05	0.00128328	Significantly upregulated in COVID-19
O15084	ANKRD28	3.9308	9.66e-05	0.00128399	Significantly upregulated in COVID-19
P68371	TUBB4B	8.64192	9.66e-05	0.00128399	Significantly upregulated in COVID-19
P11441	UBL4A	9.07375	9.79e-05	0.00129262	Significantly upregulated in COVID-19
Q06210	GFPT1	4.36394	9.82e-05	0.00129262	Significantly upregulated in COVID-19
O14579	COPE	2.05113	9.92e-05	0.00130207	Significantly upregulated in COVID-19
Q96S99	PLEKHF1	8.34249	0.000100126	0.0013104	Significantly upregulated in COVID-19
P29992	GNA11	2.07257	0.000100501	0.00131203	Significantly upregulated in COVID-19
P16333	NCK1	10.4019	0.000102272	0.00132933	Significantly upregulated in COVID-19
P43307	SSR1	2.71428	0.000102334	0.00132933	Significantly upregulated in COVID-19
P50914	RPL14	5.55725	0.000103758	0.00134449	Significantly upregulated in COVID-19
P36954	POLR2I	13.4041	0.000104518	0.00134834	Significantly upregulated in COVID-19
Q8IUD2	ERC1	3.48142	0.000104897	0.00134834	Significantly upregulated in COVID-19
O94887	FARP2	4.249	0.000104976	0.00134834	Significantly upregulated in COVID-19
Q63HN8	RNF213	2.89424	0.000105186	0.00134834	Significantly upregulated in COVID-19
Q8N3C0	ASCC3	14.114	0.000105343	0.00134834	Significantly upregulated in COVID-19
P46939	UTRN	2.24347	0.000105808	0.00135099	Significantly upregulated in COVID-19
Q08752	PPID	4.44329	0.000106314	0.00135415	Significantly upregulated in COVID-19
O15321	TM9SF1	8.7057	0.000106863	0.00135783	Significantly upregulated in COVID-19
Q99570	PIK3R4	5.41078	0.000108182	0.00137095	Significantly upregulated in COVID-19
O14744	PRMT5	2.18072	0.000108419	0.00137095	Significantly upregulated in COVID-19
Q96I24	FUBP3	5.64152	0.000109848	0.00137938	Significantly upregulated in COVID-19
O43795	MYO1B	3.76112	0.000109876	0.00137938	Significantly upregulated in COVID-19
O00763	ACACB	2.34649	0.000110627	0.00138218	Significantly upregulated in COVID-19
Q9P2X3	IMPACT	2.93676	0.00011336	0.00141283	Significantly upregulated in COVID-19
P20073	ANXA7	2.27595	0.00011362	0.00141283	Significantly upregulated in COVID-19
P19367	HK1	7.39061	0.00011528	0.00142262	Significantly upregulated in COVID-19
P60842	EIF4A1	2.57715	0.000115407	0.00142262	Significantly upregulated in COVID-19
Q9HD26	GOPC	7.46889	0.000115495	0.00142262	Significantly upregulated in COVID-19
Q9NXC5	MIOS	4.74745	0.000116832	0.00143419	Significantly upregulated in COVID-19
Q460N5	PARP14	5.43527	0.000116982	0.00143419	Significantly upregulated in COVID-19
Q969Z0	TBRG4	3.43887	0.000117523	0.00143745	Significantly upregulated in COVID-19
Q9NZJ7	MTCH1	6.24914	0.000118067	0.00143751	Significantly upregulated in COVID-19
Q9UIV1	CNOT7	7.52805	0.000118172	0.00143751	Significantly upregulated in COVID-19
Q9GZT3	SLIRP	3.58888	0.000118373	0.00143751	Significantly upregulated in COVID-19
P68400	CSNK2A1	2.54191	0.000118625	0.00143751	Significantly upregulated in COVID-19
Q9HAN9	NMNAT1	6.00555	0.000120842	0.00146099	Significantly upregulated in COVID-19
Q13283	G3BP1	3.29861	0.000121486	0.00146321	Significantly upregulated in COVID-19
Q96P70	IPO9	3.96403	0.000121585	0.00146321	Significantly upregulated in COVID-19
P17844	DDX5	5.80851	0.000122173	0.00146358	Significantly upregulated in COVID-19
Q5JTV8	TOR1AIP1	3.11526	0.000122175	0.00146358	Significantly upregulated in COVID-19
Q07960	ARHGAP1	2.26167	0.000123552	0.00146743	Significantly upregulated in COVID-19
Q99470	SDF2	7.4881	0.000124239	0.00146743	Significantly upregulated in COVID-19
P15924	DSP	20.3323	0.000124602	0.00146743	Significantly upregulated in COVID-19
P46379	BAG6	3.17081	0.00012465	0.00146743	Significantly upregulated in COVID-19
Q8IY17	PNPLA6	3.58898	0.000124882	0.00146743	Significantly upregulated in COVID-19
Q10472	GALNT1	10.3749	0.000124953	0.00146743	Significantly upregulated in COVID-19
Q9UHD8	SEPTIN9	2.07176	0.000125333	0.00146743	Significantly upregulated in COVID-19
P51151	RAB9A	2.56053	0.00012553	0.00146743	Significantly upregulated in COVID-19
Q9NYY8	FASTKD2	9.16999	0.00012558	0.00146743	Significantly upregulated in COVID-19
Q9UJC3	HOOK1	5.30875	0.000126419	0.00147072	Significantly upregulated in COVID-19
P06576	ATP5F1B	3.03767	0.000127001	0.00147417	Significantly upregulated in COVID-19
Q13043	STK4	7.3964	0.000129079	0.00148503	Significantly upregulated in COVID-19
Q14204	DYNC1H1	2.63777	0.000129124	0.00148503	Significantly upregulated in COVID-19
Q9NUT2	ABCB8	7.33339	0.000131649	0.00150621	Significantly upregulated in COVID-19
P42226	STAT6	3.26845	0.000131775	0.00150621	Significantly upregulated in COVID-19
P27338	MAOB	2.31867	0.000132676	0.0015132	Significantly upregulated in COVID-19
Q8IXB1	DNAJC10	6.94573	0.000133142	0.00151521	Significantly upregulated in COVID-19
Q96LD4	TRIM47	11.8259	0.000133758	0.00151892	Significantly upregulated in COVID-19
P18085	ARF4	4.41589	0.000134967	0.00152934	Significantly upregulated in COVID-19
Q9NT62	ATG3	4.06331	0.000136668	0.00154527	Significantly upregulated in COVID-19
Q27J81	INF2	4.51634	0.000139009	0.00156311	Significantly upregulated in COVID-19
Q5XKP0	MICOS13	4.52819	0.000139073	0.00156311	Significantly upregulated in COVID-19
O43678	NDUFA2	8.99944	0.000139142	0.00156311	Significantly upregulated in COVID-19
P11171	EPB41	2.5532	0.000139845	0.00156764	Significantly upregulated in COVID-19
Q9Y4C2	TCAF1	14.5446	0.000142371	0.00158927	Significantly upregulated in COVID-19
Q8NFH3	NUP43	4.45982	0.000142382	0.00158927	Significantly upregulated in COVID-19
Q8IWZ3	ANKHD1	15.5354	0.00014349	0.00159824	Significantly upregulated in COVID-19
Q9Y6N5	SQOR	2.86156	0.000144764	0.001609	Significantly upregulated in COVID-19
P42704	LRPPRC	2.37215	0.000145449	0.00161319	Significantly upregulated in COVID-19
Q9H9J2	MRPL44	5.50118	0.000145921	0.001615	Significantly upregulated in COVID-19
Q14157	UBAP2L	5.35675	0.000146419	0.00161709	Significantly upregulated in COVID-19
Q9Y2S7	POLDIP2	2.9517	0.000146931	0.00161933	Significantly upregulated in COVID-19
O95219	SNX4	4.74026	0.000148142	0.00162584	Significantly upregulated in COVID-19
Q96ED9	HOOK2	14.2275	0.000148815	0.0016298	Significantly upregulated in COVID-19
P20700	LMNB1	4.88223	0.000149823	0.00163741	Significantly upregulated in COVID-19
Q12800	TFCP2	8.48505	0.000150361	0.00163987	Significantly upregulated in COVID-19
Q9UHD2	TBK1	10.1982	0.00015103	0.00164375	Significantly upregulated in COVID-19
Q9NP97	DYNLRB1	2.94441	0.000152069	0.00165096	Significantly upregulated in COVID-19
O00203	AP3B1	5.31379	0.000152422	0.00165096	Significantly upregulated in COVID-19
P27144	AK4	2.35969	0.000152639	0.00165096	Significantly upregulated in COVID-19
Q00059	TFAM	5.60178	0.000154102	0.00166072	Significantly upregulated in COVID-19
Q9P2B2	PTGFRN	4.7971	0.000154262	0.00166072	Significantly upregulated in COVID-19
Q96AG4	LRRC59	2.92973	0.000154493	0.00166072	Significantly upregulated in COVID-19
P49959	MRE11	5.23965	0.000154912	0.00166181	Significantly upregulated in COVID-19
Q9H3N1	TMX1	3.78743	0.000157912	0.00169053	Significantly upregulated in COVID-19
O15027	SEC16A	4.58621	0.000159766	0.00170689	Significantly upregulated in COVID-19
Q13445	TMED1	3.82712	0.00016073	0.00171369	Significantly upregulated in COVID-19
P12109	COL6A1	19.9339	0.000161574	0.00171919	Significantly upregulated in COVID-19
P63096	GNAI1	3.51098	0.000162732	0.00172795	Significantly upregulated in COVID-19
Q01831	XPC	21.7709	0.000163058	0.00172795	Significantly upregulated in COVID-19
Q9NZM3	ITSN2	7.10006	0.000168864	0.0017782	Significantly upregulated in COVID-19
Q9UQB8	BAIAP2	6.09135	0.000169158	0.0017782	Significantly upregulated in COVID-19
Q86VU5	COMTD1	6.15138	0.000170405	0.00178771	Significantly upregulated in COVID-19
O00186	STXBP3	2.68247	0.000172432	0.00180536	Significantly upregulated in COVID-19
O75821	EIF3G	2.18877	0.00017354	0.00181334	Significantly upregulated in COVID-19
P09486	SPARC	4.57761	0.00017556	0.00183079	Significantly upregulated in COVID-19
Q9Y5X1	SNX9	4.08809	0.00017613	0.00183308	Significantly upregulated in COVID-19
Q9UHG3	PCYOX1	2.41359	0.000183826	0.00189809	Significantly upregulated in COVID-19
Q0VDF9	HSPA14	14.2427	0.000186073	0.00191751	Significantly upregulated in COVID-19
P30050	RPL12	2.46743	0.000187642	0.00192988	Significantly upregulated in COVID-19
P51398	DAP3	4.74713	0.000189078	0.00194082	Significantly upregulated in COVID-19
Q8N7H5	PAF1	81.7521	0.000195806	0.00200204	Significantly upregulated in COVID-19
P50402	EMD	3.49468	0.000198737	0.00202017	Significantly upregulated in COVID-19
O95870	ABHD16A	6.37649	0.000200577	0.0020312	Significantly upregulated in COVID-19
Q9UMS0	NFU1	3.11665	0.000200598	0.0020312	Significantly upregulated in COVID-19
O95758	PTBP3	5.75719	0.000201528	0.00203668	Significantly upregulated in COVID-19
Q5EBL8	PDZD11	4.09772	0.000202429	0.00204184	Significantly upregulated in COVID-19
O15438	ABCC3	8.28859	0.000203242	0.00204499	Significantly upregulated in COVID-19
P67870	CSNK2B	2.47259	0.000203973	0.00204499	Significantly upregulated in COVID-19
O43815	STRN	4.71478	0.000204325	0.00204499	Significantly upregulated in COVID-19
Q15526	SURF1	8.54487	0.000204647	0.00204499	Significantly upregulated in COVID-19
Q9NP80	PNPLA8	10.6231	0.000207006	0.00206025	Significantly upregulated in COVID-19
Q969S9	GFM2	10.3459	0.000207464	0.00206086	Significantly upregulated in COVID-19
O15091	PRORP	11.8412	0.000208325	0.0020655	Significantly upregulated in COVID-19
Q9P2W9	STX18	4.6681	0.000209175	0.00206552	Significantly upregulated in COVID-19
O00471	EXOC5	5.76334	0.000209512	0.00206552	Significantly upregulated in COVID-19
P12110	COL6A2	23.5762	0.000211727	0.0020818	Significantly upregulated in COVID-19
Q99623	PHB2	3.40612	0.000211958	0.0020818	Significantly upregulated in COVID-19
Q9NUP9	LIN7C	14.9839	0.00021423	0.00210018	Significantly upregulated in COVID-19
P09917	ALOX5	8.33713	0.000214857	0.00210239	Significantly upregulated in COVID-19
Q16774	GUK1	4.61829	0.000215979	0.00210549	Significantly upregulated in COVID-19
Q9UBU9	NXF1	10.2071	0.000216973	0.00211125	Significantly upregulated in COVID-19
P62304	SNRPE	3.22533	0.000217734	0.00211472	Significantly upregulated in COVID-19
P11387	TOP1	11.7318	0.000219599	0.00212495	Significantly upregulated in COVID-19
O94875	SORBS2	3.68898	0.000222556	0.0021496	Significantly upregulated in COVID-19
Q99487	PAFAH2	5.57592	0.000223945	0.00215903	Significantly upregulated in COVID-19
Q96B26	EXOSC8	6.31444	0.000225599	0.00217097	Significantly upregulated in COVID-19
Q2TAY7	SMU1	2.54005	0.000227437	0.00218465	Significantly upregulated in COVID-19
Q13555	CAMK2G	3.89282	0.000228165	0.00218763	Significantly upregulated in COVID-19
Q9Y5A9	YTHDF2	11.6489	0.000230268	0.00220376	Significantly upregulated in COVID-19
Q13505	MTX1	3.97627	0.000230979	0.00220652	Significantly upregulated in COVID-19
Q5ST30	VARS2	9.90619	0.000232068	0.00221253	Significantly upregulated in COVID-19
O75489	NDUFS3	4.96971	0.000232497	0.00221253	Significantly upregulated in COVID-19
Q9UHQ9	CYB5R1	4.23511	0.000232876	0.00221253	Significantly upregulated in COVID-19
P05388	RPLP0	2.02895	0.000237039	0.0022448	Significantly upregulated in COVID-19
Q5T447	HECTD3	4.3706	0.000237597	0.0022448	Significantly upregulated in COVID-19
Q8N122	RPTOR	6.30866	0.000237987	0.0022448	Significantly upregulated in COVID-19
Q03252	LMNB2	5.1082	0.000240075	0.00225462	Significantly upregulated in COVID-19
Q86Y56	DNAAF5	13.1886	0.000240752	0.00225462	Significantly upregulated in COVID-19
O94929	ABLIM3	112.02	0.000241432	0.00225696	Significantly upregulated in COVID-19
Q07021	C1QBP	2.19656	0.000243376	0.00227108	Significantly upregulated in COVID-19
Q9BV38	WDR18	15.4533	0.000243905	0.00227196	Significantly upregulated in COVID-19
O75027	ABCB7	4.12172	0.00024511	0.00227913	Significantly upregulated in COVID-19
Q96PK6	RBM14	3.89162	0.000247046	0.00229306	Significantly upregulated in COVID-19
Q8ND30	PPFIBP2	5.69037	0.000247607	0.0022942	Significantly upregulated in COVID-19
Q15628	TRADD	2.67326	0.000248902	0.00229446	Significantly upregulated in COVID-19
Q96B49	TOMM6	16.9133	0.00024895	0.00229446	Significantly upregulated in COVID-19
P83731	RPL24	3.26211	0.00024986	0.0022988	Significantly upregulated in COVID-19
P15144	ANPEP	2.08024	0.000252191	0.00231617	Significantly upregulated in COVID-19
Q53T59	HS1BP3	3.29848	0.000254489	0.00233319	Significantly upregulated in COVID-19
Q9Y2X3	NOP58	4.96251	0.000255928	0.00234228	Significantly upregulated in COVID-19
Q03169	TNFAIP2	3.27052	0.000257258	0.00234249	Significantly upregulated in COVID-19
Q9Y3A6	TMED5	4.08595	0.000257294	0.00234249	Significantly upregulated in COVID-19
P06213	INSR	4.04625	0.000258178	0.00234646	Significantly upregulated in COVID-19
Q9BQ95	ECSIT	32.6957	0.000265148	0.00239872	Significantly upregulated in COVID-19
P62277	RPS13	2.4726	0.000265303	0.00239872	Significantly upregulated in COVID-19
P07437	TUBB	2.58832	0.000268117	0.00241999	Significantly upregulated in COVID-19
P63173	RPL38	4.18831	0.000268838	0.00242232	Significantly upregulated in COVID-19
P20340	RAB6A	2.66968	0.000269914	0.00242784	Significantly upregulated in COVID-19
Q9UDY2	TJP2	3.74347	0.000271103	0.00243435	Significantly upregulated in COVID-19
Q15208	STK38	8.46921	0.000272885	0.00244615	Significantly upregulated in COVID-19
Q7L775	EPM2AIP1	8.05537	0.000273386	0.00244646	Significantly upregulated in COVID-19
P68363	TUBA1B	2.36233	0.00027391	0.00244696	Significantly upregulated in COVID-19
Q53H12	AGK	4.69243	0.000276099	0.00245813	Significantly upregulated in COVID-19
Q9UGP4	LIMD1	4.58771	0.000276911	0.00245909	Significantly upregulated in COVID-19
Q12981	BNIP1	5.11781	0.000277146	0.00245909	Significantly upregulated in COVID-19
Q15024	EXOSC7	4.76831	0.000278826	0.00246929	Significantly upregulated in COVID-19
O75396	SEC22B	2.30341	0.000279239	0.00246929	Significantly upregulated in COVID-19
Q9H0R6	QRSL1	5.0987	0.000279921	0.00247114	Significantly upregulated in COVID-19
Q9GZM7	TINAGL1	62.9849	0.000281301	0.00247914	Significantly upregulated in COVID-19
Q9Y2L1	DIS3	3.58311	0.000282009	0.00248121	Significantly upregulated in COVID-19
Q16706	MAN2A1	4.06672	0.000283062	0.00248629	Significantly upregulated in COVID-19
Q02543	RPL18A	2.9785	0.00028608	0.00250859	Significantly upregulated in COVID-19
Q9BZE1	MRPL37	9.14325	0.000289335	0.00252866	Significantly upregulated in COVID-19
O00170	AIP	3.11093	0.000298465	0.00259115	Significantly upregulated in COVID-19
O14734	ACOT8	6.3535	0.000301747	0.00261531	Significantly upregulated in COVID-19
P22792	CPN2	3.68655	0.000305595	0.00263557	Significantly upregulated in COVID-19
Q9C0D9	SELENOI	4.79986	0.000306608	0.00263996	Significantly upregulated in COVID-19
Q96IX5	ATP5MD	2.01054	0.000309494	0.00266043	Significantly upregulated in COVID-19
Q96MW5	COG8	17.6949	0.000310277	0.00266279	Significantly upregulated in COVID-19
P37198	NUP62	7.29134	0.00031168	0.00267045	Significantly upregulated in COVID-19
O95573	ACSL3	3.33264	0.000314574	0.00269084	Significantly upregulated in COVID-19
Q9GZY8	MFF	6.00389	0.000319745	0.00273061	Significantly upregulated in COVID-19
O75976	CPD	5.26761	0.000320963	0.00273304	Significantly upregulated in COVID-19
P40938	RFC3	11.0086	0.000321238	0.00273304	Significantly upregulated in COVID-19
P55735	SEC13	2.01276	0.000321681	0.00273304	Significantly upregulated in COVID-19
P40429	RPL13A	5.61246	0.000322118	0.00273304	Significantly upregulated in COVID-19
P11717	IGF2R	3.73096	0.00032309	0.00273686	Significantly upregulated in COVID-19
Q9C0H9	SRCIN1	50.429	0.000324015	0.00273731	Significantly upregulated in COVID-19
O15294	OGT	16.733	0.000326242	0.00275021	Significantly upregulated in COVID-19
Q9UM00	TMCO1	3.53437	0.000326857	0.00275096	Significantly upregulated in COVID-19
Q99797	MIPEP	3.85322	0.00032753	0.0027522	Significantly upregulated in COVID-19
P46782	RPS5	2.01594	0.000329207	0.00276186	Significantly upregulated in COVID-19
P25398	RPS12	4.30524	0.000332549	0.0027813	Significantly upregulated in COVID-19
Q9NVH1	DNAJC11	3.20217	0.000332588	0.0027813	Significantly upregulated in COVID-19
O00116	AGPS	2.26222	0.000334068	0.00278923	Significantly upregulated in COVID-19
P04062	GBA	6.59825	0.000335372	0.00279566	Significantly upregulated in COVID-19
Q9H6S3	EPS8L2	2.97543	0.000336237	0.00279841	Significantly upregulated in COVID-19
P62701	RPS4X	3.5459	0.000338245	0.0028062	Significantly upregulated in COVID-19
Q9H0U4	RAB1B	2.22373	0.000341302	0.00282708	Significantly upregulated in COVID-19
P08195	SLC3A2	3.99927	0.000345207	0.00285491	Significantly upregulated in COVID-19
Q9P0J7	KCMF1	5.30486	0.000350045	0.00289035	Significantly upregulated in COVID-19
Q14444	CAPRIN1	3.83465	0.000352562	0.00290198	Significantly upregulated in COVID-19
P49748	ACADVL	3.30411	0.000353411	0.00290417	Significantly upregulated in COVID-19
Q9BTU6	PI4K2A	6.75412	0.000353938	0.00290417	Significantly upregulated in COVID-19
Q8WU76	SCFD2	8.90441	0.000355893	0.00291173	Significantly upregulated in COVID-19
P10606	COX5B	9.68187	0.000355971	0.00291173	Significantly upregulated in COVID-19
Q9H6Y2	WDR55	9.31138	0.00036168	0.00294922	Significantly upregulated in COVID-19
Q96T51	RUFY1	2.95468	0.000363454	0.00295907	Significantly upregulated in COVID-19
P24557	TBXAS1	6.67236	0.000364593	0.00295914	Significantly upregulated in COVID-19
Q13884	SNTB1	2.16436	0.000366448	0.00296129	Significantly upregulated in COVID-19
Q9HCU5	PREB	4.00941	0.000366517	0.00296129	Significantly upregulated in COVID-19
O00148	DDX39A	8.44861	0.000366555	0.00296129	Significantly upregulated in COVID-19
Q9UI30	TRMT112	6.14948	0.000369067	0.00297699	Significantly upregulated in COVID-19
P22413	ENPP1	2.88742	0.00037028	0.0029776	Significantly upregulated in COVID-19
P00533	EGFR	2.96318	0.000375246	0.00300829	Significantly upregulated in COVID-19
P23229	ITGA6	6.03616	0.000377812	0.00302423	Significantly upregulated in COVID-19
P82094	TMF1	16.4729	0.000380111	0.00303799	Significantly upregulated in COVID-19
Q7Z392	TRAPPC11	8.09925	0.000382898	0.00304838	Significantly upregulated in COVID-19
P18124	RPL7	3.42509	0.000383389	0.00304838	Significantly upregulated in COVID-19
P50416	CPT1A	2.83895	0.00038374	0.00304838	Significantly upregulated in COVID-19
Q9NUU7	DDX19A	42.9646	0.000384847	0.00305253	Significantly upregulated in COVID-19
P62829	RPL23	3.23007	0.00038971	0.0030826	Significantly upregulated in COVID-19
Q9NX63	CHCHD3	10.8391	0.000389815	0.0030826	Significantly upregulated in COVID-19
Q687X5	STEAP4	4.37988	0.000396772	0.00312757	Significantly upregulated in COVID-19
O60220	TIMM8A	3.52683	0.000398275	0.00312757	Significantly upregulated in COVID-19
Q8WWI1	LMO7	3.42871	0.000398377	0.00312757	Significantly upregulated in COVID-19
O96008	TOMM40	7.01587	0.000398447	0.00312757	Significantly upregulated in COVID-19
P18754	RCC1	12.427	0.000398488	0.00312757	Significantly upregulated in COVID-19
Q04206	RELA	2.16619	0.000400203	0.00313633	Significantly upregulated in COVID-19
Q6L8Q7	PDE12	3.11708	0.000402323	0.00314744	Significantly upregulated in COVID-19
Q13608	PEX6	9.43331	0.000402824	0.00314744	Significantly upregulated in COVID-19
Q96DE0	NUDT16	2.1762	0.00040461	0.0031562	Significantly upregulated in COVID-19
Q8TD19	NEK9	2.16303	0.000405151	0.0031562	Significantly upregulated in COVID-19
Q16718	NDUFA5	3.39121	0.000414844	0.00321915	Significantly upregulated in COVID-19
Q9H082	RAB33B	9.13597	0.000415076	0.00321915	Significantly upregulated in COVID-19
P62072	TIMM10	12.4659	0.000417264	0.00323133	Significantly upregulated in COVID-19
O14656	TOR1A	3.88975	0.000422611	0.00326476	Significantly upregulated in COVID-19
Q9H1Y0	ATG5	3.87858	0.000422829	0.00326476	Significantly upregulated in COVID-19
Q9P2R7	SUCLA2	2.26614	0.000423928	0.00326843	Significantly upregulated in COVID-19
Q53GL7	PARP10	8.01565	0.000425006	0.00327192	Significantly upregulated in COVID-19
Q15126	PMVK	2.37063	0.000430787	0.00330465	Significantly upregulated in COVID-19
Q9H223	EHD4	2.63068	0.000431011	0.00330465	Significantly upregulated in COVID-19
Q14139	UBE4A	3.21513	0.000431755	0.00330465	Significantly upregulated in COVID-19
Q9BRQ8	AIFM2	8.22514	0.000431783	0.00330465	Significantly upregulated in COVID-19
Q96RT1	ERBIN	7.26871	0.000436282	0.0033302	Significantly upregulated in COVID-19
Q9Y394	DHRS7	2.4726	0.000436393	0.0033302	Significantly upregulated in COVID-19
O94855	SEC24D	2.73611	0.00043748	0.00333364	Significantly upregulated in COVID-19
Q8WVM0	TFB1M	12.8746	0.000443743	0.00337381	Significantly upregulated in COVID-19
P50148	GNAQ	2.38206	0.00044507	0.00337381	Significantly upregulated in COVID-19
Q8N9N7	LRRC57	11.0613	0.00044576	0.00337381	Significantly upregulated in COVID-19
P08236	GUSB	20.8171	0.000452192	0.00341591	Significantly upregulated in COVID-19
P13196	ALAS1	7.60563	0.000454059	0.00342507	Significantly upregulated in COVID-19
Q9H2W6	MRPL46	2.10244	0.000462051	0.00348034	Significantly upregulated in COVID-19
P14406	COX7A2	5.00255	0.000464071	0.00349053	Significantly upregulated in COVID-19
Q96DM3	RMC1	14.3859	0.000469803	0.00352858	Significantly upregulated in COVID-19
Q3ZCQ8	TIMM50	3.24101	0.000470684	0.00353013	Significantly upregulated in COVID-19
O75410	TACC1	12.7954	0.000472043	0.00353021	Significantly upregulated in COVID-19
Q13425	SNTB2	3.56121	0.000473153	0.00353209	Significantly upregulated in COVID-19
Q6P2Q9	PRPF8	2.90856	0.000474319	0.00353209	Significantly upregulated in COVID-19
Q6P1M3	LLGL2	3.66306	0.000483995	0.00359574	Significantly upregulated in COVID-19
Q14980	NUMA1	2.19773	0.000486517	0.00360296	Significantly upregulated in COVID-19
O15212	PFDN6	4.227	0.000487071	0.00360296	Significantly upregulated in COVID-19
Q2M389	WASHC4	2.64052	0.00048739	0.00360296	Significantly upregulated in COVID-19
P09001	MRPL3	6.82185	0.000487966	0.00360296	Significantly upregulated in COVID-19
Q2M3G4	SHROOM1	24.1404	0.000493934	0.00363804	Significantly upregulated in COVID-19
Q86Y82	STX12	2.48292	0.000494106	0.00363804	Significantly upregulated in COVID-19
Q7L8L6	FASTKD5	9.95972	0.000497821	0.00365901	Significantly upregulated in COVID-19
O43181	NDUFS4	3.94845	0.000499505	0.00365901	Significantly upregulated in COVID-19
Q9BRR6	ADPGK	3.77906	0.000499669	0.00365901	Significantly upregulated in COVID-19
Q8NI99	ANGPTL6	7.76507	0.00049975	0.00365901	Significantly upregulated in COVID-19
O14925	TIMM23	5.67597	0.00050174	0.00366845	Significantly upregulated in COVID-19
P12694	BCKDHA	2.077	0.000507899	0.00370314	Significantly upregulated in COVID-19
Q99816	TSG101	8.05543	0.00051935	0.00377611	Significantly upregulated in COVID-19
Q9Y6M9	NDUFB9	4.05177	0.000521026	0.00378304	Significantly upregulated in COVID-19
Q8WZ82	OVCA2	4.49848	0.000522336	0.00378729	Significantly upregulated in COVID-19
Q9BYV7	BCO2	3.30439	0.000523341	0.00378933	Significantly upregulated in COVID-19
Q9NZM1	MYOF	9.53564	0.000525683	0.00380103	Significantly upregulated in COVID-19
Q9Y6N1	COX11	2.22852	0.000527948	0.00381215	Significantly upregulated in COVID-19
P50151	GNG10	5.88688	0.000532051	0.00383648	Significantly upregulated in COVID-19
O00165	HAX1	10.1941	0.000533572	0.00384216	Significantly upregulated in COVID-19
Q8WWV3	RTN4IP1	3.0631	0.000535804	0.00385293	Significantly upregulated in COVID-19
P41567	EIF1	27.8456	0.000538037	0.00385436	Significantly upregulated in COVID-19
O14929	HAT1	12.6266	0.000538044	0.00385436	Significantly upregulated in COVID-19
P18583	SON	5.73953	0.000538211	0.00385436	Significantly upregulated in COVID-19
Q86YT5	SLC13A5	6.18	0.000542603	0.00387375	Significantly upregulated in COVID-19
P36776	LONP1	2.50268	0.000544611	0.00387375	Significantly upregulated in COVID-19
P22695	UQCRC2	3.12334	0.000544619	0.00387375	Significantly upregulated in COVID-19
P02452	COL1A1	23.5208	0.000550093	0.00390208	Significantly upregulated in COVID-19
P50995	ANXA11	2.52444	0.000551696	0.00390816	Significantly upregulated in COVID-19
P60660	MYL6	5.50586	0.000553411	0.00391501	Significantly upregulated in COVID-19
P17480	UBTF	8.28717	0.000554497	0.0039174	Significantly upregulated in COVID-19
Q13084	MRPL28	12.3383	0.000560387	0.00394835	Significantly upregulated in COVID-19
Q16647	PTGIS	5.16107	0.000563674	0.00396332	Significantly upregulated in COVID-19
Q8N1F7	NUP93	3.28216	0.000564026	0.00396332	Significantly upregulated in COVID-19
Q9BVK6	TMED9	2.92061	0.000574607	0.00403226	Significantly upregulated in COVID-19
Q96ER9	CCDC51	16.9206	0.00057613	0.00403303	Significantly upregulated in COVID-19
Q13636	RAB31	13.9366	0.000576257	0.00403303	Significantly upregulated in COVID-19
Q9UKF6	CPSF3	17.4789	0.000582613	0.00406664	Significantly upregulated in COVID-19
P18031	PTPN1	4.01746	0.00059035	0.00411516	Significantly upregulated in COVID-19
Q8TBA6	GOLGA5	5.12085	0.000600031	0.00417707	Significantly upregulated in COVID-19
Q6PCB0	VWA1	13.8962	0.000604124	0.00419998	Significantly upregulated in COVID-19
O75569	PRKRA	4.63864	0.000611116	0.00424296	Significantly upregulated in COVID-19
Q96SU4	OSBPL9	5.50785	0.000613129	0.004249	Significantly upregulated in COVID-19
Q9BV23	ABHD6	5.26372	0.000613609	0.004249	Significantly upregulated in COVID-19
P51159	RAB27A	4.02152	0.000621817	0.00430015	Significantly upregulated in COVID-19
O95232	LUC7L3	3.14913	0.000623107	0.00430338	Significantly upregulated in COVID-19
P62140	PPP1CB	6.43369	0.00062431	0.00430601	Significantly upregulated in COVID-19
A6NDB9	PALM3	3.07053	0.000627381	0.0043215	Significantly upregulated in COVID-19
Q8IZA0	KIAA0319L	8.32192	0.00062826	0.00432187	Significantly upregulated in COVID-19
P55268	LAMB2	8.4389	0.000629951	0.00432781	Significantly upregulated in COVID-19
Q9UJS0	SLC25A13	2.70952	0.000632236	0.00433605	Significantly upregulated in COVID-19
Q66K74	MAP1S	2.71271	0.000632806	0.00433605	Significantly upregulated in COVID-19
Q9Y512	SAMM50	4.48314	0.000636227	0.00435246	Significantly upregulated in COVID-19
Q6P996	PDXDC1	9.38385	0.000643285	0.0043906	Significantly upregulated in COVID-19
Q7Z2K6	ERMP1	8.73822	0.000645439	0.00439135	Significantly upregulated in COVID-19
Q96A49	SYAP1	2.71632	0.000645911	0.00439135	Significantly upregulated in COVID-19
P62244	RPS15A	2.56687	0.000647372	0.00439558	Significantly upregulated in COVID-19
Q96KR1	ZFR	2.30995	0.00065555	0.00443707	Significantly upregulated in COVID-19
O00560	SDCBP	4.85997	0.000656658	0.00443707	Significantly upregulated in COVID-19
Q14160	SCRIB	2.22047	0.000660373	0.00445497	Significantly upregulated in COVID-19
P15151	PVR	4.2836	0.000661595	0.00445747	Significantly upregulated in COVID-19
Q5T0D9	TPRG1L	18.5375	0.000665174	0.00447582	Significantly upregulated in COVID-19
P55769	SNU13	6.45181	0.000666485	0.00447888	Significantly upregulated in COVID-19
Q7Z5R6	APBB1IP	7.2494	0.000678516	0.00455389	Significantly upregulated in COVID-19
P55084	HADHB	3.54605	0.000680132	0.00455889	Significantly upregulated in COVID-19
Q9Y4W6	AFG3L2	2.3286	0.000684552	0.00457836	Significantly upregulated in COVID-19
P07858	CTSB	2.28112	0.000691627	0.00460644	Significantly upregulated in COVID-19
Q96CW1	AP2M1	2.10454	0.000694421	0.00461918	Significantly upregulated in COVID-19
Q06033	ITIH3	8.28204	0.000696379	0.00462581	Significantly upregulated in COVID-19
P21796	VDAC1	4.7416	0.000697184	0.00462581	Significantly upregulated in COVID-19
Q8WWY3	PRPF31	4.4343	0.000711948	0.00471487	Significantly upregulated in COVID-19
P46781	RPS9	2.16982	0.000712409	0.00471487	Significantly upregulated in COVID-19
P05090	APOD	2.86485	0.000716964	0.00473369	Significantly upregulated in COVID-19
Q06136	KDSR	4.6317	0.000717061	0.00473369	Significantly upregulated in COVID-19
Q9NRL3	STRN4	29.8735	0.000719608	0.00474452	Significantly upregulated in COVID-19
Q8IZ81	ELMOD2	2.28528	0.000724355	0.00476382	Significantly upregulated in COVID-19
P36578	RPL4	3.02287	0.000726735	0.00477347	Significantly upregulated in COVID-19
Q96FJ2	DYNLL2	2.31419	0.000730695	0.00478747	Significantly upregulated in COVID-19
Q9NP92	MRPS30	5.35504	0.00074549	0.0048783	Significantly upregulated in COVID-19
Q15056	EIF4H	3.08324	0.000747404	0.00488472	Significantly upregulated in COVID-19
P19388	POLR2E	3.58127	0.000750216	0.00489698	Significantly upregulated in COVID-19
Q9Y6W3	CAPN7	7.74765	0.000752271	0.00490118	Significantly upregulated in COVID-19
P35658	NUP214	3.85855	0.000752732	0.00490118	Significantly upregulated in COVID-19
Q96DV4	MRPL38	26.0804	0.000757503	0.00492612	Significantly upregulated in COVID-19
Q9Y279	VSIG4	4.31803	0.000758499	0.00492648	Significantly upregulated in COVID-19
P15880	RPS2	2.54291	0.000767527	0.00497277	Significantly upregulated in COVID-19
Q9Y277	VDAC3	4.42449	0.000774777	0.00501355	Significantly upregulated in COVID-19
P48449	LSS	2.71399	0.000778631	0.00503227	Significantly upregulated in COVID-19
O96000	NDUFB10	4.3469	0.000787806	0.00507902	Significantly upregulated in COVID-19
Q9BUH6	PAXX	2.60063	0.000794608	0.00511267	Significantly upregulated in COVID-19
Q9HAU0	PLEKHA5	18.6484	0.000794978	0.00511267	Significantly upregulated in COVID-19
Q9NWS0	PIH1D1	8.48975	0.000799406	0.00513484	Significantly upregulated in COVID-19
A3KMH1	VWA8	3.88183	0.000805065	0.00516018	Significantly upregulated in COVID-19
Q5T160	RARS2	6.65481	0.000805427	0.00516018	Significantly upregulated in COVID-19
Q6ZXV5	TMTC3	3.62767	0.000806309	0.00516018	Significantly upregulated in COVID-19
P26373	RPL13	3.43261	0.000810735	0.00518171	Significantly upregulated in COVID-19
Q9BW83	IFT27	4.28688	0.000811652	0.00518171	Significantly upregulated in COVID-19
O94874	UFL1	2.61218	0.000812944	0.00518363	Significantly upregulated in COVID-19
Q9NUI1	DECR2	4.00396	0.00081601	0.00519685	Significantly upregulated in COVID-19
Q9UPY3	DICER1	14.6554	0.000825737	0.00524173	Significantly upregulated in COVID-19
Q9BWM7	SFXN3	3.53945	0.000826061	0.00524173	Significantly upregulated in COVID-19
O43314	PPIP5K2	24.5117	0.000829029	0.0052542	Significantly upregulated in COVID-19
Q9Y587	AP4S1	5.40893	0.000839211	0.0053123	Significantly upregulated in COVID-19
Q9NVP1	DDX18	10.8057	0.000844143	0.00533706	Significantly upregulated in COVID-19
Q13948	CUX1	6.36766	0.000845371	0.00533838	Significantly upregulated in COVID-19
Q15393	SF3B3	2.12018	0.000853899	0.00537926	Significantly upregulated in COVID-19
Q9NVS2	MRPS18A	8.92879	0.000857828	0.00539751	Significantly upregulated in COVID-19
Q9NY12	GAR1	10.1253	0.000859826	0.00539819	Significantly upregulated in COVID-19
Q02083	NAAA	6.785	0.00086047	0.00539819	Significantly upregulated in COVID-19
P07942	LAMB1	24.8838	0.00086103	0.00539819	Significantly upregulated in COVID-19
P62847	RPS24	2.06394	0.000862292	0.00539964	Significantly upregulated in COVID-19
P12830	CDH1	2.6923	0.000865269	0.00541181	Significantly upregulated in COVID-19
Q02127	DHODH	2.85168	0.000866667	0.00541408	Significantly upregulated in COVID-19
Q13232	NME3	3.89483	0.000872256	0.00543421	Significantly upregulated in COVID-19
Q8TDB6	DTX3L	2.23975	0.000873757	0.00543421	Significantly upregulated in COVID-19
P24928	POLR2A	8.28855	0.000873797	0.00543421	Significantly upregulated in COVID-19
Q96CN9	GCC1	23.3753	0.000874041	0.00543421	Significantly upregulated in COVID-19
O95340	PAPSS2	4.37778	0.000878189	0.00544706	Significantly upregulated in COVID-19
Q7Z2Z2	EFL1	5.61213	0.000882301	0.00546609	Significantly upregulated in COVID-19
O14972	VPS26C	3.84272	0.000885973	0.00548235	Significantly upregulated in COVID-19
O14657	TOR1B	4.22776	0.000893646	0.00552331	Significantly upregulated in COVID-19
O94905	ERLIN2	2.8444	0.000898125	0.00554444	Significantly upregulated in COVID-19
Q9Y276	BCS1L	2.9267	0.000899261	0.00554491	Significantly upregulated in COVID-19
Q9NSK0	KLC4	2.48624	0.000902528	0.00555329	Significantly upregulated in COVID-19
Q9BRX2	PELO	5.18832	0.000902741	0.00555329	Significantly upregulated in COVID-19
Q12768	WASHC5	3.08246	0.000909246	0.0055851	Significantly upregulated in COVID-19
Q14155	ARHGEF7	3.49405	0.000910045	0.0055851	Significantly upregulated in COVID-19
Q8N490	PNKD	3.21485	0.000914225	0.00560202	Significantly upregulated in COVID-19
P09382	LGALS1	2.62248	0.000914944	0.00560202	Significantly upregulated in COVID-19
P60866	RPS20	14.0869	0.000918459	0.00561698	Significantly upregulated in COVID-19
O75436	VPS26A	2.65005	0.000927175	0.00565706	Significantly upregulated in COVID-19
O60832	DKC1	3.96727	0.000934236	0.00568689	Significantly upregulated in COVID-19
Q8NET6	CHST13	12.032	0.000944653	0.00573154	Significantly upregulated in COVID-19
P49792	RANBP2	4.22802	0.000944856	0.00573154	Significantly upregulated in COVID-19
Q9UI10	EIF2B4	4.70324	0.000946035	0.00573205	Significantly upregulated in COVID-19
Q14764	MVP	2.71374	0.000953374	0.0057567	Significantly upregulated in COVID-19
Q9UBQ5	EIF3K	3.30727	0.000953401	0.0057567	Significantly upregulated in COVID-19
P19224	UGT1A6	2.87338	0.000956502	0.00576877	Significantly upregulated in COVID-19
Q9NYL2	MAP3K20	4.50837	0.000963857	0.00580644	Significantly upregulated in COVID-19
P20674	COX5A	6.28509	0.000965175	0.00580769	Significantly upregulated in COVID-19
Q7Z417	NUFIP2	10.698	0.000973046	0.00584162	Significantly upregulated in COVID-19
Q9HAV7	GRPEL1	3.61944	0.000981654	0.00587982	Significantly upregulated in COVID-19
P14543	NID1	8.6866	0.00098544	0.00589575	Significantly upregulated in COVID-19
P51114	FXR1	3.45336	0.00099586	0.00595128	Significantly upregulated in COVID-19
Q9NP61	ARFGAP3	14.1935	0.00100204	0.00597614	Significantly upregulated in COVID-19
Q9HCE1	MOV10	2.31583	0.00100737	0.00599954	Significantly upregulated in COVID-19
Q9Y5L4	TIMM13	4.30241	0.00101121	0.00601267	Significantly upregulated in COVID-19
Q08495	DMTN	15.0762	0.00102542	0.00607935	Significantly upregulated in COVID-19
Q14258	TRIM25	3.30252	0.00102665	0.00607975	Significantly upregulated in COVID-19
P43490	NAMPT	5.45359	0.00102914	0.00608764	Significantly upregulated in COVID-19
Q9Y4F1	FARP1	3.36969	0.00103606	0.00610357	Significantly upregulated in COVID-19
P62906	RPL10A	3.23678	0.0010365	0.00610357	Significantly upregulated in COVID-19
P13051	UNG	2.99751	0.00103816	0.0061065	Significantly upregulated in COVID-19
Q8IXM3	MRPL41	4.2034	0.0010418	0.0061184	Significantly upregulated in COVID-19
P23458	JAK1	9.54381	0.00104252	0.0061184	Significantly upregulated in COVID-19
Q6ZRV2	FAM83H	13.1005	0.0010587	0.0062064	Significantly upregulated in COVID-19
Q9NXR7	BABAM2	7.23279	0.00106688	0.00624363	Significantly upregulated in COVID-19
Q53S08	RAB6D	2.6729	0.00106744	0.00624363	Significantly upregulated in COVID-19
P35579	MYH9	2.75677	0.0010716	0.00625439	Significantly upregulated in COVID-19
Q96JJ7	TMX3	10.3171	0.00107245	0.00625439	Significantly upregulated in COVID-19
P40855	PEX19	2.59211	0.00108273	0.00629789	Significantly upregulated in COVID-19
Q9NQ94	A1CF	2.15017	0.00108397	0.00629808	Significantly upregulated in COVID-19
Q9Y6C2	EMILIN1	3.69081	0.00108599	0.00630286	Significantly upregulated in COVID-19
O95049	TJP3	7.04947	0.00109413	0.00632906	Significantly upregulated in COVID-19
Q12846	STX4	2.80368	0.00110166	0.00636557	Significantly upregulated in COVID-19
Q9BWU0	SLC4A1AP	10.0698	0.00110441	0.00637439	Significantly upregulated in COVID-19
P0DN76	U2AF1L5	4.5034	0.00110579	0.00637534	Significantly upregulated in COVID-19
P48723	HSPA13	7.57703	0.00111013	0.0063933	Significantly upregulated in COVID-19
Q8WXF1	PSPC1	4.67877	0.00111823	0.00643077	Significantly upregulated in COVID-19
P12268	IMPDH2	4.55338	0.00111909	0.00643077	Significantly upregulated in COVID-19
Q9UKV5	AMFR	4.8149	0.00112342	0.00643448	Significantly upregulated in COVID-19
Q92878	RAD50	4.18739	0.00113085	0.00646288	Significantly upregulated in COVID-19
Q9BVL4	SELENOO	2.16049	0.0011362	0.00648639	Significantly upregulated in COVID-19
P13688	CEACAM1	3.19228	0.00114585	0.0065185	Significantly upregulated in COVID-19
Q96AE4	FUBP1	2.96421	0.00114621	0.0065185	Significantly upregulated in COVID-19
P23258	TUBG1	3.83689	0.00114681	0.0065185	Significantly upregulated in COVID-19
Q92841	DDX17	2.98659	0.00115745	0.00657183	Significantly upregulated in COVID-19
Q9NP71	MLXIPL	3.10444	0.00115991	0.00657632	Significantly upregulated in COVID-19
O15031	PLXNB2	2.79268	0.00116268	0.00658016	Significantly upregulated in COVID-19
Q96A33	CCDC47	4.51742	0.00116424	0.00658185	Significantly upregulated in COVID-19
Q9NZB2	FAM120A	3.16833	0.00116675	0.00658892	Significantly upregulated in COVID-19
Q8WWI5	SLC44A1	11.347	0.00116879	0.00659101	Significantly upregulated in COVID-19
Q8NHH9	ATL2	3.10278	0.00118706	0.00667481	Significantly upregulated in COVID-19
O60343	TBC1D4	4.59023	0.0011986	0.00672526	Significantly upregulated in COVID-19
Q9H0A0	NAT10	19.2931	0.00120206	0.00673271	Significantly upregulated in COVID-19
O95721	SNAP29	7.21844	0.0012025	0.00673271	Significantly upregulated in COVID-19
Q96N67	DOCK7	11.6078	0.00120736	0.0067455	Significantly upregulated in COVID-19
Q14690	PDCD11	32.9629	0.00121406	0.00677568	Significantly upregulated in COVID-19
P49590	HARS2	5.3229	0.00121597	0.0067791	Significantly upregulated in COVID-19
Q7Z3B4	NUP54	5.76718	0.00121732	0.00677941	Significantly upregulated in COVID-19
Q86SZ2	TRAPPC6B	4.24612	0.00121982	0.00678613	Significantly upregulated in COVID-19
Q92544	TM9SF4	3.92658	0.00122676	0.00681749	Significantly upregulated in COVID-19
Q9BST9	RTKN	5.92229	0.00123073	0.00683233	Significantly upregulated in COVID-19
Q9UI14	RABAC1	6.274	0.00126237	0.00698574	Significantly upregulated in COVID-19
Q9H6V9	LDAH	2.88296	0.00126521	0.00699408	Significantly upregulated in COVID-19
Q86SX6	GLRX5	2.78918	0.00128006	0.00706221	Significantly upregulated in COVID-19
Q9BXI6	TBC1D10A	28.1904	0.00128024	0.00706221	Significantly upregulated in COVID-19
Q9Y385	UBE2J1	21.1365	0.00128901	0.00710314	Significantly upregulated in COVID-19
Q92797	SYMPK	4.9766	0.00129142	0.00710895	Significantly upregulated in COVID-19
Q9UN86	G3BP2	2.80179	0.00129763	0.00713559	Significantly upregulated in COVID-19
Q9Y3U8	RPL36	3.87357	0.00130342	0.00715434	Significantly upregulated in COVID-19
Q9P0J0	NDUFA13	2.80377	0.00130377	0.00715434	Significantly upregulated in COVID-19
Q96FN4	CPNE2	8.82114	0.00131165	0.00719003	Significantly upregulated in COVID-19
O60941	DTNB	13.245	0.00132822	0.00727323	Significantly upregulated in COVID-19
Q9BQC6	MRPL57	4.15986	0.00133113	0.00728158	Significantly upregulated in COVID-19
O43402	EMC8	18.1579	0.00133547	0.00729766	Significantly upregulated in COVID-19
Q9NXW2	DNAJB12	5.70757	0.00133902	0.00730518	Significantly upregulated in COVID-19
Q92973	TNPO1	2.48717	0.00134114	0.00730518	Significantly upregulated in COVID-19
P98194	ATP2C1	28.606	0.00134171	0.00730518	Significantly upregulated in COVID-19
P11182	DBT	2.33719	0.00134242	0.00730518	Significantly upregulated in COVID-19
Q969Y2	GTPBP3	10.03	0.00135268	0.00735032	Significantly upregulated in COVID-19
Q09161	NCBP1	3.42239	0.00135353	0.00735032	Significantly upregulated in COVID-19
O75128	COBL	7.97045	0.0013741	0.0074389	Significantly upregulated in COVID-19
O75533	SF3B1	2.18015	0.00138727	0.00750244	Significantly upregulated in COVID-19
O75947	ATP5PD	2.42344	0.00140573	0.00759094	Significantly upregulated in COVID-19
Q9UBS4	DNAJB11	4.66387	0.00140767	0.00759094	Significantly upregulated in COVID-19
P62805	HIST1H4A	6.24764	0.00140799	0.00759094	Significantly upregulated in COVID-19
P62993	GRB2	2.22436	0.00141174	0.00760337	Significantly upregulated in COVID-19
P25685	DNAJB1	3.0579	0.00141534	0.00761493	Significantly upregulated in COVID-19
Q8TB61	SLC35B2	10.6337	0.00142727	0.00766335	Significantly upregulated in COVID-19
Q5VYK3	ECPAS	3.62817	0.00143175	0.0076765	Significantly upregulated in COVID-19
P28799	GRN	4.62532	0.00143524	0.0076765	Significantly upregulated in COVID-19
Q96M96	FGD4	3.63171	0.00144885	0.00773953	Significantly upregulated in COVID-19
Q9NYL4	FKBP11	6.73874	0.00146178	0.00780064	Significantly upregulated in COVID-19
Q9NZD8	SPG21	3.20463	0.00147583	0.00786756	Significantly upregulated in COVID-19
P53582	METAP1	2.32759	0.0014835	0.00789595	Significantly upregulated in COVID-19
Q02880	TOP2B	7.67063	0.00148417	0.00789595	Significantly upregulated in COVID-19
Q96H78	SLC25A44	8.28445	0.0014865	0.00790031	Significantly upregulated in COVID-19
P78324	SIRPA	5.44906	0.00149641	0.00794492	Significantly upregulated in COVID-19
Q96RQ3	MCCC1	2.00536	0.00149987	0.00795522	Significantly upregulated in COVID-19
Q9Y619	SLC25A15	2.6301	0.00150218	0.00795623	Significantly upregulated in COVID-19
Q12802	AKAP13	6.72144	0.0015031	0.00795623	Significantly upregulated in COVID-19
Q92888	ARHGEF1	4.06675	0.00150994	0.0079778	Significantly upregulated in COVID-19
P78406	RAE1	4.33426	0.00151022	0.0079778	Significantly upregulated in COVID-19
P06756	ITGAV	3.07819	0.00151795	0.00801053	Significantly upregulated in COVID-19
O60826	CCDC22	2.52862	0.00153451	0.00807351	Significantly upregulated in COVID-19
P46777	RPL5	2.63747	0.00155055	0.00814154	Significantly upregulated in COVID-19
P14927	UQCRB	8.986	0.00155234	0.00814278	Significantly upregulated in COVID-19
P43897	TSFM	3.14602	0.00157345	0.00822878	Significantly upregulated in COVID-19
Q9Y5B9	SUPT16H	13.8103	0.00157636	0.00823385	Significantly upregulated in COVID-19
Q9HC36	MRM3	15.842	0.00157757	0.00823385	Significantly upregulated in COVID-19
Q8IY81	FTSJ3	2.98388	0.0015837	0.00825762	Significantly upregulated in COVID-19
P21953	BCKDHB	2.14541	0.00159066	0.00828569	Significantly upregulated in COVID-19
Q9UQ90	SPG7	4.24291	0.00159465	0.0082982	Significantly upregulated in COVID-19
Q9Y3L5	RAP2C	2.40244	0.00159819	0.00830834	Significantly upregulated in COVID-19
O60499	STX10	4.94725	0.00161005	0.00835963	Significantly upregulated in COVID-19
Q15643	TRIP11	4.75327	0.00161125	0.00835963	Significantly upregulated in COVID-19
P98171	ARHGAP4	14.484	0.00161935	0.00839335	Significantly upregulated in COVID-19
P40937	RFC5	10.0105	0.00162738	0.00841829	Significantly upregulated in COVID-19
A0A0U1RRL7	MMP24OS	6.91587	0.00164182	0.00847623	Significantly upregulated in COVID-19
P33908	MAN1A1	3.33448	0.00164382	0.00847824	Significantly upregulated in COVID-19
P20645	M6PR	3.42618	0.0016563	0.00852825	Significantly upregulated in COVID-19
Q8NFH8	REPS2	5.5771	0.0016634	0.00855394	Significantly upregulated in COVID-19
Q8TEQ6	GEMIN5	7.091	0.00167191	0.00858926	Significantly upregulated in COVID-19
Q14344	GNA13	2.37039	0.00167504	0.00859648	Significantly upregulated in COVID-19
P05362	ICAM1	5.0062	0.0016766	0.00859648	Significantly upregulated in COVID-19
P08572	COL4A2	13.0885	0.00167845	0.00859756	Significantly upregulated in COVID-19
Q5VV41	ARHGEF16	10.8649	0.00168194	0.008607	Significantly upregulated in COVID-19
Q9UPY8	MAPRE3	6.08877	0.00168787	0.00862891	Significantly upregulated in COVID-19
Q9NRR5	UBQLN4	10.0669	0.00169026	0.00863269	Significantly upregulated in COVID-19
Q16630	CPSF6	2.48623	0.00169842	0.00866591	Significantly upregulated in COVID-19
P48444	ARCN1	2.26352	0.00171011	0.00870861	Significantly upregulated in COVID-19
P11047	LAMC1	7.71401	0.00171401	0.0087154	Significantly upregulated in COVID-19
Q9UBF2	COPG2	3.75834	0.00171478	0.0087154	Significantly upregulated in COVID-19
Q8TEX9	IPO4	7.3301	0.00172662	0.00876438	Significantly upregulated in COVID-19
Q6P4F2	FDX2	7.69029	0.00173054	0.00876438	Significantly upregulated in COVID-19
Q02487	DSC2	6.15401	0.00173278	0.00876438	Significantly upregulated in COVID-19
Q9H5Q4	TFB2M	3.6341	0.00173614	0.00877286	Significantly upregulated in COVID-19
O96019	ACTL6A	2.9884	0.00174134	0.0087825	Significantly upregulated in COVID-19
Q8N2F6	ARMC10	2.43744	0.00174258	0.0087825	Significantly upregulated in COVID-19
Q9H1K4	SLC25A18	14.3448	0.00174336	0.0087825	Significantly upregulated in COVID-19
Q9Y5J7	TIMM9	6.60229	0.00174476	0.0087825	Significantly upregulated in COVID-19
Q05209	PTPN12	21.7469	0.00175207	0.00881086	Significantly upregulated in COVID-19
Q96C24	SYTL4	13.0115	0.00175522	0.00881516	Significantly upregulated in COVID-19
P62328	TMSB4X	2.05806	0.0017563	0.00881516	Significantly upregulated in COVID-19
Q8WUM0	NUP133	3.21521	0.00177511	0.00888928	Significantly upregulated in COVID-19
Q13439	GOLGA4	8.85314	0.00177654	0.00888928	Significantly upregulated in COVID-19
Q5VSL9	STRIP1	7.71294	0.0017773	0.00888928	Significantly upregulated in COVID-19
Q9Y2X7	GIT1	14.9758	0.00177786	0.00888928	Significantly upregulated in COVID-19
Q13526	PIN1	2.31324	0.00178478	0.00891539	Significantly upregulated in COVID-19
Q99417	MYCBP	4.14257	0.00179066	0.0089279	Significantly upregulated in COVID-19
Q9BSF4	TIMM29	9.73289	0.0017924	0.0089279	Significantly upregulated in COVID-19
Q00341	HDLBP	2.2354	0.00179987	0.0089566	Significantly upregulated in COVID-19
P52272	HNRNPM	2.52236	0.0018134	0.00900883	Significantly upregulated in COVID-19
P12235	SLC25A4	2.82896	0.00182785	0.00905282	Significantly upregulated in COVID-19
P12956	XRCC6	2.15374	0.00182786	0.00905282	Significantly upregulated in COVID-19
Q13795	ARFRP1	18.5567	0.00183163	0.00905436	Significantly upregulated in COVID-19
A4D1E9	GTPBP10	6.66497	0.00183723	0.00907349	Significantly upregulated in COVID-19
Q15750	TAB1	2.85252	0.00184341	0.00909538	Significantly upregulated in COVID-19
Q7Z478	DHX29	3.14219	0.00184535	0.00909538	Significantly upregulated in COVID-19
Q5TEJ8	THEMIS2	4.23453	0.00184687	0.00909538	Significantly upregulated in COVID-19
Q00013	MPP1	2.87876	0.00184909	0.00909775	Significantly upregulated in COVID-19
Q9NRY4	ARHGAP35	2.93284	0.0018524	0.00910546	Significantly upregulated in COVID-19
Q12899	TRIM26	9.40765	0.00185778	0.00912115	Significantly upregulated in COVID-19
Q13596	SNX1	2.15353	0.00185908	0.00912115	Significantly upregulated in COVID-19
Q92896	GLG1	2.24279	0.00186811	0.00915687	Significantly upregulated in COVID-19
Q96TA2	YME1L1	5.3996	0.0019225	0.00937247	Significantly upregulated in COVID-19
Q6UWE0	LRSAM1	4.26574	0.00192454	0.00937247	Significantly upregulated in COVID-19
Q9Y2D5	AKAP2	2.94635	0.00192462	0.00937247	Significantly upregulated in COVID-19
Q08945	SSRP1	6.08024	0.00193251	0.00940214	Significantly upregulated in COVID-19
Q08378	GOLGA3	3.87613	0.00194369	0.00944776	Significantly upregulated in COVID-19
Q9Y2L5	TRAPPC8	7.07687	0.00195127	0.00947579	Significantly upregulated in COVID-19
Q5T0F9	CC2D1B	7.96884	0.00195965	0.00950768	Significantly upregulated in COVID-19
Q7L9B9	EEPD1	12.7444	0.00196882	0.00954328	Significantly upregulated in COVID-19
O95630	STAMBP	2.8018	0.00198327	0.0095956	Significantly upregulated in COVID-19
Q9HDC9	APMAP	2.96421	0.00199486	0.0096197	Significantly upregulated in COVID-19
O60518	RANBP6	16.9897	0.00200838	0.00965461	Significantly upregulated in COVID-19
P45983	MAPK8	4.2225	0.00203518	0.00977448	Significantly upregulated in COVID-19
P46087	NOP2	11.6748	0.00204353	0.00979658	Significantly upregulated in COVID-19
P04792	HSPB1	2.02321	0.00205282	0.00982315	Significantly upregulated in COVID-19
Q9NRW7	VPS45	2.77665	0.00206073	0.00985198	Significantly upregulated in COVID-19
Q9NZJ6	COQ3	2.59328	0.00206404	0.00985879	Significantly upregulated in COVID-19
Q9Y2I8	WDR37	4.27605	0.00206934	0.00986172	Significantly upregulated in COVID-19
Q5T440	IBA57	2.51045	0.00208638	0.00992883	Significantly upregulated in COVID-19
O95822	MLYCD	2.13364	0.00208867	0.00992883	Significantly upregulated in COVID-19
Q6PGP7	TTC37	2.98915	0.00209043	0.00992883	Significantly upregulated in COVID-19
Q8IXJ6	SIRT2	3.61624	0.00209198	0.00992883	Significantly upregulated in COVID-19
P03951	F11	10.7761	0.00209735	0.00994529	Significantly upregulated in COVID-19
P56937	HSD17B7	3.85557	0.00210685	0.00997229	Significantly upregulated in COVID-19
P40925	MDH1	0.216945	4.67e-07	7.88e-05	Significantly downregulated in COVID-19
P13798	APEH	0.132194	1.71e-06	0.000123049	Significantly downregulated in COVID-19
Q01518	CAP1	0.382228	4.57e-06	0.000219326	Significantly downregulated in COVID-19
Q14117	DPYS	0.226885	6.55e-06	0.00026788	Significantly downregulated in COVID-19
P04424	ASL	0.320944	1.49e-05	0.000442717	Significantly downregulated in COVID-19
Q96N76	UROC1	0.137931	1.64e-05	0.000471367	Significantly downregulated in COVID-19
Q16222	UAP1	0.157192	1.98e-05	0.00051173	Significantly downregulated in COVID-19
P13797	PLS3	0.11496	2.1e-05	0.000532941	Significantly downregulated in COVID-19
Q15257	PTPA	0.351168	2.12e-05	0.000535048	Significantly downregulated in COVID-19
O95394	PGM3	0.194881	2.68e-05	0.00062336	Significantly downregulated in COVID-19
P11766	ADH5	0.157887	3.18e-05	0.000677103	Significantly downregulated in COVID-19
P48506	GCLC	0.236027	3.22e-05	0.000678943	Significantly downregulated in COVID-19
Q96FV2	SCRN2	0.13904	3.31e-05	0.00069488	Significantly downregulated in COVID-19
P13716	ALAD	0.196144	3.75e-05	0.000752938	Significantly downregulated in COVID-19
Q9Y2S2	CRYL1	0.210425	5.01e-05	0.000900246	Significantly downregulated in COVID-19
P17174	GOT1	0.319619	5.48e-05	0.000962005	Significantly downregulated in COVID-19
Q8N8N7	PTGR2	0.0524246	5.75e-05	0.000989517	Significantly downregulated in COVID-19
P49756	RBM25	0.0737845	6.98e-05	0.00109041	Significantly downregulated in COVID-19
P31946	YWHAB	0.331994	7.14e-05	0.00110622	Significantly downregulated in COVID-19
P00558	PGK1	0.458711	7.36e-05	0.0011151	Significantly downregulated in COVID-19
P23526	AHCY	0.344867	9.08e-05	0.00124412	Significantly downregulated in COVID-19
Q15493	RGN	0.117008	9.17e-05	0.00124746	Significantly downregulated in COVID-19
P55263	ADK	0.310111	9.72e-05	0.00128857	Significantly downregulated in COVID-19
P39687	ANP32A	0.193296	0.000109783	0.00137938	Significantly downregulated in COVID-19
P00491	PNP	0.117604	0.000110552	0.00138218	Significantly downregulated in COVID-19
P36871	PGM1	0.244251	0.000115218	0.00142262	Significantly downregulated in COVID-19
Q14019	COTL1	0.0500554	0.000122615	0.0014655	Significantly downregulated in COVID-19
Q9Y696	CLIC4	0.279486	0.000124027	0.00146743	Significantly downregulated in COVID-19
O14745	SLC9A3R1	0.297566	0.000126423	0.00147072	Significantly downregulated in COVID-19
P22234	PAICS	0.318912	0.000127662	0.00147856	Significantly downregulated in COVID-19
O95154	AKR7A3	0.433069	0.000166099	0.00175663	Significantly downregulated in COVID-19
Q9GZT8	NIF3L1	0.183656	0.000178052	0.00184941	Significantly downregulated in COVID-19
P46952	HAAO	0.147367	0.000179838	0.00186426	Significantly downregulated in COVID-19
P08962	CD63	0.0217507	0.000196634	0.00200659	Significantly downregulated in COVID-19
Q96BM9	ARL8A	0.133664	0.000197655	0.00201308	Significantly downregulated in COVID-19
P09960	LTA4H	0.19643	0.000204694	0.00204499	Significantly downregulated in COVID-19
O95834	EML2	0.2113	0.000207009	0.00206025	Significantly downregulated in COVID-19
P21399	ACO1	0.220956	0.000237958	0.0022448	Significantly downregulated in COVID-19
P24298	GPT	0.256444	0.000240474	0.00225462	Significantly downregulated in COVID-19
Q9NVS9	PNPO	0.419583	0.000248438	0.00229446	Significantly downregulated in COVID-19
P67936	TPM4	0.0372274	0.000256745	0.00234249	Significantly downregulated in COVID-19
P25786	PSMA1	0.337783	0.000260465	0.00236315	Significantly downregulated in COVID-19
P37837	TALDO1	0.35006	0.000275441	0.00245645	Significantly downregulated in COVID-19
Q14353	GAMT	0.17667	0.00029667	0.00258414	Significantly downregulated in COVID-19
P34949	MPI	0.132655	0.00029758	0.00258776	Significantly downregulated in COVID-19
Q96C23	GALM	0.0734803	0.000304039	0.00262647	Significantly downregulated in COVID-19
O75936	BBOX1	0.0289318	0.000324189	0.00273731	Significantly downregulated in COVID-19
Q14376	GALE	0.285679	0.00033691	0.00279956	Significantly downregulated in COVID-19
Q16719	KYNU	0.352278	0.000351038	0.00289399	Significantly downregulated in COVID-19
Q99447	PCYT2	0.49796	0.000361582	0.00294922	Significantly downregulated in COVID-19
P49773	HINT1	0.109927	0.000364321	0.00295914	Significantly downregulated in COVID-19
P10768	ESD	0.214287	0.000369656	0.00297715	Significantly downregulated in COVID-19
Q01105	SET	0.13754	0.000383257	0.00304838	Significantly downregulated in COVID-19
Q5TFE4	NT5DC1	0.0849959	0.000444729	0.00337381	Significantly downregulated in COVID-19
P30566	ADSL	0.382312	0.000474051	0.00353209	Significantly downregulated in COVID-19
P09417	QDPR	0.364162	0.00048424	0.00359574	Significantly downregulated in COVID-19
Q04760	GLO1	0.300513	0.000505487	0.00369069	Significantly downregulated in COVID-19
Q9BV57	ADI1	0.197143	0.000539811	0.00386054	Significantly downregulated in COVID-19
Q5R3I4	TTC38	0.21154	0.000543329	0.00387375	Significantly downregulated in COVID-19
Q9UN36	NDRG2	0.236586	0.000547104	0.00388615	Significantly downregulated in COVID-19
Q9Y2T3	GDA	0.227714	0.000557107	0.00393053	Significantly downregulated in COVID-19
P50053	KHK	0.271825	0.000579261	0.00404864	Significantly downregulated in COVID-19
P30043	BLVRB	0.413833	0.000636864	0.00435246	Significantly downregulated in COVID-19
Q13492	PICALM	0.268198	0.000655403	0.00443707	Significantly downregulated in COVID-19
Q9HC38	GLOD4	0.236869	0.000656873	0.00443707	Significantly downregulated in COVID-19
P05455	SSB	0.175927	0.000685451	0.00457836	Significantly downregulated in COVID-19
P25787	PSMA2	0.186998	0.000685661	0.00457836	Significantly downregulated in COVID-19
Q9BWD1	ACAT2	0.244629	0.000689506	0.00459817	Significantly downregulated in COVID-19
P20020	ATP2B1	0.14182	0.000722344	0.00475657	Significantly downregulated in COVID-19
P61457	PCBD1	0.292201	0.000729147	0.00478332	Significantly downregulated in COVID-19
Q9H4A4	RNPEP	0.212603	0.000761882	0.00494232	Significantly downregulated in COVID-19
Q08257	CRYZ	0.352108	0.000785823	0.00507248	Significantly downregulated in COVID-19
P25789	PSMA4	0.250644	0.000825697	0.00524173	Significantly downregulated in COVID-19
P47989	XDH	0.0913739	0.000852956	0.00537926	Significantly downregulated in COVID-19
Q9Y6L6	SLCO1B1	0.107484	0.000921653	0.00562993	Significantly downregulated in COVID-19
P07900	HSP90AA1	0.326525	0.000947463	0.00573407	Significantly downregulated in COVID-19
Q9HAB8	PPCS	0.369274	0.00096638	0.00580826	Significantly downregulated in COVID-19
P67775	PPP2CA	0.080377	0.000979188	0.00587177	Significantly downregulated in COVID-19
Q9NVD7	PARVA	0.393735	0.0010023	0.00597614	Significantly downregulated in COVID-19
Q15181	PPA1	0.424317	0.00101187	0.00601267	Significantly downregulated in COVID-19
Q9NQW7	XPNPEP1	0.253023	0.00102128	0.0060617	Significantly downregulated in COVID-19
P14324	FDPS	0.271161	0.00103045	0.00608852	Significantly downregulated in COVID-19
P28838	LAP3	0.393799	0.00108026	0.00629051	Significantly downregulated in COVID-19
Q96HD9	ACY3	0.0375122	0.00109	0.00631245	Significantly downregulated in COVID-19
Q8N5M9	JAGN1	0.198349	0.00109006	0.00631245	Significantly downregulated in COVID-19
P35573	AGL	0.259756	0.0011206	0.00643241	Significantly downregulated in COVID-19
P06737	PYGL	0.27005	0.00112257	0.00643448	Significantly downregulated in COVID-19
P52565	ARHGDIA	0.0698279	0.00116075	0.00657632	Significantly downregulated in COVID-19
P35241	RDX	0.263616	0.00116964	0.00659101	Significantly downregulated in COVID-19
O15067	PFAS	0.0873272	0.00117593	0.00661935	Significantly downregulated in COVID-19
Q9GZP4	PITHD1	0.319143	0.0011963	0.00671957	Significantly downregulated in COVID-19
Q9NUL5	SHFL	0.166241	0.00120449	0.00673663	Significantly downregulated in COVID-19
Q9NTJ4	MAN2C1	0.0927855	0.00135644	0.00735851	Significantly downregulated in COVID-19
Q15819	UBE2V2	0.421031	0.00136595	0.00740245	Significantly downregulated in COVID-19
P32754	HPD	0.275268	0.00143269	0.0076765	Significantly downregulated in COVID-19
Q12882	DPYD	0.186564	0.00153725	0.0080798	Significantly downregulated in COVID-19
P07195	LDHB	0.348217	0.00156732	0.00820493	Significantly downregulated in COVID-19
P60983	GMFB	0.24222	0.00165678	0.00852825	Significantly downregulated in COVID-19
O76054	SEC14L2	0.421988	0.00173028	0.00876438	Significantly downregulated in COVID-19
P18827	SDC1	0.413707	0.00173278	0.00876438	Significantly downregulated in COVID-19
Q9UMR2	DDX19B	0.145739	0.00179076	0.0089279	Significantly downregulated in COVID-19
Q14914	PTGR1	0.243572	0.00181381	0.00900883	Significantly downregulated in COVID-19
P62136	PPP1CA	0.146665	0.00182075	0.0090347	Significantly downregulated in COVID-19
P19823	ITIH2	0.306848	0.00183099	0.00905436	Significantly downregulated in COVID-19
P32929	CTH	0.184797	0.00189558	0.00926549	Significantly downregulated in COVID-19
P07902	GALT	0.382521	0.00189735	0.00926552	Significantly downregulated in COVID-19
Q9BU23	LMF2	0.122812	0.00198518	0.00959596	Significantly downregulated in COVID-19
O75795	UGT2B17	0.00540181	0.00200322	0.00963864	Significantly downregulated in COVID-19
P43487	RANBP1	0.184667	0.0020458	0.00979849	Significantly downregulated in COVID-19
P01861	IGHG4	0.119748	0.00210415	0.00996852	Significantly downregulated in COVID-19

## Sheet: Table S3-2
Supplementary Table S3-2. Differentially expressed phosphorylation sites between COVID-19 and control liver samples. The signification differentially expressed phosphorylation sites were defined as those with BH adjusted p-value < 0.01 and a fold change of COVID-19/Control > 2 (significantly upregulated) or < 1/2 (significantly downregulated), and the sites should be identified in at least 50% of…
UniProt Protein ID	Gene symbol	Site location	Amino acid	Fold Change (COVID-19/Control)	p-value	BH adjusted p-value	Regulation level
Q9NX63	CHCHD3	50	S	12.1065	1.18e-08	2.15e-05	Significantly upregulated in COVID-19
O43719	HTATSF1	453	S	17.9395	1.83e-08	2.15e-05	Significantly upregulated in COVID-19
O60658	PDE8A	457	S	45.7034	1.39e-08	2.15e-05	Significantly upregulated in COVID-19
Q92614	MYO18A	2007	S	18.4144	1.13e-07	6.7e-05	Significantly upregulated in COVID-19
Q9BVJ6	UTP14A	31	S	20.2116	1.14e-07	6.7e-05	Significantly upregulated in COVID-19
O15027	SEC16A	1369	S	18.4811	2.06e-07	0.000103963	Significantly upregulated in COVID-19
Q96PC5	MIA2	747	S	8.6748	3.3e-07	0.000129465	Significantly upregulated in COVID-19
Q13813	SPTAN1	1550	S	7.31793	3.17e-07	0.000129465	Significantly upregulated in COVID-19
Q8N2F6	ARMC10	45	S	8.77365	4.7e-07	0.000146416	Significantly upregulated in COVID-19
Q7Z417	NUFIP2	652	S	16.7989	4.98e-07	0.000146416	Significantly upregulated in COVID-19
Q6ZRV2	FAM83H	785	S	19.2872	5.83e-07	0.00014676	Significantly upregulated in COVID-19
O95049	TJP3	319	S	13.811	6.31e-07	0.000148342	Significantly upregulated in COVID-19
P23396	RPS3	221	T	10.0955	7.48e-07	0.000164845	Significantly upregulated in COVID-19
Q9Y2U5	MAP3K2	164	S	4.09852	1.17e-06	0.000228582	Significantly upregulated in COVID-19
Q14678	KANK1	881	S	10.8617	1.43e-06	0.000266051	Significantly upregulated in COVID-19
Q69YN4	VIRMA	1579	S	4.90747	1.57e-06	0.000273438	Significantly upregulated in COVID-19
Q7Z2W4	ZC3HAV1	275	S	11.2081	1.63e-06	0.000273438	Significantly upregulated in COVID-19
P28715	ERCC5	341	S	124.155	2.5e-06	0.000358964	Significantly upregulated in COVID-19
Q99698	LYST	2124	S	16.8426	2.68e-06	0.000358964	Significantly upregulated in COVID-19
P35580	MYH10	1956	S	13.2223	2.62e-06	0.000358964	Significantly upregulated in COVID-19
Q9C0H9	SRCIN1	513	S	8.72153	2.71e-06	0.000358964	Significantly upregulated in COVID-19
P33121	ACSL1	620	S	7.47891	3.38e-06	0.000403003	Significantly upregulated in COVID-19
Q9Y4F1	FARP1	427	S	18.2776	3.43e-06	0.000403003	Significantly upregulated in COVID-19
O94887	FARP2	886	S	12.6699	3.81e-06	0.000407619	Significantly upregulated in COVID-19
Q8WZ73	RFFL	229	S	9.67728	4.28e-06	0.000407619	Significantly upregulated in COVID-19
Q9BX66	SORBS1	945	S	80.0073	4.25e-06	0.000407619	Significantly upregulated in COVID-19
A6NEL2	SOWAHB	271	S	16.9328	4.17e-06	0.000407619	Significantly upregulated in COVID-19
Q13813	SPTAN1	1217	S	10.4395	4.03e-06	0.000407619	Significantly upregulated in COVID-19
P84103	SRSF3	5	S	7.87449	5.44e-06	0.00049189	Significantly upregulated in COVID-19
Q9BSE5	AGMAT	46	S	8.6942	5.61e-06	0.000495065	Significantly upregulated in COVID-19
Q6ZRV2	FAM83H	892	S	6.23442	6.71e-06	0.000563189	Significantly upregulated in COVID-19
Q9BRZ2	TRIM56	475	S	16.6216	6.94e-06	0.000568868	Significantly upregulated in COVID-19
Q6ZRV2	FAM83H	523	S	15.6421	8.33e-06	0.000653032	Significantly upregulated in COVID-19
Q6ZRV2	FAM83H	925	S	7.45641	1e-05	0.000751745	Significantly upregulated in COVID-19
Q6ZRV2	FAM83H	914	S	8.40941	1.19e-05	0.000793427	Significantly upregulated in COVID-19
Q9NPH3	IL1RAP	556	S	13.645	1.13e-05	0.000793427	Significantly upregulated in COVID-19
Q8IXT5	RBM12B	575	S	10.8177	1.17e-05	0.000793427	Significantly upregulated in COVID-19
Q96PK6	RBM14	206	T	10.5795	1.22e-05	0.000797327	Significantly upregulated in COVID-19
Q9H4L4	SENP3	181	S	6.37247	1.24e-05	0.000798301	Significantly upregulated in COVID-19
Q6R327	RICTOR	21	S	11.6995	1.29e-05	0.000810142	Significantly upregulated in COVID-19
Q9NPI6	DCP1A	523	S	11.2758	1.41e-05	0.000857902	Significantly upregulated in COVID-19
O15061	SYNM	1049	S	15.6538	1.5e-05	0.00089874	Significantly upregulated in COVID-19
A6NDB9	PALM3	303	S	4.58938	1.78e-05	0.000996055	Significantly upregulated in COVID-19
P42685	FRK	178	T	12.8215	2.05e-05	0.00108149	Significantly upregulated in COVID-19
Q9Y2H5	PLEKHA6	777	S	3.66042	2.01e-05	0.00108149	Significantly upregulated in COVID-19
Q14669	TRIP12	312	S	24.1796	2.09e-05	0.00108398	Significantly upregulated in COVID-19
Q15149	PLEC	1047	S	5.79515	2.24e-05	0.00112644	Significantly upregulated in COVID-19
Q9NPH3	IL1RAP	557	S	32.1879	2.32e-05	0.00113229	Significantly upregulated in COVID-19
Q9H7L9	SUDS3	234	S	4.3431	2.34e-05	0.00113229	Significantly upregulated in COVID-19
P17252	PRKCA	226	S	4.80756	2.65e-05	0.00123078	Significantly upregulated in COVID-19
Q9UKV3	ACIN1	1004	S	6.36534	2.75e-05	0.0012444	Significantly upregulated in COVID-19
O75382	TRIM3	7	S	22.6517	3.04e-05	0.00132168	Significantly upregulated in COVID-19
Q96D46	NMD3	468	S	12.2913	3.52e-05	0.00145955	Significantly upregulated in COVID-19
P06748	NPM1	125	S	10.0688	3.49e-05	0.00145955	Significantly upregulated in COVID-19
Q9BX66	SORBS1	556	S	15.9444	3.51e-05	0.00145955	Significantly upregulated in COVID-19
P21397	MAOA	383	S	9.15239	3.6e-05	0.00147751	Significantly upregulated in COVID-19
P20823	HNF1A	247	S	2.8163	3.69e-05	0.00149781	Significantly upregulated in COVID-19
Q5VSL9	STRIP1	335	S	3.50785	3.79e-05	0.00152091	Significantly upregulated in COVID-19
O94979	SEC31A	799	S	5.76156	4.05e-05	0.0015862	Significantly upregulated in COVID-19
Q8NI35	PATJ	645	S	71.2319	4.2e-05	0.00162954	Significantly upregulated in COVID-19
P17181	IFNAR1	495	S	12.4096	4.61e-05	0.00172313	Significantly upregulated in COVID-19
Q7L9B9	EEPD1	16	S	14.063	4.9e-05	0.00176262	Significantly upregulated in COVID-19
Q14669	TRIP12	1016	S	4.65877	5.07e-05	0.00178006	Significantly upregulated in COVID-19
Q9UKA4	AKAP11	1242	S	6.23996	6.48e-05	0.00215539	Significantly upregulated in COVID-19
Q9UPN3	MACF1	280	S	44.4441	6.46e-05	0.00215539	Significantly upregulated in COVID-19
Q92614	MYO18A	2014	S	11.8855	6.45e-05	0.00215539	Significantly upregulated in COVID-19
Q9P1Y6	PHRF1	1124	S	9.34301	6.66e-05	0.00218258	Significantly upregulated in COVID-19
Q96T37	RBM15	259	S	3.96239	6.75e-05	0.00218258	Significantly upregulated in COVID-19
Q8IWB9	TEX2	794	S	9.79447	6.7e-05	0.00218258	Significantly upregulated in COVID-19
Q9Y6R4	MAP3K4	1252	S	21.7476	6.89e-05	0.00218892	Significantly upregulated in COVID-19
Q6PJT7	ZC3H14	515	S	6.09095	7.14e-05	0.00223647	Significantly upregulated in COVID-19
Q9BSJ8	ESYT1	1034	S	4.34888	7.66e-05	0.00233182	Significantly upregulated in COVID-19
P02545	LMNA	458	S	22.0006	7.63e-05	0.00233182	Significantly upregulated in COVID-19
Q9Y5J1	UTP18	205	S	7.40553	7.67e-05	0.00233182	Significantly upregulated in COVID-19
Q8TB72	PUM2	182	S	4.60328	8.81e-05	0.00258311	Significantly upregulated in COVID-19
O15027	SEC16A	1359	S	8.5549	8.86e-05	0.00258311	Significantly upregulated in COVID-19
O43166	SIPA1L1	1585	S	7.13206	8.84e-05	0.00258311	Significantly upregulated in COVID-19
Q96L92	SNX27	51	S	43.4152	9.05e-05	0.00259574	Significantly upregulated in COVID-19
Q6ZRV2	FAM83H	881	S	5.04809	9.54e-05	0.00269155	Significantly upregulated in COVID-19
Q9BPZ7	MAPKAP1	186	S	18.8705	9.47e-05	0.00269155	Significantly upregulated in COVID-19
O75376	NCOR1	2120	S	4.54431	0.000101511	0.00280097	Significantly upregulated in COVID-19
O95747	OXSR1	339	S	8.96302	0.000100255	0.00280097	Significantly upregulated in COVID-19
Q13586	STIM1	519	S	10.5013	0.000102445	0.00280097	Significantly upregulated in COVID-19
Q8IX07	ZFPM1	901	S	21.7963	0.000101874	0.00280097	Significantly upregulated in COVID-19
Q8IWW6	ARHGAP12	215	S	9.73206	0.000105232	0.00281176	Significantly upregulated in COVID-19
Q8NDX1	PSD4	1019	S	13.4045	0.000105043	0.00281176	Significantly upregulated in COVID-19
Q2M3G4	SHROOM1	188	S	12.6154	0.000106991	0.00283727	Significantly upregulated in COVID-19
P05783	KRT18	305	S	6.32985	0.000108753	0.00286249	Significantly upregulated in COVID-19
Q9H7L9	SUDS3	236	S	2.96954	0.000110271	0.00286282	Significantly upregulated in COVID-19
P62879	GNB2	2	S	17.615	0.000114373	0.00294448	Significantly upregulated in COVID-19
P31749	AKT1	126	S	13.2039	0.000118472	0.00300371	Significantly upregulated in COVID-19
P50542	PEX5	228	S	18.4039	0.000119229	0.00300371	Significantly upregulated in COVID-19
Q9NR09	BIRC6	480	S	5.35793	0.000122172	0.00301435	Significantly upregulated in COVID-19
Q5T4S7	UBR4	2719	S	7.23535	0.000122215	0.00301435	Significantly upregulated in COVID-19
Q8WWA1	TMEM40	137	S	18.8105	0.000124884	0.003044	Significantly upregulated in COVID-19
Q9UPU5	USP24	2047	S	3.35468	0.000126203	0.00304876	Significantly upregulated in COVID-19
P0C1Z6	TFPT	252	S	16.0826	0.000131637	0.00315839	Significantly upregulated in COVID-19
Q7Z6Z7	HUWE1	1905	T	8.92425	0.000143986	0.00343133	Significantly upregulated in COVID-19
O75131	CPNE3	243	S	7.62648	0.00014575	0.00345007	Significantly upregulated in COVID-19
P49761	CLK3	157	S	7.54895	0.000147625	0.00347115	Significantly upregulated in COVID-19
Q9P2M7	CGN	332	S	4.55332	0.000152727	0.00350235	Significantly upregulated in COVID-19
Q69YQ0	SPECC1L	384	S	9.56482	0.000150007	0.00350235	Significantly upregulated in COVID-19
Q9C0H9	SRCIN1	45	S	13.5516	0.000152924	0.00350235	Significantly upregulated in COVID-19
Q7Z5K2	WAPL	221	S	8.22204	0.000151485	0.00350235	Significantly upregulated in COVID-19
Q8NC06	ACBD4	166	S	7.10971	0.000167376	0.00378421	Significantly upregulated in COVID-19
O14976	GAK	829	S	9.94903	0.000173806	0.00389601	Significantly upregulated in COVID-19
P21796	VDAC1	104	S	9.23644	0.000174531	0.00389601	Significantly upregulated in COVID-19
Q92625	ANKS1A	663	S	8.67314	0.00017774	0.00391806	Significantly upregulated in COVID-19
Q00587	CDC42EP1	192	S	9.07703	0.000180407	0.00395214	Significantly upregulated in COVID-19
Q9H3Z4	DNAJC5	15	S	5.56205	0.000190774	0.00412798	Significantly upregulated in COVID-19
P27986	PIK3R1	154	S	28.2294	0.000204946	0.00438088	Significantly upregulated in COVID-19
Q86W92	PPFIBP1	601	S	4.9773	0.000204802	0.00438088	Significantly upregulated in COVID-19
Q00613	HSF1	303	S	5.09559	0.000227701	0.00475207	Significantly upregulated in COVID-19
P49792	RANBP2	2454	S	9.39679	0.000227388	0.00475207	Significantly upregulated in COVID-19
Q9UIG0	BAZ1B	1468	S	6.53869	0.000233722	0.0048207	Significantly upregulated in COVID-19
Q9NQG5	RPRD1B	134	S	6.55642	0.000239221	0.00487707	Significantly upregulated in COVID-19
Q13813	SPTAN1	1306	S	11.4544	0.000244409	0.00492589	Significantly upregulated in COVID-19
P09467	FBP1	144	S	13.5703	0.000247683	0.00493633	Significantly upregulated in COVID-19
A1L390	PLEKHG3	647	S	177.874	0.0002533	0.004991	Significantly upregulated in COVID-19
P57682	KLF3	250	S	10.7447	0.000283115	0.00554749	Significantly upregulated in COVID-19
Q86WR7	PROSER2	179	S	16.8658	0.000286494	0.00558268	Significantly upregulated in COVID-19
Q9NSY1	BMP2K	1029	S	7.73155	0.000291832	0.00565545	Significantly upregulated in COVID-19
O14791	APOL1	314	S	2.18918	0.000297171	0.00572744	Significantly upregulated in COVID-19
P31749	AKT1	129	S	6.71258	0.00030904	0.00592383	Significantly upregulated in COVID-19
Q02543	RPL18A	123	S	5.48577	0.000312134	0.0059508	Significantly upregulated in COVID-19
Q9H8G2	CAAP1	312	S	7.95758	0.000319068	0.00605029	Significantly upregulated in COVID-19
Q99959	PKP2	151	S	5.06837	0.00032338	0.00606682	Significantly upregulated in COVID-19
Q9Y606	PUS1	426	T	7.37747	0.000329214	0.00611125	Significantly upregulated in COVID-19
Q9UKL6	PCTP	139	S	10.6306	0.000332262	0.00613555	Significantly upregulated in COVID-19
Q8NFG4	FLCN	62	S	4.57404	0.000361786	0.00641215	Significantly upregulated in COVID-19
P82094	TMF1	344	S	6.71357	0.000358442	0.00641215	Significantly upregulated in COVID-19
Q9UKE5	TNIK	640	S	6.37699	0.000360603	0.00641215	Significantly upregulated in COVID-19
O15027	SEC16A	1356	S	10.8015	0.000367406	0.00644696	Significantly upregulated in COVID-19
Q99638	RAD9A	387	S	26.3516	0.000382281	0.00658609	Significantly upregulated in COVID-19
Q92844	TANK	225	S	13.7393	0.000384671	0.00658609	Significantly upregulated in COVID-19
Q5T200	ZC3H13	265	S	7.46342	0.00038425	0.00658609	Significantly upregulated in COVID-19
O14579	COPE	99	S	15.2977	0.00038933	0.00660177	Significantly upregulated in COVID-19
O15541	RNF113A	253	S	13.3916	0.000389021	0.00660177	Significantly upregulated in COVID-19
Q659C4	LARP1B	436	S	9.45503	0.00039513	0.00664149	Significantly upregulated in COVID-19
P51531	SMARCA2	1377	S	6.80221	0.000395439	0.00664149	Significantly upregulated in COVID-19
O94929	ABLIM3	163	S	10.9835	0.000402374	0.00667294	Significantly upregulated in COVID-19
P09543	CNP	170	S	5.44087	0.000402987	0.00667294	Significantly upregulated in COVID-19
O75400	PRPF40A	938	S	8.65561	0.00040037	0.00667294	Significantly upregulated in COVID-19
O00763	ACACB	469	S	39.7764	0.000411366	0.00676269	Significantly upregulated in COVID-19
Q8WY36	BBX	844	S	8.49533	0.000427295	0.0069178	Significantly upregulated in COVID-19
O75128	COBL	440	S	12.8672	0.000427317	0.0069178	Significantly upregulated in COVID-19
Q7L4E1	MIGA2	276	S	24.1646	0.000429543	0.0069178	Significantly upregulated in COVID-19
O00264	PGRMC1	181	S	195.737	0.000429315	0.0069178	Significantly upregulated in COVID-19
Q8TAD8	SNIP1	52	S	25.931	0.000432231	0.00692944	Significantly upregulated in COVID-19
Q5H9R7	PPP6R3	617	S	8.42549	0.000446416	0.00709238	Significantly upregulated in COVID-19
Q8IY81	FTSJ3	336	S	18.4038	0.000452889	0.00716296	Significantly upregulated in COVID-19
O43847	NRDC	94	S	6.79561	0.000454956	0.00716353	Significantly upregulated in COVID-19
O94929	ABLIM3	503	S	48.6793	0.000473337	0.00722709	Significantly upregulated in COVID-19
O43432	EIF4G3	1409	S	8.704	0.000472794	0.00722709	Significantly upregulated in COVID-19
Q27J81	INF2	359	S	7.08261	0.00046795	0.00722709	Significantly upregulated in COVID-19
Q92922	SMARCC1	328	S	7.9082	0.000464786	0.00722709	Significantly upregulated in COVID-19
Q92922	SMARCC1	330	S	7.9082	0.000464786	0.00722709	Significantly upregulated in COVID-19
Q6Y7W6	GIGYF2	236	S	22.8081	0.000483459	0.00732624	Significantly upregulated in COVID-19
Q99733	NAP1L4	125	S	3.22835	0.000483985	0.00732624	Significantly upregulated in COVID-19
P55196	AFDN	1779	S	15.661	0.000493545	0.00743903	Significantly upregulated in COVID-19
Q96M96	FGD4	702	S	5.6553	0.000514124	0.00768354	Significantly upregulated in COVID-19
Q8ND56	LSM14A	183	S	5.93875	0.000521668	0.0077341	Significantly upregulated in COVID-19
Q99683	MAP3K5	1033	S	12.9939	0.000524086	0.0077341	Significantly upregulated in COVID-19
Q9BVJ6	UTP14A	29	S	6.54144	0.000522316	0.0077341	Significantly upregulated in COVID-19
P35658	NUP214	430	S	6.27993	0.000540188	0.007896	Significantly upregulated in COVID-19
P18754	RCC1	11	S	5.66211	0.000544012	0.007896	Significantly upregulated in COVID-19
Q13136	PPFIA1	239	S	5.43898	0.00055548	0.00802942	Significantly upregulated in COVID-19
P15924	DSP	2825	S	6.96855	0.00057657	0.00830026	Significantly upregulated in COVID-19
O15085	ARHGEF11	35	S	5.3141	0.000620052	0.00868826	Significantly upregulated in COVID-19
Q7Z401	DENND4A	1589	S	2.71386	0.00062014	0.00868826	Significantly upregulated in COVID-19
Q9P1Y6	PHRF1	973	S	4.49343	0.000620766	0.00868826	Significantly upregulated in COVID-19
O60307	MAST3	680	S	7.92923	0.000627389	0.00874625	Significantly upregulated in COVID-19
O14579	COPE	13	S	8.84602	0.000633445	0.00879591	Significantly upregulated in COVID-19
P53621	COPA	173	S	7.37414	0.000648135	0.00892958	Significantly upregulated in COVID-19
Q92945	KHSRP	181	S	3.5614	0.000646912	0.00892958	Significantly upregulated in COVID-19
Q14671	PUM1	709	S	5.06135	0.0006575	0.00902336	Significantly upregulated in COVID-19
Q9ULT8	HECTD1	1772	S	4.49099	0.000676311	0.00917273	Significantly upregulated in COVID-19
Q6IQ23	PLEKHA7	604	S	11.18	0.00067952	0.00917273	Significantly upregulated in COVID-19
P49841	GSK3B	215	S	3.42819	0.000698232	0.00931987	Significantly upregulated in COVID-19
Q96T60	PNKP	118	T	2.68039	0.000700245	0.00931987	Significantly upregulated in COVID-19
Q86VP1	TAX1BP1	666	S	25.6048	0.000722511	0.00952459	Significantly upregulated in COVID-19
Q9UKE5	TNIK	769	S	6.36947	0.000723728	0.00952459	Significantly upregulated in COVID-19
O43933	PEX1	1181	S	6.71003	0.000764559	0.00987766	Significantly upregulated in COVID-19
P55081	MFAP1	118	S	4.08171	0.000771156	0.00989043	Significantly upregulated in COVID-19
Q8IZL8	PELP1	481	S	14.9979	0.000770391	0.00989043	Significantly upregulated in COVID-19
P54105	CLNS1A	102	S	0.0356627	2.05e-05	0.00108149	Significantly downregulated in COVID-19
Q9Y2V2	CARHSP1	41	S	0.0118158	4.02e-05	0.0015862	Significantly downregulated in COVID-19
P29692	EEF1D	147	T	0.148682	4.68e-05	0.00172313	Significantly downregulated in COVID-19
P62070	RRAS2	186	S	0.133829	5.12e-05	0.00178006	Significantly downregulated in COVID-19
Q9NVD7	PARVA	10	S	0.0312824	8.83e-05	0.00258311	Significantly downregulated in COVID-19
Q9H9C1	VIPAS39	121	S	0.0351935	0.000110389	0.00286282	Significantly downregulated in COVID-19
P60174	TPI1	249	S	0.192106	0.000188268	0.0040989	Significantly downregulated in COVID-19
Q92538	GBF1	1298	S	0.186301	0.00024093	0.00488368	Significantly downregulated in COVID-19
Q06210	GFPT1	261	S	0.211052	0.000343164	0.00623886	Significantly downregulated in COVID-19
Q16822	PCK2	304	S	0.0189891	0.000469347	0.00722709	Significantly downregulated in COVID-19
Q7L4I2	RSRC2	32	S	0.135445	0.000468196	0.00722709	Significantly downregulated in COVID-19
P26368	U2AF2	2	S	0.0699664	0.000589831	0.0084224	Significantly downregulated in COVID-19
Q8IYB3	SRRM1	597	S	0.102584	0.000609991	0.00867516	Significantly downregulated in COVID-19
Q13442	PDAP1	60	S	0.043934	0.000681388	0.00917273	Significantly downregulated in COVID-19
Q12846	STX4	117	S	0.179202	0.000743828	0.00964515	Significantly downregulated in COVID-19
