# Supplementary material for: Pathological features of COVID-19-associated liver injury—a preliminary proteomics report based on clinical samples
Source: Signal Transduct Target Ther. 2021 Jan 8;6:9. doi: 10.1038/s41392-020-00406-1 (PMC7791959; doi:10.1038/s41392-020-00406-1)
Supplement: Supplementary file 4 — Supplementary Table S4 [file 41392_2020_406_MOESM4_ESM.xlsx]

## Sheet: Table S4-1
Supplementary Table S4-1. Protein-protein interactions between SARS-CoV2 proteins and the proteins identified in the COVID-19 samples in Fig. S9c. Node1: the proteins (gene symbols used here) that reported has high-confidence interactions with SARS-CoV2 proteins by Gordon et al. (Nature 2020). Node 2: SARS-CoV2 proteins. Protein-protein interaction type: Strong, Medium and Weak represent that Nod…
Node 1 (Gene symbol)	Node 2 (Gene symbol)	Protein-protein interaction type
ACADM	M	Strong
PCNT	nsp13	Strong
GOLGB1	nsp13	Strong
GCC2	nsp13	Strong
FYCO1	nsp13	Strong
GORASP1	nsp13	Strong
AKAP9	nsp13	Strong
CDK5RAP2	nsp13	Strong
SIRT5	nsp14	Strong
TRMT1	nsp5_C145A	Strong
NDUFAF2	nsp7	Strong
TOR1AIP1	nsp7	Strong
MRPS27	nsp8	Strong
ATE1	nsp8	Strong
MRPS5	nsp8	Strong
SEPSECS	nsp8	Strong
VPS39	orf3a	Strong
MDN1	orf7a	Strong
ERLEC1	orf8	Strong
ITGB1	orf8	Strong
PVR	orf8	Strong
ABCC1	orf9c	Strong
STOM	M	Medium
UBAP2	nsp12	Medium
GOLGA2	nsp13	Medium
SLC27A2	nsp2	Medium
GIGYF2	nsp2	Medium
ALG11	nsp4	Medium
NUP210	nsp4	Medium
MPHOSPH10	nsp8	Medium
EDEM3	orf8	Medium
ALG8	orf9c	Medium
AP3B1	E	Weak
SLC44A2	E	Weak
ZC3H18	E	Weak
CWC27	E	Weak
BRD4	E	Weak
ATP6V1A	M	Weak
PSMD8	M	Weak
AKAP8L	M	Weak
ETFA	M	Weak
REEP5	M	Weak
RTN4	M	Weak
ANO6	M	Weak
FAM8A1	M	Weak
TUBGCP3	M	Weak
TUBGCP2	M	Weak
AASS	M	Weak
INTS4	M	Weak
PMPCB	M	Weak
TARS2	M	Weak
PITRM1	M	Weak
UPF1	N	Weak
CSNK2A2	N	Weak
G3BP2	N	Weak
RRP9	N	Weak
FAM98A	N	Weak
PABPC4	N	Weak
CSNK2B	N	Weak
DDX21	N	Weak
LARP1	N	Weak
PABPC1	N	Weak
G3BP1	N	Weak
RPL36	N	Weak
RBM28	N	Weak
MOV10	N	Weak
POLA2	nsp1	Weak
GRPEL1	nsp10	Weak
AP2A2	nsp10	Weak
AP2M1	nsp10	Weak
TBCA	nsp11	Weak
AKAP8	nsp12	Weak
PDZD11	nsp12	Weak
MYCBP2	nsp12	Weak
UBAP2L	nsp12	Weak
TYSND1	nsp12	Weak
PPIL3	nsp12	Weak
RIPK1	nsp12	Weak
LARP4B	nsp12	Weak
PRKACA	nsp13	Weak
ERC1	nsp13	Weak
RDX	nsp13	Weak
HOOK1	nsp13	Weak
PRKAR2B	nsp13	Weak
PRKAR2A	nsp13	Weak
HSBP1	nsp13	Weak
TLE1	nsp13	Weak
USP13	nsp13	Weak
TBK1	nsp13	Weak
GLA	nsp14	Weak
IMPDH2	nsp14	Weak
ARF6	nsp15	Weak
NUTF2	nsp15	Weak
WASHC4	nsp2	Weak
FKBP15	nsp2	Weak
RAP1GDS1	nsp2	Weak
EIF4E2	nsp2	Weak
TIMM10	nsp4	Weak
TIMM10B	nsp4	Weak
TIMM9	nsp4	Weak
IDE	nsp4	Weak
HDAC2	nsp5	Weak
ATP6AP1	nsp6	Weak
SIGMAR1	nsp6	Weak
RAB7A	nsp7	Weak
DNAJC19	nsp7	Weak
ACSL3	nsp7	Weak
RHOA	nsp7	Weak
RAB10	nsp7	Weak
RAB14	nsp7	Weak
RAB18	nsp7	Weak
RAB1A	nsp7	Weak
RAB2A	nsp7	Weak
RAB8A	nsp7	Weak
RAB5C	nsp7	Weak
SELENOS	nsp7	Weak
CYB5R3	nsp7	Weak
AGPS	nsp7	Weak
PTGES2	nsp7	Weak
SCCPDH	nsp7	Weak
RALA	nsp7	Weak
GNB1	nsp7	Weak
MOGS	nsp7	Weak
QSOX2	nsp7	Weak
SCARB1	nsp7	Weak
SRP72	nsp8	Weak
SRP19	nsp8	Weak
SRP54	nsp8	Weak
NOL10	nsp8	Weak
MEPCE	nsp8	Weak
AATF	nsp8	Weak
EXOSC5	nsp8	Weak
HECTD1	nsp8	Weak
EXOSC8	nsp8	Weak
NGDN	nsp8	Weak
EXOSC2	nsp8	Weak
EXOSC3	nsp8	Weak
DDX10	nsp8	Weak
LARP7	nsp8	Weak
NARS2	nsp8	Weak
NUP58	nsp9	Weak
SPART	nsp9	Weak
NEK9	nsp9	Weak
GTF2F2	nsp9	Weak
EIF4H	nsp9	Weak
MIB1	nsp9	Weak
FBLN5	nsp9	Weak
FBN1	nsp9	Weak
NUP54	nsp9	Weak
NUP214	nsp9	Weak
NUP88	nsp9	Weak
NUP62	nsp9	Weak
PPT1	orf10	Weak
TIMM8B	orf10	Weak
CUL2	orf10	Weak
RBX1	orf10	Weak
ELOB	orf10	Weak
ELOC	orf10	Weak
HMOX1	orf3a	Weak
SUN2	orf3a	Weak
VPS11	orf3a	Weak
ALG5	orf3a	Weak
STOML2	orf3b	Weak
RAE1	orf6	Weak
NUP98	orf6	Weak
NPC2	orf8	Weak
OS9	orf8	Weak
TOR1A	orf8	Weak
ADAM9	orf8	Weak
HYOU1	orf8	Weak
SIL1	orf8	Weak
NEU1	orf8	Weak
PLD3	orf8	Weak
PLOD2	orf8	Weak
COL6A1	orf8	Weak
MFGE8	orf8	Weak
GGH	orf8	Weak
FKBP10	orf8	Weak
DNMT1	orf8	Weak
ERP44	orf8	Weak
ERO1B	orf8	Weak
NGLY1	orf8	Weak
PCSK6	orf8	Weak
PLAT	orf8	Weak
CHMP2A	orf9b	Weak
SLC9A3R1	orf9b	Weak
TOMM70	orf9b	Weak
BAG5	orf9b	Weak
MARK3	orf9b	Weak
CSDE1	orf9b	Weak
PTBP2	orf9b	Weak
DPH5	orf9b	Weak
MARK2	orf9b	Weak
TMEM97	orf9c	Weak
SCAP	orf9c	Weak
PIGO	orf9c	Weak
ECSIT	orf9c	Weak
WFS1	orf9c	Weak
GPAA1	orf9c	Weak
NLRX1	orf9c	Weak
GOLGA7	S	Weak

## Sheet: Table S4-2
Supplementary Table S4-2. Detailed protein-protein interactions about the proteins involved in Fig. S9c. The protein-protein associations were retrieved from the STRING database using the default medium confidence (score≥0.400).
Node 1 (Gene symbol)	Node 2 (Gene symbol)	PPI score
ALYREF	THOC2	0.999
AP2A2	AP2M1	0.999
CHMP1A	VPS4A	0.999
CHMP2A	VPS4A	0.999
CHMP2A	VPS4B	0.999
CHMP2B	VPS4B	0.999
CHMP6	VPS4A	0.999
EIF3A	EIF3D	0.999
EIF3A	EIF3G	0.999
EIF3G	EIF3D	0.999
EIF3G	RPS16	0.999
EXOSC2	EXOSC4	0.999
EXOSC3	EXOSC4	0.999
EXOSC4	EXOSC5	0.999
EXOSC8	EXOSC4	0.999
GTF2B	GTF2F2	0.999
GTF2B	POLR2C	0.999
GTF2B	POLR2I	0.999
GTF2F1	GTF2B	0.999
GTF2F1	GTF2F2	0.999
GTF2F1	POLR2B	0.999
GTF2F2	POLR2I	0.999
IKBKG	IKBKB	0.999
IKBKG	RIPK1	0.999
ITGB3	ITGAV	0.999
NUP133	NUP107	0.999
NUP133	NUP155	0.999
NUP133	NUP85	0.999
NUP155	NUP107	0.999
NUP160	NUP107	0.999
NUP160	NUP133	0.999
NUP160	NUP43	0.999
NUP160	NUP85	0.999
NUP188	NUP93	0.999
NUP37	NUP107	0.999
NUP37	NUP43	0.999
NUP43	NUP107	0.999
NUP43	NUP133	0.999
NUP43	NUP85	0.999
NUP43	NUP98	0.999
NUP58	NUP54	0.999
NUP62	NUP214	0.999
NUP62	NUP54	0.999
NUP62	NUP88	0.999
NUP62	NUP93	0.999
NUP85	NUP107	0.999
NUP88	NUP214	0.999
NUP93	NUP155	0.999
NUP93	NUP54	0.999
NUP98	NUP107	0.999
NUP98	NUP133	0.999
NUP98	NUP85	0.999
POLR2A	GTF2B	0.999
POLR2A	GTF2F1	0.999
POLR2A	GTF2F2	0.999
POLR2A	POLR2B	0.999
POLR2A	POLR2C	0.999
POLR2A	POLR2E	0.999
POLR2A	POLR2I	0.999
POLR2A	SUPT5H	0.999
POLR2B	GTF2B	0.999
POLR2B	GTF2F2	0.999
POLR2B	POLR2C	0.999
POLR2B	POLR2I	0.999
POLR2E	GTF2B	0.999
POLR2E	GTF2F2	0.999
POLR2E	POLR2B	0.999
POLR2E	POLR2C	0.999
POLR2E	POLR2I	0.999
POLR2I	POLR2C	0.999
RPL10A	RPL12	0.999
RPL10A	RPL13	0.999
RPL10A	RPL18A	0.999
RPL10A	RPL35	0.999
RPL10A	RPL38	0.999
RPL10A	RPL4	0.999
RPL10A	RPL5	0.999
RPL10A	RPL7	0.999
RPL10A	RPL7A	0.999
RPL10A	RPLP1	0.999
RPL10A	RPLP2	0.999
RPL10A	RPS12	0.999
RPL10A	RPS15A	0.999
RPL10A	RPS16	0.999
RPL10A	RPS17	0.999
RPL10A	RPS2	0.999
RPL10A	RPS21	0.999
RPL10A	RPS26	0.999
RPL10A	RPS27A	0.999
RPL10A	RPS4X	0.999
RPL10A	RPS9	0.999
RPL10A	RPSA	0.999
RPL11	RPL10A	0.999
RPL11	RPL12	0.999
RPL11	RPL13	0.999
RPL11	RPL18A	0.999
RPL11	RPL35	0.999
RPL11	RPL38	0.999
RPL11	RPL4	0.999
RPL11	RPL5	0.999
RPL11	RPL7	0.999
RPL11	RPL7A	0.999
RPL11	RPLP1	0.999
RPL11	RPLP2	0.999
RPL11	RPS12	0.999
RPL11	RPS15A	0.999
RPL11	RPS16	0.999
RPL11	RPS17	0.999
RPL11	RPS2	0.999
RPL11	RPS21	0.999
RPL11	RPS26	0.999
RPL11	RPS27A	0.999
RPL11	RPS4X	0.999
RPL11	RPS9	0.999
RPL11	RPSA	0.999
RPL12	RPL13	0.999
RPL12	RPL18A	0.999
RPL12	RPL35	0.999
RPL12	RPL38	0.999
RPL12	RPL4	0.999
RPL12	RPL7	0.999
RPL12	RPLP1	0.999
RPL12	RPLP2	0.999
RPL12	RPS12	0.999
RPL12	RPS15A	0.999
RPL12	RPS16	0.999
RPL12	RPS17	0.999
RPL12	RPS2	0.999
RPL12	RPS21	0.999
RPL12	RPS26	0.999
RPL12	RPS27A	0.999
RPL12	RPS9	0.999
RPL12	RPSA	0.999
RPL13	RPL18A	0.999
RPL13	RPL35	0.999
RPL13	RPS12	0.999
RPL13	RPS16	0.999
RPL13	RPS27A	0.999
RPL13	RPS9	0.999
RPL13A	RPL10A	0.999
RPL13A	RPL11	0.999
RPL13A	RPL12	0.999
RPL13A	RPL13	0.999
RPL13A	RPL18A	0.999
RPL13A	RPL35	0.999
RPL13A	RPL38	0.999
RPL13A	RPL4	0.999
RPL13A	RPL5	0.999
RPL13A	RPL7	0.999
RPL13A	RPL7A	0.999
RPL13A	RPLP1	0.999
RPL13A	RPLP2	0.999
RPL13A	RPS12	0.999
RPL13A	RPS15A	0.999
RPL13A	RPS16	0.999
RPL13A	RPS17	0.999
RPL13A	RPS2	0.999
RPL13A	RPS21	0.999
RPL13A	RPS26	0.999
RPL13A	RPS27A	0.999
RPL13A	RPS4X	0.999
RPL13A	RPS9	0.999
RPL13A	RPSA	0.999
RPL14	RPL10A	0.999
RPL14	RPL11	0.999
RPL14	RPL12	0.999
RPL14	RPL13	0.999
RPL14	RPL13A	0.999
RPL14	RPL18A	0.999
RPL14	RPL24	0.999
RPL14	RPL35	0.999
RPL14	RPL38	0.999
RPL14	RPL4	0.999
RPL14	RPL5	0.999
RPL14	RPL7	0.999
RPL14	RPL7A	0.999
RPL14	RPLP1	0.999
RPL14	RPLP2	0.999
RPL14	RPS12	0.999
RPL14	RPS15A	0.999
RPL14	RPS16	0.999
RPL14	RPS17	0.999
RPL14	RPS2	0.999
RPL14	RPS21	0.999
RPL14	RPS26	0.999
RPL14	RPS27A	0.999
RPL14	RPS4X	0.999
RPL14	RPS9	0.999
RPL14	RPSA	0.999
RPL17	RPL10A	0.999
RPL17	RPL11	0.999
RPL17	RPL12	0.999
RPL17	RPL13	0.999
RPL17	RPL13A	0.999
RPL17	RPL14	0.999
RPL17	RPL18A	0.999
RPL17	RPL23A	0.999
RPL17	RPL24	0.999
RPL17	RPL31	0.999
RPL17	RPL35	0.999
RPL17	RPL38	0.999
RPL17	RPL4	0.999
RPL17	RPL5	0.999
RPL17	RPL7	0.999
RPL17	RPL7A	0.999
RPL17	RPLP1	0.999
RPL17	RPLP2	0.999
RPL17	RPS12	0.999
RPL17	RPS14	0.999
RPL17	RPS15A	0.999
RPL17	RPS16	0.999
RPL17	RPS17	0.999
RPL17	RPS18	0.999
RPL17	RPS2	0.999
RPL17	RPS21	0.999
RPL17	RPS26	0.999
RPL17	RPS27A	0.999
RPL17	RPS4X	0.999
RPL17	RPS9	0.999
RPL17	RPSA	0.999
RPL23	RPL10A	0.999
RPL23	RPL11	0.999
RPL23	RPL12	0.999
RPL23	RPL13	0.999
RPL23	RPL13A	0.999
RPL23	RPL14	0.999
RPL23	RPL17	0.999
RPL23	RPL18A	0.999
RPL23	RPL23A	0.999
RPL23	RPL24	0.999
RPL23	RPL29	0.999
RPL23	RPL31	0.999
RPL23	RPL35	0.999
RPL23	RPL38	0.999
RPL23	RPL4	0.999
RPL23	RPL5	0.999
RPL23	RPL7	0.999
RPL23	RPL7A	0.999
RPL23	RPLP1	0.999
RPL23	RPLP2	0.999
RPL23	RPS12	0.999
RPL23	RPS14	0.999
RPL23	RPS15A	0.999
RPL23	RPS16	0.999
RPL23	RPS17	0.999
RPL23	RPS18	0.999
RPL23	RPS2	0.999
RPL23	RPS21	0.999
RPL23	RPS24	0.999
RPL23	RPS26	0.999
RPL23	RPS27A	0.999
RPL23	RPS4X	0.999
RPL23	RPS9	0.999
RPL23	RPSA	0.999
RPL23A	RPL10A	0.999
RPL23A	RPL11	0.999
RPL23A	RPL12	0.999
RPL23A	RPL13	0.999
RPL23A	RPL13A	0.999
RPL23A	RPL14	0.999
RPL23A	RPL18A	0.999
RPL23A	RPL24	0.999
RPL23A	RPL31	0.999
RPL23A	RPL35	0.999
RPL23A	RPL38	0.999
RPL23A	RPL4	0.999
RPL23A	RPL5	0.999
RPL23A	RPL7	0.999
RPL23A	RPL7A	0.999
RPL23A	RPLP1	0.999
RPL23A	RPLP2	0.999
RPL23A	RPS12	0.999
RPL23A	RPS14	0.999
RPL23A	RPS15A	0.999
RPL23A	RPS16	0.999
RPL23A	RPS17	0.999
RPL23A	RPS2	0.999
RPL23A	RPS21	0.999
RPL23A	RPS26	0.999
RPL23A	RPS27A	0.999
RPL23A	RPS4X	0.999
RPL23A	RPS9	0.999
RPL23A	RPSA	0.999
RPL24	RPL10A	0.999
RPL24	RPL11	0.999
RPL24	RPL12	0.999
RPL24	RPL13	0.999
RPL24	RPL13A	0.999
RPL24	RPL18A	0.999
RPL24	RPL35	0.999
RPL24	RPL38	0.999
RPL24	RPL4	0.999
RPL24	RPL5	0.999
RPL24	RPL7	0.999
RPL24	RPL7A	0.999
RPL24	RPLP1	0.999
RPL24	RPLP2	0.999
RPL24	RPS12	0.999
RPL24	RPS15A	0.999
RPL24	RPS16	0.999
RPL24	RPS17	0.999
RPL24	RPS2	0.999
RPL24	RPS21	0.999
RPL24	RPS26	0.999
RPL24	RPS27A	0.999
RPL24	RPS4X	0.999
RPL24	RPS9	0.999
RPL24	RPSA	0.999
RPL27	RPL10A	0.999
RPL27	RPL11	0.999
RPL27	RPL12	0.999
RPL27	RPL13	0.999
RPL27	RPL13A	0.999
RPL27	RPL14	0.999
RPL27	RPL17	0.999
RPL27	RPL18A	0.999
RPL27	RPL23	0.999
RPL27	RPL23A	0.999
RPL27	RPL24	0.999
RPL27	RPL29	0.999
RPL27	RPL31	0.999
RPL27	RPL35	0.999
RPL27	RPL36	0.999
RPL27	RPL38	0.999
RPL27	RPL4	0.999
RPL27	RPL5	0.999
RPL27	RPL7	0.999
RPL27	RPL7A	0.999
RPL27	RPLP0	0.999
RPL27	RPLP1	0.999
RPL27	RPLP2	0.999
RPL27	RPS12	0.999
RPL27	RPS13	0.999
RPL27	RPS14	0.999
RPL27	RPS15A	0.999
RPL27	RPS16	0.999
RPL27	RPS17	0.999
RPL27	RPS18	0.999
RPL27	RPS2	0.999
RPL27	RPS20	0.999
RPL27	RPS21	0.999
RPL27	RPS24	0.999
RPL27	RPS25	0.999
RPL27	RPS26	0.999
RPL27	RPS27A	0.999
RPL27	RPS4X	0.999
RPL27	RPS9	0.999
RPL27	RPSA	0.999
RPL29	RPL10A	0.999
RPL29	RPL11	0.999
RPL29	RPL12	0.999
RPL29	RPL13	0.999
RPL29	RPL13A	0.999
RPL29	RPL14	0.999
RPL29	RPL17	0.999
RPL29	RPL18A	0.999
RPL29	RPL23A	0.999
RPL29	RPL24	0.999
RPL29	RPL31	0.999
RPL29	RPL35	0.999
RPL29	RPL38	0.999
RPL29	RPL4	0.999
RPL29	RPL5	0.999
RPL29	RPL7	0.999
RPL29	RPL7A	0.999
RPL29	RPLP1	0.999
RPL29	RPLP2	0.999
RPL29	RPS12	0.999
RPL29	RPS14	0.999
RPL29	RPS15A	0.999
RPL29	RPS16	0.999
RPL29	RPS17	0.999
RPL29	RPS18	0.999
RPL29	RPS2	0.999
RPL29	RPS21	0.999
RPL29	RPS24	0.999
RPL29	RPS26	0.999
RPL29	RPS27A	0.999
RPL29	RPS4X	0.999
RPL29	RPS9	0.999
RPL29	RPSA	0.999
RPL31	RPL10A	0.999
RPL31	RPL11	0.999
RPL31	RPL12	0.999
RPL31	RPL13	0.999
RPL31	RPL13A	0.999
RPL31	RPL14	0.999
RPL31	RPL18A	0.999
RPL31	RPL24	0.999
RPL31	RPL35	0.999
RPL31	RPL38	0.999
RPL31	RPL4	0.999
RPL31	RPL5	0.999
RPL31	RPL7	0.999
RPL31	RPL7A	0.999
RPL31	RPLP1	0.999
RPL31	RPLP2	0.999
RPL31	RPS12	0.999
RPL31	RPS14	0.999
RPL31	RPS15A	0.999
RPL31	RPS16	0.999
RPL31	RPS17	0.999
RPL31	RPS2	0.999
RPL31	RPS21	0.999
RPL31	RPS26	0.999
RPL31	RPS27A	0.999
RPL31	RPS4X	0.999
RPL31	RPS9	0.999
RPL31	RPSA	0.999
RPL35	RPL18A	0.999
RPL35	RPS12	0.999
RPL35	RPS16	0.999
RPL36	RPL10A	0.999
RPL36	RPL11	0.999
RPL36	RPL12	0.999
RPL36	RPL13	0.999
RPL36	RPL13A	0.999
RPL36	RPL14	0.999
RPL36	RPL17	0.999
RPL36	RPL18A	0.999
RPL36	RPL23	0.999
RPL36	RPL23A	0.999
RPL36	RPL24	0.999
RPL36	RPL29	0.999
RPL36	RPL31	0.999
RPL36	RPL35	0.999
RPL36	RPL38	0.999
RPL36	RPL4	0.999
RPL36	RPL5	0.999
RPL36	RPL7	0.999
RPL36	RPL7A	0.999
RPL36	RPLP0	0.999
RPL36	RPLP1	0.999
RPL36	RPLP2	0.999
RPL36	RPS12	0.999
RPL36	RPS13	0.999
RPL36	RPS14	0.999
RPL36	RPS15A	0.999
RPL36	RPS16	0.999
RPL36	RPS17	0.999
RPL36	RPS18	0.999
RPL36	RPS2	0.999
RPL36	RPS20	0.999
RPL36	RPS21	0.999
RPL36	RPS24	0.999
RPL36	RPS25	0.999
RPL36	RPS26	0.999
RPL36	RPS27A	0.999
RPL36	RPS4X	0.999
RPL36	RPS9	0.999
RPL36	RPSA	0.999
RPL38	RPL13	0.999
RPL38	RPL18A	0.999
RPL38	RPL35	0.999
RPL38	RPS12	0.999
RPL38	RPS16	0.999
RPL38	RPS27A	0.999
RPL38	RPS9	0.999
RPL4	RPL13	0.999
RPL4	RPL18A	0.999
RPL4	RPL35	0.999
RPL4	RPL38	0.999
RPL4	RPS12	0.999
RPL4	RPS16	0.999
RPL4	RPS27A	0.999
RPL4	RPS9	0.999
RPL5	RPL12	0.999
RPL5	RPL13	0.999
RPL5	RPL18A	0.999
RPL5	RPL35	0.999
RPL5	RPL38	0.999
RPL5	RPL4	0.999
RPL5	RPL7	0.999
RPL5	RPLP1	0.999
RPL5	RPLP2	0.999
RPL5	RPS12	0.999
RPL5	RPS15A	0.999
RPL5	RPS16	0.999
RPL5	RPS17	0.999
RPL5	RPS2	0.999
RPL5	RPS21	0.999
RPL5	RPS26	0.999
RPL5	RPS27A	0.999
RPL5	RPS9	0.999
RPL5	RPSA	0.999
RPL7	RPL13	0.999
RPL7	RPL18A	0.999
RPL7	RPL35	0.999
RPL7	RPL38	0.999
RPL7	RPL4	0.999
RPL7	RPLP2	0.999
RPL7	RPS12	0.999
RPL7	RPS15A	0.999
RPL7	RPS16	0.999
RPL7	RPS27A	0.999
RPL7	RPS9	0.999
RPL7A	RPL12	0.999
RPL7A	RPL13	0.999
RPL7A	RPL18A	0.999
RPL7A	RPL35	0.999
RPL7A	RPL38	0.999
RPL7A	RPL4	0.999
RPL7A	RPL5	0.999
RPL7A	RPL7	0.999
RPL7A	RPLP1	0.999
RPL7A	RPLP2	0.999
RPL7A	RPS12	0.999
RPL7A	RPS15A	0.999
RPL7A	RPS16	0.999
RPL7A	RPS17	0.999
RPL7A	RPS2	0.999
RPL7A	RPS21	0.999
RPL7A	RPS26	0.999
RPL7A	RPS27A	0.999
RPL7A	RPS9	0.999
RPL7A	RPSA	0.999
RPLP0	RPL10A	0.999
RPLP0	RPL11	0.999
RPLP0	RPL12	0.999
RPLP0	RPL13	0.999
RPLP0	RPL13A	0.999
RPLP0	RPL14	0.999
RPLP0	RPL17	0.999
RPLP0	RPL18A	0.999
RPLP0	RPL23	0.999
RPLP0	RPL23A	0.999
RPLP0	RPL24	0.999
RPLP0	RPL29	0.999
RPLP0	RPL31	0.999
RPLP0	RPL35	0.999
RPLP0	RPL38	0.999
RPLP0	RPL4	0.999
RPLP0	RPL5	0.999
RPLP0	RPL7	0.999
RPLP0	RPL7A	0.999
RPLP0	RPLP1	0.999
RPLP0	RPLP2	0.999
RPLP0	RPS12	0.999
RPLP0	RPS13	0.999
RPLP0	RPS14	0.999
RPLP0	RPS15A	0.999
RPLP0	RPS16	0.999
RPLP0	RPS17	0.999
RPLP0	RPS18	0.999
RPLP0	RPS2	0.999
RPLP0	RPS20	0.999
RPLP0	RPS21	0.999
RPLP0	RPS24	0.999
RPLP0	RPS25	0.999
RPLP0	RPS26	0.999
RPLP0	RPS27A	0.999
RPLP0	RPS4X	0.999
RPLP0	RPS9	0.999
RPLP0	RPSA	0.999
RPLP1	RPL13	0.999
RPLP1	RPL18A	0.999
RPLP1	RPL35	0.999
RPLP1	RPL38	0.999
RPLP1	RPL4	0.999
RPLP1	RPL7	0.999
RPLP1	RPLP2	0.999
RPLP1	RPS12	0.999
RPLP1	RPS15A	0.999
RPLP1	RPS16	0.999
RPLP1	RPS2	0.999
RPLP1	RPS21	0.999
RPLP1	RPS27A	0.999
RPLP1	RPS9	0.999
RPLP2	RPL13	0.999
RPLP2	RPL18A	0.999
RPLP2	RPL35	0.999
RPLP2	RPL38	0.999
RPLP2	RPL4	0.999
RPLP2	RPS12	0.999
RPLP2	RPS15A	0.999
RPLP2	RPS16	0.999
RPLP2	RPS9	0.999
RPS10	RPL10A	0.999
RPS10	RPL11	0.999
RPS10	RPL12	0.999
RPS10	RPL13	0.999
RPS10	RPL13A	0.999
RPS10	RPL14	0.999
RPS10	RPL17	0.999
RPS10	RPL18A	0.999
RPS10	RPL23	0.999
RPS10	RPL23A	0.999
RPS10	RPL24	0.999
RPS10	RPL27	0.999
RPS10	RPL29	0.999
RPS10	RPL31	0.999
RPS10	RPL35	0.999
RPS10	RPL36	0.999
RPS10	RPL38	0.999
RPS10	RPL4	0.999
RPS10	RPL5	0.999
RPS10	RPL7	0.999
RPS10	RPL7A	0.999
RPS10	RPLP0	0.999
RPS10	RPLP1	0.999
RPS10	RPLP2	0.999
RPS10	RPS12	0.999
RPS10	RPS13	0.999
RPS10	RPS14	0.999
RPS10	RPS15	0.999
RPS10	RPS15A	0.999
RPS10	RPS16	0.999
RPS10	RPS17	0.999
RPS10	RPS18	0.999
RPS10	RPS2	0.999
RPS10	RPS20	0.999
RPS10	RPS21	0.999
RPS10	RPS24	0.999
RPS10	RPS25	0.999
RPS10	RPS26	0.999
RPS10	RPS27A	0.999
RPS10	RPS4X	0.999
RPS10	RPS5	0.999
RPS10	RPS9	0.999
RPS10	RPSA	0.999
RPS12	RPL18A	0.999
RPS13	RPL10A	0.999
RPS13	RPL11	0.999
RPS13	RPL12	0.999
RPS13	RPL13	0.999
RPS13	RPL13A	0.999
RPS13	RPL14	0.999
RPS13	RPL17	0.999
RPS13	RPL18A	0.999
RPS13	RPL23	0.999
RPS13	RPL23A	0.999
RPS13	RPL24	0.999
RPS13	RPL29	0.999
RPS13	RPL31	0.999
RPS13	RPL35	0.999
RPS13	RPL38	0.999
RPS13	RPL4	0.999
RPS13	RPL5	0.999
RPS13	RPL7	0.999
RPS13	RPL7A	0.999
RPS13	RPLP1	0.999
RPS13	RPLP2	0.999
RPS13	RPS12	0.999
RPS13	RPS14	0.999
RPS13	RPS15A	0.999
RPS13	RPS16	0.999
RPS13	RPS17	0.999
RPS13	RPS18	0.999
RPS13	RPS2	0.999
RPS13	RPS20	0.999
RPS13	RPS21	0.999
RPS13	RPS24	0.999
RPS13	RPS25	0.999
RPS13	RPS26	0.999
RPS13	RPS27A	0.999
RPS13	RPS4X	0.999
RPS13	RPS9	0.999
RPS13	RPSA	0.999
RPS14	RPL10A	0.999
RPS14	RPL11	0.999
RPS14	RPL12	0.999
RPS14	RPL13	0.999
RPS14	RPL13A	0.999
RPS14	RPL14	0.999
RPS14	RPL18A	0.999
RPS14	RPL24	0.999
RPS14	RPL35	0.999
RPS14	RPL38	0.999
RPS14	RPL4	0.999
RPS14	RPL5	0.999
RPS14	RPL7	0.999
RPS14	RPL7A	0.999
RPS14	RPLP1	0.999
RPS14	RPLP2	0.999
RPS14	RPS12	0.999
RPS14	RPS15A	0.999
RPS14	RPS16	0.999
RPS14	RPS17	0.999
RPS14	RPS2	0.999
RPS14	RPS21	0.999
RPS14	RPS26	0.999
RPS14	RPS27A	0.999
RPS14	RPS4X	0.999
RPS14	RPS9	0.999
RPS14	RPSA	0.999
RPS15	RPL10A	0.999
RPS15	RPL11	0.999
RPS15	RPL12	0.999
RPS15	RPL13	0.999
RPS15	RPL13A	0.999
RPS15	RPL14	0.999
RPS15	RPL17	0.999
RPS15	RPL18A	0.999
RPS15	RPL23	0.999
RPS15	RPL23A	0.999
RPS15	RPL24	0.999
RPS15	RPL27	0.999
RPS15	RPL29	0.999
RPS15	RPL31	0.999
RPS15	RPL35	0.999
RPS15	RPL36	0.999
RPS15	RPL38	0.999
RPS15	RPL4	0.999
RPS15	RPL5	0.999
RPS15	RPL7	0.999
RPS15	RPL7A	0.999
RPS15	RPLP0	0.999
RPS15	RPLP1	0.999
RPS15	RPLP2	0.999
RPS15	RPS12	0.999
RPS15	RPS13	0.999
RPS15	RPS14	0.999
RPS15	RPS15A	0.999
RPS15	RPS16	0.999
RPS15	RPS17	0.999
RPS15	RPS18	0.999
RPS15	RPS2	0.999
RPS15	RPS20	0.999
RPS15	RPS21	0.999
RPS15	RPS24	0.999
RPS15	RPS25	0.999
RPS15	RPS26	0.999
RPS15	RPS27A	0.999
RPS15	RPS4X	0.999
RPS15	RPS9	0.999
RPS15	RPSA	0.999
RPS15A	RPL13	0.999
RPS15A	RPL18A	0.999
RPS15A	RPL35	0.999
RPS15A	RPL38	0.999
RPS15A	RPL4	0.999
RPS15A	RPS12	0.999
RPS15A	RPS16	0.999
RPS15A	RPS27A	0.999
RPS15A	RPS9	0.999
RPS16	RPL18A	0.999
RPS16	RPS12	0.999
RPS17	RPL13	0.999
RPS17	RPL18A	0.999
RPS17	RPL35	0.999
RPS17	RPL38	0.999
RPS17	RPL4	0.999
RPS17	RPL7	0.999
RPS17	RPLP1	0.999
RPS17	RPLP2	0.999
RPS17	RPS12	0.999
RPS17	RPS15A	0.999
RPS17	RPS16	0.999
RPS17	RPS2	0.999
RPS17	RPS21	0.999
RPS17	RPS27A	0.999
RPS17	RPS9	0.999
RPS18	RPL10A	0.999
RPS18	RPL11	0.999
RPS18	RPL12	0.999
RPS18	RPL13	0.999
RPS18	RPL13A	0.999
RPS18	RPL14	0.999
RPS18	RPL18A	0.999
RPS18	RPL23A	0.999
RPS18	RPL24	0.999
RPS18	RPL31	0.999
RPS18	RPL35	0.999
RPS18	RPL38	0.999
RPS18	RPL4	0.999
RPS18	RPL5	0.999
RPS18	RPL7	0.999
RPS18	RPL7A	0.999
RPS18	RPLP1	0.999
RPS18	RPLP2	0.999
RPS18	RPS12	0.999
RPS18	RPS14	0.999
RPS18	RPS15A	0.999
RPS18	RPS16	0.999
RPS18	RPS17	0.999
RPS18	RPS2	0.999
RPS18	RPS21	0.999
RPS18	RPS26	0.999
RPS18	RPS27A	0.999
RPS18	RPS4X	0.999
RPS18	RPS9	0.999
RPS18	RPSA	0.999
RPS2	RPL13	0.999
RPS2	RPL18A	0.999
RPS2	RPL35	0.999
RPS2	RPL38	0.999
RPS2	RPL4	0.999
RPS2	RPL7	0.999
RPS2	RPLP2	0.999
RPS2	RPS12	0.999
RPS2	RPS15A	0.999
RPS2	RPS16	0.999
RPS2	RPS27A	0.999
RPS2	RPS9	0.999
RPS20	RPL10A	0.999
RPS20	RPL11	0.999
RPS20	RPL12	0.999
RPS20	RPL13	0.999
RPS20	RPL13A	0.999
RPS20	RPL14	0.999
RPS20	RPL17	0.999
RPS20	RPL18A	0.999
RPS20	RPL23	0.999
RPS20	RPL23A	0.999
RPS20	RPL24	0.999
RPS20	RPL29	0.999
RPS20	RPL31	0.999
RPS20	RPL35	0.999
RPS20	RPL38	0.999
RPS20	RPL4	0.999
RPS20	RPL5	0.999
RPS20	RPL7	0.999
RPS20	RPL7A	0.999
RPS20	RPLP1	0.999
RPS20	RPLP2	0.999
RPS20	RPS12	0.999
RPS20	RPS14	0.999
RPS20	RPS15A	0.999
RPS20	RPS16	0.999
RPS20	RPS17	0.999
RPS20	RPS18	0.999
RPS20	RPS2	0.999
RPS20	RPS21	0.999
RPS20	RPS24	0.999
RPS20	RPS26	0.999
RPS20	RPS27A	0.999
RPS20	RPS4X	0.999
RPS20	RPS9	0.999
RPS20	RPSA	0.999
RPS21	RPL13	0.999
RPS21	RPL18A	0.999
RPS21	RPL35	0.999
RPS21	RPL38	0.999
RPS21	RPL4	0.999
RPS21	RPL7	0.999
RPS21	RPLP2	0.999
RPS21	RPS12	0.999
RPS21	RPS15A	0.999
RPS21	RPS16	0.999
RPS21	RPS2	0.999
RPS21	RPS27A	0.999
RPS21	RPS9	0.999
RPS24	RPL10A	0.999
RPS24	RPL11	0.999
RPS24	RPL12	0.999
RPS24	RPL13	0.999
RPS24	RPL13A	0.999
RPS24	RPL14	0.999
RPS24	RPL17	0.999
RPS24	RPL18A	0.999
RPS24	RPL23A	0.999
RPS24	RPL24	0.999
RPS24	RPL31	0.999
RPS24	RPL35	0.999
RPS24	RPL38	0.999
RPS24	RPL4	0.999
RPS24	RPL5	0.999
RPS24	RPL7	0.999
RPS24	RPL7A	0.999
RPS24	RPLP1	0.999
RPS24	RPLP2	0.999
RPS24	RPS12	0.999
RPS24	RPS14	0.999
RPS24	RPS15A	0.999
RPS24	RPS16	0.999
RPS24	RPS17	0.999
RPS24	RPS18	0.999
RPS24	RPS2	0.999
RPS24	RPS21	0.999
RPS24	RPS26	0.999
RPS24	RPS27A	0.999
RPS24	RPS4X	0.999
RPS24	RPS9	0.999
RPS24	RPSA	0.999
RPS25	RPL10A	0.999
RPS25	RPL11	0.999
RPS25	RPL12	0.999
RPS25	RPL13	0.999
RPS25	RPL13A	0.999
RPS25	RPL14	0.999
RPS25	RPL17	0.999
RPS25	RPL18A	0.999
RPS25	RPL23	0.999
RPS25	RPL23A	0.999
RPS25	RPL24	0.999
RPS25	RPL29	0.999
RPS25	RPL31	0.999
RPS25	RPL35	0.999
RPS25	RPL38	0.999
RPS25	RPL4	0.999
RPS25	RPL5	0.999
RPS25	RPL7	0.999
RPS25	RPL7A	0.999
RPS25	RPLP1	0.999
RPS25	RPLP2	0.999
RPS25	RPS12	0.999
RPS25	RPS14	0.999
RPS25	RPS15A	0.999
RPS25	RPS16	0.999
RPS25	RPS17	0.999
RPS25	RPS18	0.999
RPS25	RPS2	0.999
RPS25	RPS20	0.999
RPS25	RPS21	0.999
RPS25	RPS24	0.999
RPS25	RPS26	0.999
RPS25	RPS27A	0.999
RPS25	RPS4X	0.999
RPS25	RPS9	0.999
RPS25	RPSA	0.999
RPS26	RPL13	0.999
RPS26	RPL18A	0.999
RPS26	RPL35	0.999
RPS26	RPL38	0.999
RPS26	RPL4	0.999
RPS26	RPL7	0.999
RPS26	RPLP1	0.999
RPS26	RPLP2	0.999
RPS26	RPS12	0.999
RPS26	RPS15A	0.999
RPS26	RPS16	0.999
RPS26	RPS17	0.999
RPS26	RPS2	0.999
RPS26	RPS21	0.999
RPS26	RPS27A	0.999
RPS26	RPS9	0.999
RPS26	RPSA	0.999
RPS27A	RPL18A	0.999
RPS27A	RPL35	0.999
RPS27A	RPS12	0.999
RPS27A	RPS16	0.999
RPS4X	RPL12	0.999
RPS4X	RPL13	0.999
RPS4X	RPL18A	0.999
RPS4X	RPL35	0.999
RPS4X	RPL38	0.999
RPS4X	RPL4	0.999
RPS4X	RPL5	0.999
RPS4X	RPL7	0.999
RPS4X	RPL7A	0.999
RPS4X	RPLP1	0.999
RPS4X	RPLP2	0.999
RPS4X	RPS12	0.999
RPS4X	RPS15A	0.999
RPS4X	RPS16	0.999
RPS4X	RPS17	0.999
RPS4X	RPS2	0.999
RPS4X	RPS21	0.999
RPS4X	RPS26	0.999
RPS4X	RPS27A	0.999
RPS4X	RPS9	0.999
RPS4X	RPSA	0.999
RPS5	RPL10A	0.999
RPS5	RPL11	0.999
RPS5	RPL12	0.999
RPS5	RPL13	0.999
RPS5	RPL13A	0.999
RPS5	RPL14	0.999
RPS5	RPL17	0.999
RPS5	RPL18A	0.999
RPS5	RPL23	0.999
RPS5	RPL23A	0.999
RPS5	RPL24	0.999
RPS5	RPL27	0.999
RPS5	RPL29	0.999
RPS5	RPL31	0.999
RPS5	RPL35	0.999
RPS5	RPL36	0.999
RPS5	RPL38	0.999
RPS5	RPL4	0.999
RPS5	RPL5	0.999
RPS5	RPL7	0.999
RPS5	RPL7A	0.999
RPS5	RPLP0	0.999
RPS5	RPLP1	0.999
RPS5	RPLP2	0.999
RPS5	RPS12	0.999
RPS5	RPS13	0.999
RPS5	RPS14	0.999
RPS5	RPS15	0.999
RPS5	RPS15A	0.999
RPS5	RPS16	0.999
RPS5	RPS17	0.999
RPS5	RPS18	0.999
RPS5	RPS2	0.999
RPS5	RPS20	0.999
RPS5	RPS21	0.999
RPS5	RPS24	0.999
RPS5	RPS25	0.999
RPS5	RPS26	0.999
RPS5	RPS27A	0.999
RPS5	RPS4X	0.999
RPS5	RPS9	0.999
RPS5	RPSA	0.999
RPS9	RPL18A	0.999
RPS9	RPL35	0.999
RPS9	RPS12	0.999
RPS9	RPS16	0.999
RPS9	RPS27A	0.999
RPSA	EIF3G	0.999
RPSA	RPL13	0.999
RPSA	RPL18A	0.999
RPSA	RPL35	0.999
RPSA	RPL38	0.999
RPSA	RPL4	0.999
RPSA	RPL7	0.999
RPSA	RPLP1	0.999
RPSA	RPLP2	0.999
RPSA	RPS12	0.999
RPSA	RPS15A	0.999
RPSA	RPS16	0.999
RPSA	RPS17	0.999
RPSA	RPS2	0.999
RPSA	RPS21	0.999
RPSA	RPS27A	0.999
RPSA	RPS9	0.999
SRP54	RPL23A	0.999
SUPT5H	POLR2B	0.999
SUPT5H	POLR2C	0.999
THOC1	THOC2	0.999
THOC3	THOC1	0.999
THOC3	THOC2	0.999
THOC5	THOC1	0.999
THOC5	THOC2	0.999
THOC5	THOC3	0.999
THOC5	THOC6	0.999
THOC6	THOC1	0.999
THOC6	THOC2	0.999
THOC6	THOC3	0.999
VPS11	VPS18	0.999
VPS28	TSG101	0.999
VPS28	VPS37A	0.999
XRCC5	XRCC6	0.999
ALYREF	THOC5	0.998
CHMP1A	VPS4B	0.998
CHMP2A	CHMP4A	0.998
GTF2F1	POLR2I	0.998
GTF2F2	POLR2C	0.998
IKBKG	CHUK	0.998
NUP160	NUP155	0.998
NUP160	NUP98	0.998
NUP188	NUP155	0.998
NUP37	NUP133	0.998
NUP37	NUP160	0.998
NUP37	NUP85	0.998
NUP62	NUTF2	0.998
NUP93	NUP35	0.998
POLR2E	GTF2F1	0.998
POLR2E	SUPT5H	0.998
RAE1	NUP54	0.998
RPL36	SEC61G	0.998
RPS10	EIF3G	0.998
RPS13	EIF3G	0.998
RPS14	EIF3G	0.998
RPS15	SEC61G	0.998
RPS15A	EIF3G	0.998
RPS18	EIF3G	0.998
RPS2	EIF3G	0.998
RPS20	EIF3G	0.998
RPS25	EIF3G	0.998
RPS25	SEC61G	0.998
RPS5	EIF3G	0.998
RPS9	EIF3G	0.998
SEC61G	RPL12	0.998
SEC61G	RPL38	0.998
SRP19	RPL23A	0.998
SRP19	RPS16	0.998
SRP54	RPL23	0.998
SRP54	RPS13	0.998
SRP54	RPS14	0.998
SRP54	RPS18	0.998
SUPT5H	POLR2I	0.998
VPS39	VPS18	0.998
ALYREF	THOC3	0.997
CTDP1	GTF2F1	0.997
EIF3G	RPS12	0.997
GTF2F1	POLR2C	0.997
IKBKB	RELA	0.997
MYD88	TLR3	0.997
NUP54	NUP155	0.997
NUP62	NUP155	0.997
NUP85	NUP155	0.997
NUP93	NUP107	0.997
RAE1	NUP98	0.997
RPL27	SEC61G	0.997
RPLP2	RPS27A	0.997
RPS13	SEC61G	0.997
RPS17	EIF3G	0.997
SEC61G	RPL10A	0.997
SEC61G	RPL11	0.997
SEC61G	RPL24	0.997
SEC61G	RPS16	0.997
SEC61G	RPS21	0.997
SRP19	RPL23	0.997
SRP54	RPL11	0.997
SRP54	RPL24	0.997
SRP54	RPS15A	0.997
SRP54	RPS16	0.997
SRP54	RPS2	0.997
SRP54	RPS9	0.997
SRP54	RPSA	0.997
UPF1	ALYREF	0.997
XRCC5	ATM	0.997
CHMP2A	CHMP6	0.996
ELMO1	DOCK2	0.996
IKBKG	RELA	0.996
NUP35	NUP155	0.996
NUP43	NUP155	0.996
NUP62	NUP58	0.996
NUP88	NUP107	0.996
NUP98	NUP54	0.996
RPL23	SEC61G	0.996
RPL23A	SEC61G	0.996
RPL27	SRP19	0.996
RPL27	SRP54	0.996
RPL4	EIF3G	0.996
RPS13	SRP19	0.996
RPS15	SRP19	0.996
RPS15	SRP54	0.996
RPS18	SEC61G	0.996
RPS5	SEC61G	0.996
RPS5	SRP19	0.996
RPS5	SRP54	0.996
SEC61G	RPL7A	0.996
SEC61G	RPS12	0.996
SEC61G	RPS14	0.996
SEC61G	RPS15A	0.996
SEC61G	RPS26	0.996
SEC61G	RPS27A	0.996
SEC61G	RPS4X	0.996
SEC61G	RPS9	0.996
SRP19	RPL11	0.996
SRP19	RPL12	0.996
SRP19	RPL24	0.996
SRP19	RPS12	0.996
SRP19	RPS21	0.996
SRP19	RPS26	0.996
SRP19	RPS4X	0.996
SRP19	RPS9	0.996
SRP54	RPL12	0.996
SRP54	RPL17	0.996
SRP54	RPL29	0.996
SRP54	RPLP0	0.996
SRP54	RPS12	0.996
SRP54	RPS21	0.996
SRP54	RPS25	0.996
SRP54	RPS26	0.996
SRP54	RPS4X	0.996
SUPT5H	GTF2F2	0.996
ALYREF	THOC1	0.995
ALYREF	THOC6	0.995
CHMP2B	VPS4A	0.995
CHMP7	CHMP4A	0.995
DDX58	TRIM25	0.995
FN1	ITGAV	0.995
IKBKB	NFKB1	0.995
NUP214	NUP107	0.995
NUP37	NUP98	0.995
PIK3R4	UVRAG	0.995
RAB7A	MON1B	0.995
RELA	CHUK	0.995
RPL17	SEC61G	0.995
RPL29	SEC61G	0.995
RPL36	SRP19	0.995
RPL36	SRP54	0.995
RPS10	SRP19	0.995
RPS10	SRP54	0.995
RPS25	SRP19	0.995
SEC61G	RPS2	0.995
SRP19	RPL17	0.995
SRP19	RPL29	0.995
SRP19	RPL38	0.995
SRP19	RPS14	0.995
SRP19	RPS15A	0.995
SRP19	RPS17	0.995
SRP19	RPS18	0.995
SRP19	RPSA	0.995
SRP54	RPL38	0.995
SRP54	RPS17	0.995
UPF1	DEK	0.995
VPS37A	TSG101	0.995
CHMP2A	VPS28	0.994
CTDP1	POLR2A	0.994
FADD	RIPK1	0.994
ITGB1	ITGAV	0.994
ITGB3	FN1	0.994
NUP62	NUP188	0.994
RHOA	PKN2	0.994
RPL18A	EIF3D	0.994
RPS20	EIF3A	0.994
SRC	FN1	0.994
SRP19	RPS2	0.994
TBK1	TLR3	0.994
UPF1	PABPC1	0.994
VPS28	CHMP6	0.994
CHMP4A	VPS4B	0.993
CHMP6	TSG101	0.993
CHMP6	VPS4B	0.993
CTDP1	GTF2F2	0.993
DDX1	FAM98A	0.993
DDX58	TBK1	0.993
NUP210	NUP107	0.993
NUP35	NUP107	0.993
NUP37	NUP155	0.993
NUP98	NUP155	0.993
SEC61G	RPL31	0.993
TLR3	RIPK1	0.993
EIF3A	RPS26	0.992
EIF3G	RPL18A	0.992
NUP62	NUP107	0.992
RELA	NFKB1	0.992
RPL13	EIF3G	0.992
SRC	CAV1	0.992
SRP54	RPL31	0.992
SUPT5H	NELFB	0.992
TPR	NUP107	0.992
CHMP4A	VPS4A	0.991
EIF3A	RPS16	0.991
EIF3A	RPS2	0.991
IKBKB	CHUK	0.991
NUP214	NUP133	0.991
NUP214	RANBP2	0.991
NUP93	NUP133	0.991
RAE1	NUP93	0.991
RANBP2	NUP107	0.991
RPL27	EIF3G	0.991
RPL4	EIF3D	0.991
RPLP0	EIF3D	0.991
RPS4X	EIF3A	0.991
SEC61G	RPL35	0.991
TPR	NUP98	0.991
XRCC6	ATM	0.991
CHMP4A	CHMP2B	0.99
HSPB1	MAPK14	0.99
NUP188	NUP54	0.99
NUP54	NUP107	0.99
NUP62	RANBP2	0.99
NUP93	NUP85	0.99
RPS4X	EIF3G	0.99
SRC	CDH1	0.99
CHMP2A	TSG101	0.989
EIF3A	RPS21	0.989
IKBKG	MYD88	0.989
IKBKG	TLR3	0.989
NUP160	NUP93	0.989
NUP214	NUP155	0.989
NUP62	NUP133	0.989
RAE1	NUP214	0.989
RPL11	EIF3G	0.989
RPL13A	EIF3G	0.989
RPLP0	EIF3G	0.989
EIF3A	RPS15A	0.988
ITGB5	ITGAV	0.988
NUP188	NUP107	0.988
NUP98	RANBP2	0.988
RPL10A	PABPC1	0.988
RPS13	RRP9	0.988
RPS15	EIF3G	0.988
RPS25	EIF3A	0.988
RPS5	EIF3A	0.988
UPF1	RPL11	0.988
CHMP4A	TSG101	0.987
EIF3A	RPS12	0.987
IKBKG	ATM	0.987
ITGB3	ITGA5	0.987
NUP107	AAAS	0.987
NUP214	NUP85	0.987
RPLP0	SRP19	0.987
RPS13	EIF3A	0.987
RPS18	EIF3A	0.987
RPS18	EIF3D	0.987
SEC61G	RPL18A	0.987
VPS28	VPS4A	0.987
VPS4A	TSG101	0.987
CHMP2A	CHMP7	0.986
CTDP1	POLR2B	0.986
FADD	TLR3	0.986
NUP214	NUP54	0.986
NUP214	NUP93	0.986
NUP37	NUP35	0.986
NUP88	NUP93	0.986
RPS24	EIF3A	0.986
SRP54	RPL18A	0.986
SRP54	RPL35	0.986
SRP54	RPS20	0.986
VPS4A	VPS4B	0.986
CHUK	NFKB1	0.985
CTDP1	GTF2B	0.985
NUP43	NUP93	0.985
NUP54	NUP133	0.985
NUP54	NUP85	0.985
RPL5	PABPC1	0.985
RPL7A	EIF3G	0.985
RPLP0	SEC61G	0.985
RPLP2	EIF3G	0.985
RPS14	EIF3A	0.985
RPS9	RRP9	0.985
SEC61G	RPS17	0.985
CTDP1	SUPT5H	0.984
EIF3A	RPSA	0.984
NUP188	NUP35	0.984
NUP210	NUP155	0.984
NUP88	NUP54	0.984
NUP88	NUP85	0.984
RPL13A	EIF3D	0.984
RPL23A	EIF3D	0.984
RPS13	MPHOSPH10	0.984
RPS15A	MPHOSPH10	0.984
RPS24	SEC61G	0.984
RPS5	RRP9	0.984
SRP54	RPL13A	0.984
TPR	NUP93	0.984
TSG101	VPS4B	0.984
EIF3A	RPL4	0.983
EIF3A	RPS9	0.983
NUP214	NUP210	0.983
NUP35	NUP85	0.983
NUP37	NUP93	0.983
RPL10A	EIF3D	0.983
RPL5	EIF3D	0.983
RPL7	PABPC1	0.983
RPS14	RRP9	0.983
RPS20	SEC61G	0.983
RPS21	EIF3G	0.983
SEC61G	RPL13	0.983
SEC61G	RPL14	0.983
SRP19	RPL31	0.983
SRP54	RPL5	0.983
UPF1	RPL7A	0.983
DDX58	IFIH1	0.982
IKBKG	TBK1	0.982
NUP35	NUP210	0.982
NUP43	NUP35	0.982
NUP62	NUP160	0.982
NUP62	RAE1	0.982
NUP62	TPR	0.982
NUP88	NUP35	0.982
NUP93	NUP210	0.982
NUP93	RANBP2	0.982
RPL12	EIF3G	0.982
RPS10	EIF3A	0.982
RPS15	EIF3A	0.982
RPS16	RRP9	0.982
RPS9	MPHOSPH10	0.982
SEC61G	RPL5	0.982
TBK1	IFIH1	0.982
HDAC2	RELA	0.981
NUP160	NUP54	0.981
NUP43	AAAS	0.981
PABPC1	RPL35	0.981
RPL11	EIF3D	0.981
RPS20	SRP19	0.981
RPS27A	EIF3G	0.981
RPS4X	EIF3D	0.981
RPS4X	RRP9	0.981
SEC61G	RPL4	0.981
SEC61G	RPSA	0.981
TPR	NUP214	0.981
TPR	RANBP2	0.981
VPS28	CHMP4A	0.981
ATG16L1	PIK3R4	0.98
CHMP2A	CHMP2B	0.98
IKBKG	NFKB1	0.98
NUP160	NUP188	0.98
NUP35	NUP133	0.98
NUP62	NUP210	0.98
NUP62	NUP85	0.98
NUP88	NUP155	0.98
NUP88	NUP160	0.98
RANBP2	NUP155	0.98
RHOA	SRC	0.98
RPL5	EIF3G	0.98
RPS15A	EIF3D	0.98
RPS5	MPHOSPH10	0.98
SRP19	RPL18A	0.98
SRP54	RPL14	0.98
SRP54	RPS24	0.98
TPR	NUP155	0.98
NUP133	NUP210	0.979
NUP62	NUP35	0.979
NUP62	NUP98	0.979
NUP98	NUP93	0.979
PC	PCK1	0.979
PC	PKLR	0.979
RPL14	EIF3G	0.979
RPL23A	PABPC1	0.979
RPL35	EIF3D	0.979
RPL7A	EIF3D	0.979
RPS10	EIF3D	0.979
RPS14	MPHOSPH10	0.979
RPS15	EIF3D	0.979
RPS2	EIF3D	0.979
RPS24	RRP9	0.979
RPS4X	MPHOSPH10	0.979
RPS5	EIF3D	0.979
ALYREF	RAE1	0.978
NUP188	NUP133	0.978
NUP214	NUTF2	0.978
NUP35	NUP54	0.978
PABPC1	RPL18A	0.978
RPL11	PABPC1	0.978
RPL23	EIF3G	0.978
RPL7A	PABPC1	0.978
RPS15A	RRP9	0.978
RPS16	MPHOSPH10	0.978
RPS24	EIF3D	0.978
SRP19	RPL4	0.978
TPR	NUP133	0.978
CAV1	IRS1	0.977
CTDP1	POLR2C	0.977
EIF3A	RPS17	0.977
MYD88	NFKB1	0.977
NUP160	NUP35	0.977
RANBP2	NUP133	0.977
RANBP2	NUTF2	0.977
RPL24	EIF3G	0.977
RPS24	MPHOSPH10	0.977
RPS26	EIF3G	0.977
SEC61G	RPL13A	0.977
HYOU1	DNAJC3	0.976
NUP54	NUP210	0.976
RANBP2	NUP54	0.976
RPL13A	PABPC1	0.976
RPL17	PABPC1	0.976
RPL23	SRP72	0.976
RPL7	EIF3D	0.976
RPS10	PABPC1	0.976
SEC61G	RPL7	0.976
SRP54	RPL7	0.976
SRP54	RPL7A	0.976
TRIM25	IFIH1	0.976
VPS28	VPS4B	0.976
CHMP4A	CHMP6	0.975
EIF4H	EIF3G	0.975
NUP214	NUP35	0.975
NUP37	AAAS	0.975
RAE1	NUP107	0.975
RPS18	PABPC1	0.975
RPS24	PABPC1	0.975
RPS25	EIF3D	0.975
RPS27A	TSG101	0.975
RPS4X	PABPC1	0.975
RRP9	RPS12	0.975
SRP54	RPL4	0.975
SRP72	RPL7	0.975
NUP160	NUP210	0.974
NUP160	NUP214	0.974
NUP88	RANBP2	0.974
RAE1	NUP155	0.974
RANBP2	NUP210	0.974
RPL12	EIF3D	0.974
RPS27A	RRP9	0.974
RPS9	EIF3D	0.974
SRP54	RPL13	0.974
SRP72	RPL18A	0.974
NUP155	AAAS	0.973
NUP210	NUP85	0.973
NUP43	NUP54	0.973
RPL11	SRP72	0.973
RPL12	SRP72	0.973
RPL23	EIF3D	0.973
SRP19	RPL7	0.973
TBK1	TRIM25	0.973
CHMP6	CHMP2B	0.972
DDX3X	TBK1	0.972
EIF3A	RPS27A	0.972
IKBKB	MYD88	0.972
MAPK14	HMOX1	0.972
NUP160	RANBP2	0.972
NUP188	NUP210	0.972
NUP188	NUP85	0.972
RAE1	NUP85	0.972
RPL27	SRP72	0.972
RPLP0	PABPC1	0.972
RPS14	EIF3D	0.972
IKBKG	FADD	0.971
MDH1	PC	0.971
NUP37	NUP188	0.971
PABPC1	RPL4	0.971
RPS10	SEC61G	0.971
RPS12	EIF3D	0.971
RPS24	EIF3G	0.971
RPS5	PABPC1	0.971
SRC	IRS1	0.971
SUPT5H	GTF2B	0.971
TPR	NUP85	0.971
UPF1	RPL12	0.971
CHMP1A	CHMP2B	0.97
ITGB3	SRC	0.97
LARP4B	PABPC1	0.97
LDLR	APOA1	0.97
NUP88	NUP210	0.97
NUP88	TPR	0.97
OAS2	STAT2	0.97
PABPC1	RPS16	0.97
RPL17	EIF3G	0.97
RPL23	MRPS5	0.97
DDX41	TBK1	0.969
NUP88	RAE1	0.969
RAE1	NUP133	0.969
RPS13	PABPC1	0.969
RPS21	PABPC1	0.969
SRP19	RPS24	0.969
CHMP1A	CHMP4A	0.968
IKBKG	ERC1	0.968
NUP214	THOC2	0.968
NUP35	RANBP2	0.968
RPL23A	EIF3G	0.968
RPL27	EIF3D	0.968
RPS14	PABPC1	0.968
RPS20	EIF4H	0.968
RPS25	PABPC1	0.968
ALYREF	DDX5	0.967
IKBKG	DDX58	0.967
NUP62	AAAS	0.967
RANBP2	NUP85	0.967
CHMP2A	CHMP1A	0.966
MPHOSPH10	RPS12	0.966
NLRX1	DDX58	0.966
NUP214	NUP43	0.966
NUP62	NUP43	0.966
PABPC1	RPL13	0.966
POLR2B	SYMPK	0.966
RAE1	TPR	0.966
RPL17	EIF3D	0.966
RPL23	PABPC1	0.966
RPL29	EIF3G	0.966
RPS15A	PABPC1	0.966
EIF3A	RPL18A	0.965
NUP133	AAAS	0.965
NUP188	NUP214	0.965
NUP37	NUP214	0.965
NUP88	NUP188	0.965
PABPC1	EIF3D	0.965
PABPC1	RPS12	0.965
RAB7A	VPS18	0.965
RPL14	PABPC1	0.965
RPL7A	EIF3A	0.965
RPLP1	PABPC1	0.965
TPR	THOC2	0.965
TRIM32	TRIM56	0.965
CHMP2A	VPS37A	0.964
CHMP2B	TSG101	0.964
NUP188	NUP43	0.964
NUP37	RANBP2	0.964
NUP62	NUP37	0.964
NUP88	NUP133	0.964
RAE1	THOC2	0.964
RPL13	EIF3D	0.964
RPL4	EIF4H	0.964
RPLP2	PABPC1	0.964
RPS26	EIF3D	0.964
RPS27A	MPHOSPH10	0.964
RPSA	EIF3D	0.964
ITGB5	ITGA5	0.963
NUP37	TPR	0.963
RELA	NR3C1	0.963
RPL17	SRP72	0.963
RPLP2	EIF4H	0.963
RPS13	EIF3D	0.963
ALYREF	TPR	0.962
CHMP7	VPS4A	0.962
EIF4H	EIF3D	0.962
HCK	ELMO1	0.962
NUP88	NUP37	0.962
POLR2A	SYMPK	0.962
RPL12	PABPC1	0.962
RPL23A	SRP72	0.962
RPL36	EIF3D	0.962
UPF1	RPS9	0.962
VPS37A	CHMP6	0.962
ALYREF	NUP214	0.961
EIF3A	RPL7	0.961
MYD88	RELA	0.961
NUP160	TPR	0.961
NUP37	NUP210	0.961
NUP43	RANBP2	0.961
RPL24	EIF3D	0.961
RPL27	PABPC1	0.961
RPLP0	EIF3A	0.961
SRP19	RPL14	0.961
VPS28	CHMP2B	0.961
DNMT1	RPS27A	0.96
LCN2	LTF	0.96
NUP58	NUP188	0.96
NUP58	NUP93	0.96
PC	GOT1	0.96
RPL7	EIF3G	0.96
RPS17	EIF3D	0.96
RPS2	PABPC1	0.96
TPR	NUP210	0.96
CHMP7	VPS4B	0.959
EIF4H	RPS16	0.959
MYD88	FADD	0.959
NUP43	NUP210	0.959
POLR2A	SMARCB1	0.959
RPL23	EIF3A	0.959
RPL31	EIF3G	0.959
TPR	NUP54	0.959
UPF1	RPS26	0.959
EIF3A	EIF4H	0.958
EIF3A	PABPC1	0.958
NUP88	NUP43	0.958
PABPC1	EIF4H	0.958
PRKCD	SRC	0.958
TRIM25	PML	0.958
ALYREF	PCBP2	0.957
CHMP1A	CHMP6	0.957
POLR2A	ELOC	0.957
RPL14	EIF3D	0.957
RPS20	PABPC1	0.957
RPSA	PABPC1	0.957
SRC	ARF6	0.957
SRC	ELMO1	0.957
CLU	LTF	0.956
NLRX1	IFIH1	0.956
RPL11	EIF3A	0.956
RPS15	PABPC1	0.956
NUP35	AAAS	0.955
NUP37	NUP54	0.955
NUP93	AAAS	0.955
RPL10A	EIF3G	0.955
RPL12	EIF4H	0.955
RPS20	EIF3D	0.955
THOC5	RAE1	0.955
ERC1	CHUK	0.954
PCBP2	IFIH1	0.954
RPL36	EIF3G	0.954
RPL38	EIF3D	0.954
CHMP7	CHMP2B	0.953
DDX58	TLR3	0.953
ERC1	IKBKB	0.953
MYD88	CHUK	0.953
NUP210	AAAS	0.953
PABPC1	EIF3G	0.953
RPL13	EIF4H	0.953
RPL14	EIF3A	0.953
RPL5	EIF3A	0.953
RPS2	EIF4H	0.953
UPF1	RPL4	0.953
APCS	APOA1	0.952
EIF3A	RPL13	0.952
NUP98	NUP35	0.952
PPIB	COL1A1	0.952
PPIB	COL1A2	0.952
RPLP0	EIF4H	0.952
UPF1	RPSA	0.952
EIF3A	RPL12	0.951
GTF2F1	PPIL3	0.951
ITGB1	SRC	0.951
NUP214	AAAS	0.951
NUP88	AAAS	0.951
POLR2A	ATM	0.951
POLR2A	DDX5	0.951
RPL11	EIF4H	0.951
RPL29	EIF3D	0.951
RPLP1	EIF3D	0.951
RPLP2	EIF3D	0.951
RPS27A	RBX1	0.951
RPSA	EIF4H	0.951
AGPAT5	GPAM	0.95
IKBKB	RIPK1	0.95
ITGB3	COL1A2	0.95
MFGE8	ITGAV	0.95
NLRX1	TRIM25	0.95
NUP188	RANBP2	0.95
POLR2A	INTS4	0.95
RPL27	EIF3A	0.95
RPL35	EIF3G	0.95
RPS27A	PSMD8	0.95
THOC3	NUP133	0.95
CHMP4A	VPS37A	0.949
IKBKB	TLR3	0.949
NUP133	THOC2	0.949
POLR2A	NELFB	0.949
RANBP2	AAAS	0.949
RPS14	RBM28	0.949
MAPK14	NFKB1	0.948
NUP85	AAAS	0.948
RANBP2	PML	0.948
RELA	MAPK14	0.948
RELA	RIPK1	0.948
RPL29	PABPC1	0.948
RPLP1	EIF3G	0.948
RPS16	EIF3D	0.948
DDX58	RIPK1	0.947
HDAC2	PML	0.947
NUP58	NUP155	0.947
RELA	GTF2B	0.947
RPL36	PABPC1	0.947
RPS9	EIF4H	0.947
SMARCB1	NR3C1	0.947
BAD	PRKACA	0.946
EIF3A	RPLP1	0.946
IKBKG	IFIH1	0.946
ITGB3	IRS1	0.946
RHOA	ELMO1	0.946
RPS18	RRP9	0.946
ALYREF	NUP93	0.945
APOA4	APCS	0.945
DHX36	MYD88	0.945
FN1	CLU	0.945
ITGAV	LAMC1	0.945
NUP54	AAAS	0.945
RAE1	RANBP2	0.945
RPL13A	EIF3A	0.945
RPL17	EIF3A	0.945
RPS13	EIF4H	0.945
RPS18	EIF4H	0.945
RPS26	PABPC1	0.945
SRP54	RPS27A	0.945
CHUK	TLR3	0.944
EIF4H	RPS12	0.944
FURIN	FBN1	0.944
IKBKB	IRS1	0.944
IKBKG	TRIM25	0.944
LDLR	APOA4	0.944
NUP160	AAAS	0.944
POLR2A	RELA	0.944
RAE1	THOC1	0.944
RPL31	SRP72	0.944
CHUK	RIPK1	0.943
DDX58	FADD	0.943
GSN	APCS	0.943
IKBKG	RPS27A	0.943
RHOA	RPS27A	0.943
RPS14	EIF4H	0.943
SUPT5H	GTF2F1	0.943
CHUK	FADD	0.942
CTSB	CD74	0.942
IFIH1	RIPK1	0.942
ITGB1	CAV1	0.942
RPL10A	EIF3A	0.942
RPL24	EIF4H	0.942
RPL31	EIF3D	0.942
RPS18	MPHOSPH10	0.942
SRC	ITGAV	0.942
TPR	NUP35	0.942
NUP188	AAAS	0.941
NUP188	TPR	0.941
PCBP2	SYMPK	0.941
RELA	DDX58	0.941
RELA	SRC	0.941
RPL31	EIF4H	0.941
RPL38	MRPS5	0.941
RPL5	MRPS5	0.941
RPS25	EIF4H	0.941
SRC	MAPK14	0.941
SRP19	RPL7A	0.941
TPR	NUP43	0.941
AKT2	CHUK	0.94
ALYREF	NUP155	0.94
COL4A1	ITGAV	0.94
DDX58	PCBP2	0.94
DNAJC3	WFS1	0.94
FADD	IFIH1	0.94
IKBKB	FADD	0.94
ITGB3	RHOA	0.94
PI4K2A	PI4KA	0.94
RPL13A	EIF4H	0.94
RPL27	EIF4H	0.94
RPLP0	EXOSC3	0.94
SRC	RALA	0.94
AFP	LGALS1	0.939
NUP88	THOC1	0.939
PCBP2	DDX5	0.939
POLR2A	RXRA	0.939
RELA	PRKACA	0.939
RPL23A	EIF3A	0.939
RPL7A	EIF4H	0.939
TRIM25	RPS27A	0.939
EIF3A	RPL35	0.938
HCK	DOCK2	0.938
HCK	SRC	0.938
ITGB3	COL4A2	0.938
ITGB3	MFGE8	0.938
RAE1	THOC3	0.938
RAE1	THOC6	0.938
RPL23A	MRPS5	0.938
RPL24	PABPC1	0.938
RPS2	MPHOSPH10	0.938
UPF1	RPS2	0.938
BAD	AKT2	0.937
COL4A2	ITGAV	0.937
CTDP1	POLR2E	0.937
GTF2F1	ELOB	0.937
ITGB3	ITGB1	0.937
MRPS5	RPL35	0.937
NELFB	POLR2C	0.937
POLR2A	RBX1	0.937
RPL11	MRPS5	0.937
RPL23A	EIF4H	0.937
RPL36	EIF3A	0.937
RPS10	EIF4H	0.937
RPS15	MRPS5	0.937
RPS18	MRPS5	0.937
RPS21	EIF3D	0.937
TPR	AAAS	0.937
ELOC	RPS27A	0.936
FN1	LGALS1	0.936
ITGB3	COL1A1	0.936
NUP88	THOC2	0.936
PABPC1	RPL38	0.936
PABPC1	RPS27A	0.936
RPL29	EIF3A	0.936
RPL31	PABPC1	0.936
RPS15	POLR2C	0.936
SEC61G	RPLP2	0.936
UPF1	RPS13	0.936
COL4A2	ITGB5	0.935
CTDP1	POLR2I	0.935
DNAJC3	EIF2AK4	0.935
EXOSC4	RPL18A	0.935
GNB1	MAPK14	0.935
NGLY1	RPS27A	0.935
NUP214	NUP98	0.935
RAB5C	AP2M1	0.935
RELA	IFIH1	0.935
RPL38	EIF3G	0.935
RPL7A	EXOSC4	0.935
RPS15A	EIF4H	0.935
RPS27A	USP13	0.935
UPF1	RPS20	0.935
ITGAV	COL1A1	0.934
ITGB3	COL4A1	0.934
ITGB3	LAMC1	0.934
LARP4B	RPL31	0.934
NR3C1	MAPK14	0.934
RELA	TBK1	0.934
RPS18	POLR2C	0.934
SRC	NFKB1	0.934
THOC5	NUP155	0.934
ALYREF	RANBP2	0.933
DDX58	CHUK	0.933
EIF4H	RPL18A	0.933
EIF4H	RPL35	0.933
GTF2F1	NELFB	0.933
HNRNPUL1	DDX5	0.933
PCBP2	TRIM25	0.933
RPL13	MRPS5	0.933
RPL14	SRP72	0.933
RPLP0	EXOSC5	0.933
ALYREF	NUP43	0.932
ELOC	GTF2F1	0.932
EXOSC4	RRP9	0.932
POLR2A	CWC27	0.932
RANBP2	THOC2	0.932
RPL14	EIF4H	0.932
RPL31	EIF3A	0.932
RPS26	MRPS5	0.932
RPS27A	MIB1	0.932
UPF1	RPL13	0.932
UPF1	RPL23A	0.932
UPF1	RPL29	0.932
DDX58	NFKB1	0.931
EIF3A	RPLP2	0.931
IFIH1	NFKB1	0.931
IKBKB	DDX58	0.931
NUP88	NUP98	0.931
NUP88	THOC5	0.931
PPIH	PPIL3	0.931
RAE1	NUP43	0.931
RELA	RPS27A	0.931
RPL7	EIF4H	0.931
RPL7	EXOSC5	0.931
RPS2	POLR2C	0.931
RPS27A	ELOB	0.931
THOC5	TPR	0.931
TRIM14	PML	0.931
UPF1	RPL10A	0.931
UPF1	RPL27	0.931
UPF1	RPS4X	0.931
CDH2	MAPK14	0.93
CHMP7	CHMP6	0.93
CUL2	RPS27A	0.93
GTF2F2	DDX5	0.93
LAMC1	LGALS1	0.93
NUP35	THOC2	0.93
RAE1	AAAS	0.93
RAE1	NUP160	0.93
RAE1	NUP35	0.93
RPS21	EIF4H	0.93
RPS4X	EIF4H	0.93
RPSA	RRP9	0.93
SRP72	RPS16	0.93
UPF1	RPLP2	0.93
UPF1	RPS15A	0.93
VPS28	RPS27A	0.93
VPS37A	VPS4A	0.93
COL6A1	ITGAV	0.929
DEK	DDX21	0.929
FBN1	ITGAV	0.929
GTF2B	NR3C1	0.929
ITGB3	FBN1	0.929
PABPC1	RPS9	0.929
RPLP0	EXOSC4	0.929
RPS27A	RIPK1	0.929
SEC61G	RPLP1	0.929
UPF1	RPL13A	0.929
UPF1	RPL31	0.929
UPF1	RPS12	0.929
UPF1	RPS16	0.929
VPS37A	CHMP2B	0.929
ALYREF	DDX3X	0.928
ERC1	RELA	0.928
GTF2B	SMARCB1	0.928
NUP54	NUTF2	0.928
POLR2A	RPS27A	0.928
RPL5	EXOSC4	0.928
RPS17	PABPC1	0.928
UPF1	RPL14	0.928
UPF1	RPL7	0.928
UPF1	RPLP0	0.928
ALYREF	NUP107	0.927
CHUK	IFIH1	0.927
HCK	MAPK14	0.927
NUP210	NUTF2	0.927
OAS2	TRIM25	0.927
RPS2	RRP9	0.927
RPS25	MRPS5	0.927
RPS26	EIF4H	0.927
TPR	PML	0.927
UPF1	RPL18A	0.927
ARF6	AP2M1	0.926
COL18A1	ITGAV	0.926
GNB1	SRC	0.926
ITGB3	COL18A1	0.926
NUP37	RAE1	0.926
POLR2E	PPIH	0.926
RAE1	NUP210	0.926
RPLP0	EXOSC2	0.926
SYMPK	NUP85	0.926
TRIM25	FADD	0.926
ALYREF	HNRNPUL1	0.925
ALYREF	PPIH	0.925
COL1A2	ITGAV	0.925
CWC27	PPIH	0.925
NUP88	THOC3	0.925
PVR	SRC	0.925
RPL29	EIF4H	0.925
RPS27A	EIF3D	0.925
THOC5	NUP214	0.925
TRIM25	RIPK1	0.925
UPF1	RPS14	0.925
CHUK	TRIM25	0.924
EXOSC4	MPHOSPH10	0.924
IKBKB	IFIH1	0.924
NUP214	THOC3	0.924
NUP93	NEK9	0.924
POLR2B	DDX5	0.924
PPIL3	POLR2C	0.924
RPS17	EIF4H	0.924
RPS20	RRP9	0.924
RPS27A	NFKB1	0.924
SRC	ITGB5	0.924
SRP54	RPL10A	0.924
TRIM25	NFKB1	0.924
UPF1	RPS24	0.924
EXOSC2	RPLP2	0.923
LCN2	ARG1	0.923
NUP88	THOC6	0.923
POLR2A	NCOR1	0.923
RHOA	ITGAV	0.923
RPS10	UPF1	0.923
RPS4X	MRPS5	0.923
THOC2	NUP107	0.923
THOC2	NUP85	0.923
TRIM26	PML	0.923
COL18A1	CTSB	0.922
CTDP1	ATM	0.922
GTF2F1	SMARCB1	0.922
NUP214	SYMPK	0.922
POLR2A	HNRNPUL1	0.922
PPIE	PPIH	0.922
PPIE	PPIL3	0.922
RELA	GTF2F1	0.922
RPL24	EIF3A	0.922
RPL5	EIF4H	0.922
RPLP2	EXOSC4	0.922
RPS24	EIF4H	0.922
SYMPK	DDX5	0.922
THOC1	NUP107	0.922
TPR	THOC6	0.922
TRIM14	OAS2	0.922
UPF1	RPL17	0.922
UPF1	RPL5	0.922
UPF1	RPS21	0.922
CWC27	DDX5	0.921
EXOSC2	RPL4	0.921
EXOSC2	RPL7	0.921
EXOSC4	RPL13	0.921
NUP133	SYMPK	0.921
NUP88	ALYREF	0.921
POLR2A	ALYREF	0.921
RPL10A	EIF4H	0.921
RPL17	EIF4H	0.921
THOC2	NUP155	0.921
THOC3	NUP85	0.921
[truncated: 2,333 more rows]

## Sheet: Table S4-3
Supplementary Table S4-3. Detailed information about the proteins involved in the protein-protein interaction network (Fig. S9c).
Gene symbol	Function Module	log2 Fold Change (COVID-19/Control)
EIF2AK4	Viral translation	3.47821
EIF3A	Viral translation	1.18754
EIF3D	Viral translation	1.13413
EIF3G	Viral translation	1.13012
EIF4E2	Viral translation	2.20266
GIGYF2	Viral translation	3.75476
LARP4B	Viral translation	4.86234
MOV10	Viral translation	1.21153
NARS2	Viral translation	1.57515
PCBP2	Viral translation	1.04193
PCSK6	Viral translation	2.78438
PITRM1	Viral translation	0.779419
PLAT	Viral translation	Only Identified in COVID-19
PMPCB	Viral translation	0.862796
SEPSECS	Viral translation	0.809733
TARS2	Viral translation	1.94456
TRMT1	Viral translation	Only Identified in COVID-19
AAAS	Viral transcription	2.68086
CTDP1	Viral transcription	1.90158
DDX10	Viral transcription	Only Identified in COVID-19
ELOB	Viral transcription	0.537736
ELOC	Viral transcription	0.463738
FURIN	Viral transcription	7.10078
G3BP1	Viral transcription	1.72186
GTF2B	Viral transcription	1.75856
HCFC1	Viral transcription	1.44965
HPN	Viral transcription	2.36445
INTS4	Viral transcription	3.95508
LARP7	Viral transcription	0.738228
MON1B	Viral transcription	3.76279
NELFB	Viral transcription	1.7278
NUP107	Viral transcription	2.45393
NUP133	Viral transcription	1.68491
NUP155	Viral transcription	1.57326
NUP160	Viral transcription	2.17565
NUP188	Viral transcription	2.91197
NUP210	Viral transcription	2.42378
NUP214	Viral transcription	1.94806
NUP35	Viral transcription	1.553
NUP37	Viral transcription	1.97334
NUP43	Viral transcription	2.15699
NUP54	Viral transcription	2.52787
NUP62	Viral transcription	2.86618
NUP85	Viral transcription	1.44013
NUP88	Viral transcription	1.63383
NUP93	Viral transcription	1.71465
NUP98	Viral transcription	3.26282
POLR2A	Viral transcription	3.05112
POLR2B	Viral transcription	2.81157
POLR2C	Viral transcription	1.6389
POLR2E	Viral transcription	1.84047
POLR2I	Viral transcription	3.7446
PSIP1	Viral transcription	1.57394
RAE1	Viral transcription	2.11579
RANBP2	Viral transcription	2.07998
RBM28	Viral transcription	4.45758
RPL10A	Viral transcription	1.69456
RPL11	Viral transcription	1.34449
RPL12	Viral transcription	1.30301
RPL13	Viral transcription	1.77931
RPL13A	Viral transcription	2.48863
RPL14	Viral transcription	2.47437
RPL17	Viral transcription	1.43967
RPL18A	Viral transcription	1.57459
RPL23	Viral transcription	1.69157
RPL23A	Viral transcription	1.35207
RPL24	Viral transcription	1.70581
RPL27	Viral transcription	1.37022
RPL29	Viral transcription	2.77045
RPL31	Viral transcription	1.1465
RPL35	Viral transcription	1.99794
RPL36	Viral transcription	1.95366
RPL38	Viral transcription	2.06637
RPL4	Viral transcription	1.59592
RPL5	Viral transcription	1.39916
RPL7	Viral transcription	1.77614
RPL7A	Viral transcription	1.10316
RPLP0	Viral transcription	1.02073
RPLP1	Viral transcription	1.53906
RPLP2	Viral transcription	1.87944
RPS10	Viral transcription	1.33578
RPS12	Viral transcription	2.10609
RPS13	Viral transcription	1.30603
RPS14	Viral transcription	1.55626
RPS15	Viral transcription	1.23853
RPS16	Viral transcription	2.0237
RPS17	Viral transcription	1.16119
RPS18	Viral transcription	1.67177
RPS2	Viral transcription	1.34648
RPS20	Viral transcription	3.81628
RPS21	Viral transcription	3.09507
RPS24	Viral transcription	1.0454
RPS25	Viral transcription	2.14688
RPS26	Viral transcription	1.12884
RPS27A	Viral transcription	1.08432
RPS4X	Viral transcription	1.82615
RPS5	Viral transcription	1.01146
RPS9	Viral transcription	1.11758
TPR	Viral transcription	1.06008
TRIM14	Viral transcription	2.70887
CHMP2B	Viral release from host cell	1.78638
PC	Viral release from host cell	2.10774
PML	Viral release from host cell	1.29185
PPID	Viral release from host cell	2.15163
TRIM25	Viral release from host cell	1.72357
TRIM26	Viral release from host cell	3.23383
TRIM32	Viral release from host cell	1.05297
TSG101	Viral release from host cell	3.00996
VPS4A	Viral release from host cell	1.35181
VPS4B	Viral release from host cell	1.39214
ALYREF	Viral mRNA export from host cell nucleus	1.41266
THOC1	Viral mRNA export from host cell nucleus	2.8531
THOC2	Viral mRNA export from host cell nucleus	2.11901
THOC3	Viral mRNA export from host cell nucleus	2.50972
THOC5	Viral mRNA export from host cell nucleus	3.59575
THOC6	Viral mRNA export from host cell nucleus	3.23152
ATG16L1	Viral genome replication	3.00007
DDX3X	Viral genome replication	2.51681
DDX5	Viral genome replication	2.53817
DEK	Viral genome replication	1.35121
LAMTOR5	Viral genome replication	1.25315
LARP1	Viral genome replication	1.10602
LTF	Viral genome replication	1.72451
NFIA	Viral genome replication	1.4765
PABPC1	Viral genome replication	1.88964
PARP10	Viral genome replication	3.00282
PI4KA	Viral genome replication	2.3762
PKN2	Viral genome replication	1.59898
PPIB	Viral genome replication	1.4714
PPIE	Viral genome replication	3.69536
PPIH	Viral genome replication	2.45308
PROX1	Viral genome replication	3.64138
RAB29	Viral genome replication	3.16539
SMARCB1	Viral genome replication	1.77748
SRPK1	Viral genome replication	3.61623
SRPK2	Viral genome replication	2.2637
STAU1	Viral genome replication	2.02386
STOM	Viral genome replication	1.06729
SUPT5H	Viral genome replication	2.09667
XRCC5	Viral genome replication	1.01857
XRCC6	Viral genome replication	1.10684
YTHDC2	Viral genome replication	2.63788
ZC3HAV1	Viral genome replication	2.02106
ICAM1	Viral entry into host	2.32372
PVR	Viral entry into host	2.09882
ANPEP	Viral entry into host	1.05675
APCS	Viral entry into host	4.06566
CAV1	Viral entry into host	2.10666
CTSB	Viral entry into host	1.18974
DPP4	Viral entry into host	3.41156
DYNLT1	Viral entry into host	1.34729
GSN	Viral entry into host	1.41105
ITGAV	Viral entry into host	1.62208
ITGB3	Viral entry into host	2.1685
ITGB5	Viral entry into host	1.12994
LDLR	Viral entry into host	4.31677
LGALS1	Viral entry into host	1.39093
LGALS9	Viral entry into host	1.19552
NCAM1	Viral entry into host	2.57716
RPSA	Viral entry into host	1.39474
SNX3	Viral entry into host	1.1857
UVRAG	Viral entry into host	3.29987
VPS18	Viral entry into host	2.15863
CHMP1A	Viral budding	1.68439
CHMP4A	Viral budding	1.31455
CHMP6	Viral budding	1.06591
CHMP7	Viral budding	1.38756
LRSAM1	Viral budding	2.0928
VPS28	Viral budding	2.88953
VPS37A	Viral budding	3.76504
ARG1	Urea cycle	-0.540815
ASL	Urea cycle	-1.6396
ASS1	Urea cycle	-0.845983
CPS1	Urea cycle	0.806205
OTC	Urea cycle	-0.523671
ABCA1	Transport	3.27809
ABCB1	Transport	-1.32143
ABCB6	Transport	2.05875
ABCB7	Transport	2.04325
ABCC1	Transport	Only Identified in COVID-19
ABCC2	Transport	1.13769
ABCC3	Transport	3.05113
ABCC6	Transport	0.894915
ACADM	Transport	-0.199148
ACSL3	Transport	1.73667
ADAM9	Transport	Only Identified in COVID-19
AKAP8	Transport	0.333502
AKAP8L	Transport	1.66843
AP2A2	Transport	0.687178
AP3B1	Transport	2.40974
ARF6	Transport	0.594152
ATP1A1	Transport	1.21695
ATP6AP1	Transport	1.88705
ATP6V1A	Transport	1.86882
CHMP2A	Transport	-1.33451
CSNK2A2	Transport	0.804083
DNAJC19	Transport	1.80727
ERC1	Transport	1.79968
ERLEC1	Transport	0.706265
FCGRT	Transport	-1.23742
FYCO1	Transport	0.633431
G3BP2	Transport	1.48635
GCC2	Transport	3.81076
GOLGA2	Transport	2.20284
GOLGA7	Transport	2.42937
GOLGB1	Transport	2.06849
GORASP1	Transport	3.54734
GRPEL1	Transport	1.85577
HMOX1	Transport	1.00309
HOOK1	Transport	2.40837
HYOU1	Transport	1.73214
NDUFAF2	Transport	-2.66672
NMT2	Transport	2.81667
NPC2	Transport	0.198119
NUP58	Transport	-0.855965
NUTF2	Transport	-2.05082
OS9	Transport	1.02873
PCNT	Transport	Only Identified in COVID-19
POLA2	Transport	Only Identified in COVID-19
PPT1	Transport	1.86128
PRKACA	Transport	-0.205249
PSMD8	Transport	1.57249
RAB10	Transport	-1.64172
RAB14	Transport	-0.928104
RAB18	Transport	0.626618
RAB1A	Transport	0.350405
RAB2A	Transport	-0.285831
RAB5C	Transport	1.28228
RAB7A	Transport	0.402538
RAB8A	Transport	-1.04338
RDX	Transport	-1.92349
RHOA	Transport	-0.294023
SEC16A	Transport	2.1973
SEC23A	Transport	1.5105
SEC23B	Transport	1.16491
SEC24A	Transport	2.22466
SEC24B	Transport	1.69554
SEC24C	Transport	1.98449
SEC24D	Transport	1.45212
SEC31A	Transport	1.5076
SEC61G	Transport	1.66309
SELENOS	Transport	Only Identified in COVID-19
SIL1	Transport	1.62659
SLC12A4	Transport	3.44807
SLC12A7	Transport	4.32123
SLC15A4	Transport	1.63135
SLC27A2	Transport	-0.413175
SLC27A4	Transport	2.60016
SLC29A1	Transport	-1.70717
SLC2A13	Transport	1.7763
SLC35B2	Transport	3.41057
SLC38A4	Transport	-5.1244
SLC44A2	Transport	1.9672
SLC4A1	Transport	1.15275
SLC9A3R1	Transport	-1.74872
SRP19	Transport	0.291009
SRP54	Transport	0.519704
SRP72	Transport	1.14446
STOML2	Transport	1.96189
SUN2	Transport	2.69242
TAP2	Transport	1.74528
TIMM10	Transport	3.63991
TIMM10B	Transport	Only Identified in COVID-19
TIMM8B	Transport	-1.83849
TIMM9	Transport	2.72297
TNPO1	Transport	1.3145
TOMM70	Transport	1.51594
TOR1A	Transport	1.95968
UPF1	Transport	1.91459
VPS11	Transport	4.83581
VPS39	Transport	3.87394
WASHC4	Transport	1.40082
ABCF3	Response to virus	1.94636
ACTA2	Response to virus	1.06559
AIMP1	Response to virus	1.38235
AP2M1	Response to virus	1.0735
AZU1	Response to virus	2.64911
BAD	Response to virus	1.41414
BANF1	Response to virus	2.65865
C1QBP	Response to virus	1.13525
CDK6	Response to virus	2.61636
CHUK	Response to virus	3.91559
CLU	Response to virus	1.51393
DDX1	Response to virus	1.07697
DDX21	Response to virus	3.95466
DDX41	Response to virus	2.0056
DDX58	Response to virus	1.16305
DEFA3	Response to virus	5.95308
DHX36	Response to virus	1.71212
DNAJC3	Response to virus	2.45955
DOCK2	Response to virus	1.09499
ELMO1	Response to virus	1.84455
ELMOD2	Response to virus	1.19237
EXOSC4	Response to virus	1.88754
FADD	Response to virus	5.97739
GPAM	Response to virus	1.60796
GTF2F1	Response to virus	1.86284
HCK	Response to virus	1.09567
HNRNPUL1	Response to virus	1.00285
HSPB1	Response to virus	1.01664
IFIH1	Response to virus	2.10288
IFIT5	Response to virus	1.3468
IKBKB	Response to virus	5.12064
IKBKG	Response to virus	5.24735
LCN2	Response to virus	1.62577
LSM14A	Response to virus	3.44372
MAPK14	Response to virus	2.81569
MYD88	Response to virus	2.22457
NLRX1	Response to virus	2.42213
OAS2	Response to virus	1.08373
PACS1	Response to virus	2.41402
PRKRA	Response to virus	2.2137
PTPRC	Response to virus	1.94943
RELA	Response to virus	1.11516
RPS15A	Response to virus	1.36001
SRC	Response to virus	2.68561
STAT2	Response to virus	1.0523
TBK1	Response to virus	3.35024
TLR3	Response to virus	1.01111
TRIM56	Response to virus	1.63808
UNC13D	Response to virus	1.5431
CDK5RAP2	Protein localization	Only Identified in COVID-19
EXOSC2	Protein localization	0.751954
EXOSC3	Protein localization	2.29537
FBLN5	Protein localization	1.43029
FBN1	Protein localization	0.222048
GPAA1	Protein localization	Only Identified in COVID-19
MARK2	Protein localization	Only Identified in COVID-19
SCARB1	Protein localization	0.120962
SIGMAR1	Protein localization	-0.680879
AASS	Protein assembly	0.0187126
AATF	Protein assembly	4.20208
AKAP9	Protein assembly	3.08848
ATE1	Protein assembly	-1.74381
BRD4	Protein assembly	-0.851883
CSDE1	Protein assembly	1.94005
CSNK2B	Protein assembly	1.30602
CUL2	Protein assembly	-1.30981
CWC27	Protein assembly	Only Identified in COVID-19
DNMT1	Protein assembly	Only Identified in COVID-19
DPH5	Protein assembly	-2.62215
ECSIT	Protein assembly	5.03103
EDEM3	Protein assembly	3.71594
EIF4H	Protein assembly	1.62445
ERO1B	Protein assembly	-0.908081
ERP44	Protein assembly	0.723182
EXOSC5	Protein assembly	3.20634
EXOSC8	Protein assembly	2.65865
FAM98A	Protein assembly	3.24461
FKBP10	Protein assembly	Only Identified in COVID-19
FKBP15	Protein assembly	0.608864
GNB1	Protein assembly	0.800152
GTF2F2	Protein assembly	Only Identified in COVID-19
HDAC2	Protein assembly	0.891361
HECTD1	Protein assembly	0.789228
IDE	Protein assembly	0.193261
IMPDH2	Protein assembly	2.18694
MDN1	Protein assembly	-2.66163
MIB1	Protein assembly	Only Identified in COVID-19
MOGS	Protein assembly	0.613966
MPHOSPH10	Protein assembly	Only Identified in COVID-19
MRPS27	Protein assembly	0.875192
MRPS5	Protein assembly	0.895106
MYCBP2	Protein assembly	3.87633
NGDN	Protein assembly	Only Identified in COVID-19
NGLY1	Protein assembly	1.8873
PABPC4	Protein assembly	2.20797
PPIL3	Protein assembly	0.863033
PTBP2	Protein assembly	Only Identified in COVID-19
QSOX2	Protein assembly	Only Identified in COVID-19
RAP1GDS1	Protein assembly	0.0455999
RBX1	Protein assembly	-0.102069
RIPK1	Protein assembly	3.03597
RRP9	Protein assembly	3.4407
SIRT5	Protein assembly	0.459507
TBCA	Protein assembly	-1.91338
TLE1	Protein assembly	Only Identified in COVID-19
TUBGCP2	Protein assembly	2.21194
TUBGCP3	Protein assembly	3.66153
TYSND1	Protein assembly	2.99647
UBAP2	Protein assembly	Only Identified in COVID-19
UBAP2L	Protein assembly	2.42136
USP13	Protein assembly	Only Identified in COVID-19
WFS1	Protein assembly	Only Identified in COVID-19
FAM8A1	Other functions	1.66535
GGH	Other functions	0.386711
HSBP1	Other functions	1.30932
MARK3	Other functions	2.35341
MEPCE	Other functions	-0.666527
NOL10	Other functions	Only Identified in COVID-19
ZC3H18	Other functions	-0.487995
CDH1	MET	1.42884
DLG1	MET	-0.749922
DSP	MET	4.3457
OCLN	MET	-0.18526
SCRIB	MET	1.15086
SYMPK	MET	2.31516
TJP1	MET	0.793497
TJP2	MET	1.90437
ANO6	Membrane organization	1.70836
BAG5	Membrane organization	2.28402
ITGB1	Membrane organization	0.772315
MFGE8	Membrane organization	Only Identified in COVID-19
NEK9	Membrane organization	1.11306
PDZD11	Membrane organization	2.03482
RALA	Membrane organization	0.743462
REEP5	Membrane organization	-0.131344
RTN4	Membrane organization	-0.473815
TOR1AIP1	Membrane organization	1.63935
AFP	Liver specific proteins	Only Identified in Normal
GPT	Liver specific proteins	-1.96328
GPT2	Liver specific proteins	0.517462
HNF1A	Liver specific proteins	-1.16874
HNF4A	Liver specific proteins	1.19656
KRT18	Liver specific proteins	0.662797
TF	Liver specific proteins	-1.43006
AASDHPPT	Lipid metabolism	-2.51066
ABCD1	Lipid metabolism	3.26471
ACACB	Lipid metabolism	1.2305
ACSS1	Lipid metabolism	4.14472
AGK	Lipid metabolism	2.23034
AGPAT5	Lipid metabolism	3.76041
AGPS	Lipid metabolism	1.17774
AKR1B1	Lipid metabolism	-3.05431
ALG5	Lipid metabolism	1.06934
ALG8	Lipid metabolism	-0.293068
ALOX5	Lipid metabolism	3.05955
APOA1	Lipid metabolism	-1.51555
APOA4	Lipid metabolism	3.33538
ATM	Lipid metabolism	3.3401
BAAT	Lipid metabolism	-2.3748
CD74	Lipid metabolism	-2.28213
CNBP	Lipid metabolism	-1.9413
CPT2	Lipid metabolism	1.50054
CYB5R3	Lipid metabolism	1.60248
CYP3A4	Lipid metabolism	-2.73331
DECR2	Lipid metabolism	2.00143
ECH1	Lipid metabolism	1.10652
ETFA	Lipid metabolism	0.891581
FDPS	Lipid metabolism	-1.88278
GBA	Lipid metabolism	2.72208
GLA	Lipid metabolism	1.00788
INPPL1	Lipid metabolism	2.53344
IRS2	Lipid metabolism	3.19268
LIAS	Lipid metabolism	4.26182
LTA4H	Lipid metabolism	-2.34791
NEU1	Lipid metabolism	2.10674
NFKB1	Lipid metabolism	2.48298
NUDT19	Lipid metabolism	5.61415
PCK1	Lipid metabolism	2.35373
PDK4	Lipid metabolism	-3.98641
PI4K2A	Lipid metabolism	2.75577
PIGO	Lipid metabolism	0.830383
PIK3C2A	Lipid metabolism	3.14499
PIK3R4	Lipid metabolism	2.43584
PISD	Lipid metabolism	2.95439
PLD3	Lipid metabolism	-0.456527
PLSCR1	Lipid metabolism	-3.05244
PNPLA8	Lipid metabolism	3.40913
PRKAR2B	Lipid metabolism	0.354682
PRKCD	Lipid metabolism	2.34721
PTDSS2	Lipid metabolism	-3.38067
PTGES2	Lipid metabolism	1.97522
PTGIS	Lipid metabolism	2.36767
SCAP	Lipid metabolism	0.456084
SOD1	Lipid metabolism	-1.93712
SORBS1	Lipid metabolism	2.97625
TBXAS1	Lipid metabolism	2.7382
TMEM97	Lipid metabolism	-0.379956
ACOT8	Energy metabolism	2.66755
AKT2	Energy metabolism	1.29393
ALDOA	Energy metabolism	-1.00072
ALG11	Energy metabolism	0.400638
CPT1A	Energy metabolism	1.50536
ENO3	Energy metabolism	-2.01636
FBP1	Energy metabolism	-1.17197
FBP2	Energy metabolism	-1.13204
G6PC	Energy metabolism	-3.19007
GOT1	Energy metabolism	-1.64557
GPI	Energy metabolism	-1.11231
IRS1	Energy metabolism	3.4077
LONP2	Energy metabolism	3.66661
MDH1	Energy metabolism	-2.2046
NCOR1	Energy metabolism	-2.37852
PEX13	Energy metabolism	1.96111
PGK1	Energy metabolism	-1.12434
PGM1	Energy metabolism	-2.03356
PKLR	Energy metabolism	-2.8335
PLOD2	Energy metabolism	0.376019
PRKAR2A	Energy metabolism	-0.339029
SCCPDH	Energy metabolism	1.25827
SPART	Energy metabolism	-0.748448
TPI1	Energy metabolism	-1.52501
CDH2	EMT	1.48939
COL18A1	EMT	1.71976
COL1A1	EMT	4.55587
COL1A2	EMT	5.00302
COL4A1	EMT	1.76091
COL4A2	EMT	3.71023
COL6A1	EMT	4.31715
COL6A2	EMT	4.55926
FN1	EMT	1.82068
ITGA5	EMT	0.0796942
LAMA5	EMT	3.08016
LAMB2	EMT	3.07705
LAMC1	EMT	2.94748
VIM	EMT	0.056476
AHR	Drug metabolism	Only Identified in COVID-19
CXADR	Drug metabolism	0.0830303
CYP2A6	Drug metabolism	-0.168586
CYP2B6	Drug metabolism	0.24866
INPP5D	Drug metabolism	-1.96682
MGST1	Drug metabolism	1.16403
NNMT	Drug metabolism	0.326913
NR3C1	Drug metabolism	0.667502
RXRA	Drug metabolism	2.21199
RXRB	Drug metabolism	Only Identified in COVID-19
UGT2B7	Drug metabolism	-0.611848
