# Supplementary material for: Pathological features of COVID-19-associated liver injury—a preliminary proteomics report based on clinical samples
Source: Signal Transduct Target Ther. 2021 Jan 8;6:9. doi: 10.1038/s41392-020-00406-1 (PMC7791959; doi:10.1038/s41392-020-00406-1)
Supplement: Supplementary file 5 — Supplementary Table S5 [file 41392_2020_406_MOESM5_ESM.xlsx]

## Sheet: Table S5
Supplementary Table S5. Detailed scoring table for potential therapeutic targets in liver treatment of the patients diagnosed with COVID-19.
Rank	Gene symbol	Protein Intensity	Fold Change (Proteome)	Fold Change (PhosphoProteome)	p-value (Proteome)	SARS-CoV-2 reported PPIs	Transporter interaction	Liver function interaction	Virus related biological process	A	B	C	D
1	RPL13A	A	B	A	A	D	A	A	B	5	2	0	1
2	RPSA	A	C	A	A	D	A	B	A	5	1	1	1
3	LGALS1	A	C	A	A	D	B	A	A	5	1	1	1
4	RPS4X	A	B	A	A	D	A	B	B	4	3	0	1
5	RPL14	A	B	A	A	D	A	C	B	4	2	1	1
6	RPL10A	A	C	A	A	D	A	B	B	4	2	1	1
7	RPL5	A	C	A	A	D	A	B	B	4	2	1	1
8	RPS20	A	A	D	A	D	A	B	B	4	2	0	2
9	RPS27A	A	D	A	B	D	A	A	B	4	2	0	2
10	RPL38	A	B	A	A	D	A	D	B	4	2	0	2
11	RPS5	A	D	A	A	D	A	B	B	4	2	0	2
12	RPS2	A	D	A	A	D	A	B	B	4	2	0	2
13	RPL11	A	D	A	A	D	A	B	B	4	2	0	2
14	DDX5	B	A	A	A	D	A	B	D	4	2	0	2
15	ICAM1	B	B	D	A	D	A	A	A	4	2	0	2
16	POLR2A	D	A	A	A	D	B	A	B	4	2	0	2
17	RPL23	A	C	A	A	D	A	C	B	4	1	2	1
18	RPL18A	A	C	A	A	D	A	C	B	4	1	2	1
19	ITGAV	C	C	A	A	D	A	B	A	4	1	2	1
20	HSPB1	A	D	A	A	D	B	A	C	4	1	1	2
21	MAPK14	B	A	D	A	D	A	A	C	4	1	1	2
22	RPLP0	A	D	D	A	D	A	A	B	4	1	0	3
23	RPS13	A	D	D	A	D	A	A	B	4	1	0	3
24	RPS21	A	A	D	A	D	A	D	B	4	1	0	3
25	RELA	C	D	A	A	D	A	A	C	4	0	2	2
26	DPP4	C	A	D	A	D	C	A	A	4	0	2	2
27	CHUK	D	A	A	A	D	C	A	C	4	0	2	2
28	LDLR	D	A	D	C	D	A	A	A	4	0	1	3
29	DDX3X	B	A	A	A	D	B	B	B	3	4	0	1
30	RPS18	A	C	A	B	D	A	B	B	3	3	1	1
31	GSN	B	C	A	B	D	A	B	A	3	3	1	1
32	AP2M1	B	D	A	A	B	A	B	C	3	3	1	1
33	NUP214	C	B	A	A	B	A	D	B	3	3	1	1
34	RPL36	A	B	D	A	B	A	D	B	3	3	0	2
35	RPS25	A	B	A	B	D	A	D	B	3	3	0	2
36	CTSB	A	D	B	A	D	B	B	A	3	3	0	2
37	RPLP1	A	C	A	B	D	A	C	B	3	2	2	1
38	RPS14	A	C	A	B	D	A	C	B	3	2	2	1
39	TRIM25	B	C	A	A	D	B	C	A	3	2	2	1
40	ABCF3	C	B	A	A	D	A	B	C	3	2	2	1
41	POLR2E	C	B	A	A	D	C	A	B	3	2	2	1
42	RPLP2	A	B	D	A	D	A	C	B	3	2	1	2
43	RPS12	A	B	D	A	D	A	C	B	3	2	1	2
44	RPL4	A	C	D	A	D	A	B	B	3	2	1	2
45	RPS16	A	B	D	A	D	A	C	B	3	2	1	2
46	RPL31	A	D	A	C	D	A	B	B	3	2	1	2
47	STOM	A	D	D	B	A	A	C	B	3	2	1	2
48	CAV1	B	B	D	C	D	A	A	A	3	2	1	2
49	VPS28	B	A	A	A	D	B	D	C	3	2	1	2
50	IKBKG	B	A	D	A	D	B	A	C	3	2	1	2
51	NUP54	C	A	D	A	B	A	D	B	3	2	1	2
52	NUP98	C	A	D	A	B	A	D	B	3	2	1	2
53	RANBP2	D	B	A	A	D	A	C	B	3	2	1	2
54	APCS	A	A	D	B	D	D	B	A	3	2	0	3
55	RPL29	A	A	D	B	D	A	D	B	3	2	0	3
56	RPL12	A	D	D	A	D	A	B	B	3	2	0	3
57	RPS26	A	D	A	B	D	A	D	B	3	2	0	3
58	RPS9	A	D	D	A	D	A	B	B	3	2	0	3
59	AZU1	B	A	A	C	D	C	A	C	3	1	3	1
60	RPL7	A	C	D	A	D	A	C	B	3	1	2	2
61	RPL13	A	C	D	A	D	A	C	B	3	1	2	2
62	RPS15A	A	C	D	A	D	A	C	B	3	1	2	2
63	TSG101	B	A	D	A	D	A	C	C	3	1	2	2
64	NUP93	C	C	A	A	D	A	D	B	3	1	2	2
65	PC	A	B	D	A	D	D	A	C	3	1	1	3
66	POLR2I	C	A	D	A	D	D	A	B	3	1	1	3
67	PVR	C	B	D	A	A	D	D	A	3	1	1	3
68	POLR2B	C	A	D	A	D	D	A	B	3	1	1	3
69	TRIM26	C	A	D	A	D	D	C	A	3	0	2	3
70	LSM14A	D	A	A	A	D	C	D	C	3	0	2	3
71	DEFA3	A	A	D	A	D	D	D	C	3	0	1	4
72	SRC	D	A	D	D	D	A	A	C	3	0	1	4
73	NCAM1	D	A	D	D	D	D	A	A	3	0	0	5
74	PABPC1	B	B	A	A	B	B	B	B	2	6	0	0
75	RPL27	A	C	B	B	D	A	B	B	2	4	1	1
76	PCBP2	B	D	A	A	D	B	B	B	2	4	0	2
77	NUP62	B	A	D	A	B	B	D	B	2	4	0	2
78	NUP210	C	B	D	A	A	B	C	B	2	3	2	1
79	TBK1	C	A	D	A	B	B	B	C	2	3	2	1
80	RPL35	A	B	D	B	D	A	C	B	2	3	1	2
81	DNAJC3	B	B	D	B	D	A	A	C	2	3	1	2
82	PI4KA	D	B	D	A	D	B	A	B	2	3	0	3
83	PROX1	D	A	A	B	D	D	B	B	2	3	0	3
84	RPL23A	A	C	D	B	D	A	C	B	2	2	2	2
85	RPL17	A	C	D	B	D	A	C	B	2	2	2	2
86	RPS15	A	D	C	C	D	A	B	B	2	2	2	2
87	RPL24	B	C	D	A	D	A	C	B	2	2	2	2
88	CLU	B	C	A	D	D	B	A	C	2	2	2	2
89	XRCC6	B	D	A	A	D	C	B	C	2	2	2	2
90	VPS4B	B	C	A	A	D	B	D	C	2	2	2	2
91	RAB29	C	A	B	C	D	A	D	B	2	2	2	2
92	RPS17	A	D	D	B	D	A	C	B	2	2	1	3
93	RPL7A	A	D	D	B	D	A	C	B	2	2	1	3
94	C1QBP	A	D	D	A	D	B	B	C	2	2	1	3
95	ANPEP	B	D	D	A	D	C	B	A	2	2	1	3
96	EIF3D	B	D	A	A	D	C	D	B	2	2	1	3
97	FURIN	C	A	A	D	D	B	D	B	2	2	1	3
98	ITGB3	C	B	D	D	D	A	B	A	2	2	1	3
99	NUP133	D	C	A	A	D	B	D	B	2	2	1	3
100	SRPK1	D	A	A	B	D	C	D	B	2	2	1	3
101	RPS10	A	D	D	B	D	A	D	B	2	2	0	4
102	RPS24	B	D	D	A	D	A	D	B	2	2	0	4
103	NUP107	D	B	D	A	D	A	D	B	2	2	0	4
104	MON1B	D	A	D	B	D	A	D	B	2	2	0	4
105	VPS37A	C	A	D	A	D	B	C	C	2	1	3	2
106	PRKRA	C	B	A	A	D	C	D	C	2	1	3	2
107	THOC6	C	A	A	B	D	D	D	C	2	1	2	3
108	NUP155	C	C	D	A	D	A	D	B	2	1	2	3
109	IKBKB	D	A	D	B	D	C	A	C	2	1	2	3
110	UVRAG	D	A	D	C	D	B	C	A	2	1	2	3
111	UNC13D	D	C	A	D	D	B	A	C	2	1	2	3
112	BANF1	B	A	D	A	D	D	D	C	2	1	1	4
113	VPS18	D	B	D	D	D	A	C	A	2	1	1	4
114	PARP10	D	A	D	A	D	D	D	B	2	1	0	5
115	IFIT5	C	D	A	A	D	D	C	C	2	0	3	3
116	CDK6	D	A	A	C	D	D	C	C	2	0	3	3
117	ITGB5	D	D	A	D	D	C	C	A	2	0	2	4
118	RAE1	B	B	D	A	B	B	B	B	1	6	0	1
119	FADD	B	A	B	B	D	C	B	C	1	4	2	1
120	PPIB	A	C	D	B	D	B	B	B	1	4	1	2
121	EIF3G	B	D	B	A	D	B	C	B	1	4	1	2
122	ZC3HAV1	B	B	D	A	D	B	C	B	1	4	1	2
123	TPR	B	D	B	B	D	A	C	B	1	4	1	2
124	NUP43	C	B	B	A	D	B	D	B	1	4	1	2
125	NUP88	C	C	A	C	B	B	D	B	1	3	3	1
126	DDX21	B	A	D	B	B	D	C	C	1	3	2	2
127	GPAM	B	C	D	B	D	B	A	C	1	3	2	2
128	PPID	C	B	D	A	D	C	B	B	1	3	2	2
129	POLR2C	C	C	D	B	D	B	A	B	1	3	2	2
130	NUP35	C	C	A	B	D	B	D	B	1	3	2	2
131	DDX1	B	D	D	A	D	B	B	C	1	3	1	3
132	EIF3A	B	D	D	A	D	B	C	B	1	3	1	3
133	CTDP1	D	B	A	D	D	B	C	B	1	3	1	3
134	SNX3	B	D	D	B	D	B	D	A	1	3	0	4
135	PTPRC	B	B	C	D	D	C	A	C	1	2	3	2
136	MYD88	C	B	D	B	D	C	A	C	1	2	3	2
137	NLRX1	C	B	C	A	B	D	D	C	1	2	3	2
138	PPIE	D	A	C	B	D	C	C	B	1	2	3	2
139	LTF	B	C	D	D	D	C	A	B	1	2	2	3
140	DYNLT1	B	D	D	B	D	C	C	A	1	2	2	3
141	ATG16L1	D	A	D	D	D	C	B	B	1	2	1	4
142	YTHDC2	D	A	D	B	D	C	D	B	1	2	1	4
143	NUP188	D	A	D	B	D	C	D	B	1	2	1	4
144	EIF2AK4	D	A	D	D	D	D	B	B	1	2	0	5
145	LRSAM1	C	B	D	A	D	C	C	C	1	1	4	2
146	NMT2	C	A	D	B	D	C	C	C	1	1	4	2
147	PML	C	D	D	B	D	D	A	C	1	1	2	4
148	DDX58	C	D	A	D	D	D	B	C	1	1	2	4
149	AAAS	C	A	D	D	D	C	D	B	1	1	2	4
150	THOC5	D	A	D	B	D	C	D	C	1	1	2	4
151	CHMP4A	B	D	D	D	D	A	D	C	1	1	1	5
152	ELMOD2	B	D	D	A	D	D	D	C	1	1	1	5
153	NUP85	D	C	D	D	D	A	D	B	1	1	1	5
154	THOC1	D	A	D	B	D	D	D	C	1	1	1	5
155	GTF2B	D	C	D	D	D	D	A	B	1	1	1	5
156	TRIM14	D	A	D	D	D	D	D	B	1	1	0	6
157	CHMP1A	C	C	A	D	D	C	D	C	1	0	4	3
158	STAT2	C	D	A	C	D	D	D	C	1	0	3	4
159	TRIM56	C	C	A	D	D	D	D	C	1	0	3	4
160	BAD	D	C	D	D	D	C	A	C	1	0	3	4
161	LGALS9	C	D	D	D	D	C	D	A	1	0	2	5
162	THOC3	D	A	D	C	D	D	D	C	1	0	2	5
163	HCK	D	D	D	D	D	D	A	C	1	0	1	6
164	STAU1	B	B	D	B	D	C	B	B	0	5	1	2
165	NUP160	C	B	B	B	D	B	D	B	0	5	1	2
166	DEK	C	C	B	B	D	B	C	B	0	4	3	1
167	LAMTOR5	B	D	D	B	D	B	C	B	0	4	1	3
168	PPIH	C	B	D	B	D	D	B	B	0	4	1	3
169	NUP37	C	B	D	B	D	B	D	B	0	4	1	3
170	AIMP1	B	C	D	B	D	B	C	C	0	3	3	2
171	ALYREF	B	C	D	B	D	B	C	C	0	3	3	2
172	CHMP6	B	D	B	B	D	C	C	C	0	3	3	2
173	ELMO1	C	B	D	B	D	B	C	C	0	3	3	2
174	CHMP2B	C	B	B	D	D	B	C	C	0	3	3	2
175	ACTA2	B	D	B	D	D	C	B	C	0	3	2	3
176	SUPT5H	D	B	D	B	D	C	C	B	0	3	2	3
177	SMARCB1	D	C	D	B	D	C	B	B	0	3	2	3
178	HPN	B	B	D	C	D	D	D	B	0	3	1	4
179	LARP1	C	D	D	B	B	D	D	B	0	3	1	4
180	PACS1	D	B	D	B	D	B	D	C	0	3	1	4
181	SRPK2	D	B	D	D	D	B	D	B	0	3	0	5
182	GTF2F1	D	B	D	D	D	D	B	B	0	3	0	5
183	EXOSC4	C	B	C	C	D	B	C	C	0	2	5	1
184	LCN2	B	C	D	D	D	C	B	C	0	2	3	3
185	NFIA	C	C	D	B	D	D	C	B	0	2	3	3
186	THOC2	D	B	C	B	D	C	D	C	0	2	3	3
187	IFIH1	D	B	D	D	D	D	B	C	0	2	1	5
188	XRCC5	B	D	D	C	D	C	C	C	0	1	4	3
189	HNRNPUL1	B	D	D	C	D	C	C	C	0	1	4	3
190	VPS4A	C	C	D	C	D	B	D	C	0	1	4	3
191	PKN2	D	C	C	C	D	C	D	B	0	1	4	3
192	DOCK2	D	D	C	D	D	C	B	C	0	1	3	4
193	NELFB	D	C	D	D	D	C	C	B	0	1	3	4
194	DDX41	D	B	D	D	D	C	C	C	0	1	3	4
195	OAS2	B	D	D	D	D	D	C	C	0	1	2	5
196	PSIP1	D	C	D	B	D	D	D	C	0	1	2	5
197	TLR3	D	D	D	D	D	D	B	C	0	1	1	6
198	TRIM32	D	D	D	D	D	D	C	B	0	1	1	6
199	TAP2	C	C	D	C	D	C	D	C	0	0	5	3
200	HCFC1	C	C	D	C	D	C	D	C	0	0	5	3
201	CHMP7	D	C	C	D	D	C	D	C	0	0	4	4
202	DHX36	D	C	D	C	D	D	D	C	0	0	3	5

## Sheet: Description
Terms	Description	A	B	C	D	Note
Protein Intensity	Average Intensity of protein expressed in COVID-19 liver sample	Rank: 1~51	Rank: 52~101	Rank: 102~152	Rank: 153~202	All involved proteins are arranged according to the average intensity of expression intensity (from high to low)
Fold Change (Proteome)	log2COVID-19/Control of protein	Rank: 1~51	Rank: 52~101	Rank: 102~152	Rank: 153~202	All involved proteins are arranged according to the ratio of COVID-19/Control (from high to low)
Fold Change (PhosphoProteome)	log2COVID-19/Control of phosphorylation site	FC>2, or the phosphorylation sites are unique identified in COVID-19 samples	2≥FC>1	1≥FC>0	The phosphorylation sites are unique identified in normal samples, or no phosphorylation site is identified in all samples.	--
Pvalue (Proteome)	Benjamini-Hochberg adjusted p-value of protein in proteome profile dataset	p<0.01	0.05>p>0.01	0.10>p>0.05	p>0.1	--
SARS-CoV-2 reported PPIs	The protein that reported has interactions with SARS-CoV-2 proteins by Gordon et al. (Nature 2020).	Strong candidates and Secondary candidates	No strong evidence	--	No reported interactions with SARS-CoV-2 proteins	--
Transporter interaction	The number of interacted transporters	>3	2~3	1	0	The transporters refer to proteins involved in the transport module in Fig. S9c.
Liver function interaction	The number of interacted liver function related proteins	>3	2~3	1	0	The liver function related proteins including the proteins involved in lipid metabolism, energy metabolism, drug metabolism, urea cycle and liver specific proteins modules in Fig. S9c.
Virus related biological process	Virus related biological process that the proteins are involved.	Viral entry into host cell	Viral gene expression; viral genome; replication; viral transcription; viral translation	Viral latency; establishment of integrated proviral latency; viral budding; viral budding via host ESCRT complex; viral release from host cell; transport of virus; intracellular transport of virus; response to virus.	Positive regulation of viral transcription; positive regulation of viral genome replication; regulation of viral genome replication; regulation of viral transcription; viral mRNA export from host cell nucleus; regulation of viral release from host cell.	Virus related biological processes are shown in Fig. S9a.
