# Supplementary material for: Pathological features of COVID-19-associated liver injury—a preliminary proteomics report based on clinical samples
Source: Signal Transduct Target Ther. 2021 Jan 8;6:9. doi: 10.1038/s41392-020-00406-1 (PMC7791959; doi:10.1038/s41392-020-00406-1)
Supplement: Supplementary file 6 — Supplementary Table S6 [file 41392_2020_406_MOESM6_ESM.xlsx]

## Sheet: Table S6
Supplementary Table S6. Companies providing equipment, reagents and/or supplies.
REAGENT or RESOURCE	SOURCE	IDENTIFIER
Antibodies
Alexa Fluor® 488 Goat anti-mouse IgG (H+L)	Invitrogen	Cat#A32723
Alexa Fluor® 488 Goat anti-mouse IgG2a	Invitrogen	Cat#A-21131
Alexa Fluor® 488 Goat Anti-Rabbit IgG (H+L)	Invitrogen	Cat#A11008
Alexa Fluor® 568 Goat anti-mouse IgG1	Invitrogen	Cat#A-21124
Alexa Fluor® 568 Goat anti-mouse IgG2a	Invitrogen	Cat#A-21134
Alexa Fluor® 568 Goat Anti-Rabbit IgG (H+L)	Invitrogen	Cat#A11011
Alexa Fluor® 647 Goat anti-mouse IgG2b	Invitrogen	Cat#A-21242
Anti-rabbit IgG,HRP-linked Antibody	Cell Signaling Technology	Cat#7074
CK19	Abcam	ab52625
ALB	Abcam	ab10241
PCNA	Cell Signaling Technology	2586S
ACE2	Abcam	ab15348
Spike	Sino Biological	40150-D003
CYP3A4	Santa Cruz Biotechnology	sc-53850
APOB	proteintech	20578-1-AP
RIG (DDX58)	proteintech	20566-1-AP
ECAD	Abcam	ab76055
RELA (P65)	Abcam	ab16502
CXCL8 (IL8)	proteintech	27095-1-AP
IFN alpha	proteintech	18013-1-AP
IPS-1 (MAVS)	proteintech	14341-1-AP
DPP4	proteintech	10940-1-AP
ANPEP	proteintech	14553-1-AP
Chemicals
hematoxylin	Sigma	HHS16
eostin	Solarbio	G1100
Oil Red O	Sigma	C.I. 26125
DAPI	Life techonology	P36935
complete protease inhibitors (PI)	Roche	Cat#04693116001
AlbuMAX™ II Lipid-Rich BSA	Gibco	Cat#11021-029
DTT	Amresco	Cat#0281
IAA	Sigma	I1149
Critical Commercial Assays
High-Select™ TiO2 Phosphopeptide Enrichment Kit	Thermo Scientific™, America	A32993
TISSUE RESOURCE	SOURCE
Human liver tissues	Hospital
Software and Algorithms
Cytoscape	version 3.7.2
DAVID	https://david.ncifcrf.gov/home.jsp
iProX	https://www.iprox.org/
InForm	version 2.2
KEGG	https://www.kegg.jp/kegg/pathway.html
MaxQuant software	version 1.6.5.0
R package Limma	version 3.38.3
STRING database	https://string-db.org/
UniProt	https://www.uniprot.org/
INSTRUMENT	MANUFACTOR
Polyvinylidene Fluoride Membranes	Millipore, America
Orbitrap Lumos mass spectrometer	Thermo Scientific™, America
Ultrasonic Cell Disruptor (Scientz-IID)	Ningbo Scientz Biotechnology, China
Vectra	PerkinElmer, America
